# Supplementary material for: Read my LIPSS: organic lasers on micromachined resonators
Source: Nat Commun. 2025 Aug 1;16:7057. doi: 10.1038/s41467-025-62502-6 (PMC12316998; doi:10.1038/s41467-025-62502-6)
Supplement: Supplementary file 4 — Source Data [file 41467_2025_62502_MOESM4_ESM.zip]

Archive with 4 entries (4 files):
- Figure4.xlsx
- Figure5.xlsx
- Figure1.xlsx
- Figure3.xlsx
