# Supplementary material for: Read my LIPSS: organic lasers on micromachined resonators
Source: Nat Commun. 2025 Aug 1;16:7057. doi: 10.1038/s41467-025-62502-6 (PMC12316998; doi:10.1038/s41467-025-62502-6)
Supplement: Supplementary file 4 — Source Data [file 41467_2025_62502_MOESM4_ESM.zip › Figure4.xlsx]

## Sheet: b_stripe-length
Stripe length / µm	Threshold / µJ/cm2
3	20653.8
4	31622.8
4.5	37583.7
6	12589.3
7	9623.51
8	5411.7
9	3162.28
10	2570.4
11	3162.28
12	1308.18
13	630.957
14	2712.27
15	926.119
17	2238.72
19	607.202
21	1847.85
23	3414.55
25	2511.89
27	1308.18
29	2154.43
32	681.292

## Sheet: d_line-distance
Raster line distance / µm	Threshold / µJ/cm2
0.83	121.267
1.036	195.272
1.247	403.563
1.64	3602.88
2.083	5179.47
2.485	2138.2
4.15	7035.43
6.123	10114.1
10.223	41753.2
20.371	40816.7
30.592	36855.5
51.534	38566.2
100.888	37275.9
