# Supplementary material for: Read my LIPSS: organic lasers on micromachined resonators
Source: Nat Commun. 2025 Aug 1;16:7057. doi: 10.1038/s41467-025-62502-6 (PMC12316998; doi:10.1038/s41467-025-62502-6)
Supplement: Supplementary file 4 — Source Data [file 41467_2025_62502_MOESM4_ESM.zip › Figure5.xlsx]

## Sheet: a_GratingShapes
Position / µm	Realistic	Sinusoidal
0	4.89077e-07	4.85831e-07
0.0002457	4.90078e-07	4.85304e-07
0.0004914	4.91479e-07	4.85036e-07
0.000737101	4.9288e-07	4.8503e-07
0.000982801	4.94181e-07	4.85288e-07
0.0012285	4.95582e-07	4.85805e-07
0.0014742	4.97083e-07	4.8657e-07
0.0017199	4.98384e-07	4.87572e-07
0.0019656	4.99585e-07	4.88793e-07
0.0022113	5.00686e-07	4.9021e-07
0.002457	5.01587e-07	4.91799e-07
0.0027027	5.02488e-07	4.93532e-07
0.0029484	5.03389e-07	4.9538e-07
0.0031941	5.0409e-07	4.97308e-07
0.0034398	5.04891e-07	4.99283e-07
0.0036855	5.05392e-07	5.01272e-07
0.0039312	5.05693e-07	5.03238e-07
0.0041769	5.05994e-07	5.05146e-07
0.0044226	5.06195e-07	5.06965e-07
0.0046683	5.06196e-07	5.08661e-07
0.004914	5.06397e-07	5.10205e-07
0.00515971	5.06398e-07	5.1157e-07
0.00540541	5.06199e-07	5.12731e-07
0.00565111	5.06e-07	5.13668e-07
0.00589681	5.05701e-07	5.14365e-07
0.00614251	5.05202e-07	5.1481e-07
0.00638821	5.04803e-07	5.14995e-07
0.00663391	5.04204e-07	5.14916e-07
0.00687961	5.03405e-07	5.14575e-07
0.00712531	5.02706e-07	5.13977e-07
0.00737101	5.01907e-07	5.13134e-07
0.00761671	5.01108e-07	5.1206e-07
0.00786241	5.00309e-07	5.10775e-07
0.00810811	4.9971e-07	5.093e-07
0.00835381	4.99011e-07	5.07661e-07
0.00859951	4.98312e-07	5.05888e-07
0.00884521	4.97513e-07	5.04011e-07
0.00909091	4.96514e-07	5.02064e-07
0.00933661	4.95715e-07	5.00081e-07
0.00958231	4.95016e-07	4.98096e-07
0.00982801	4.94217e-07	4.96144e-07
0.0100737	4.93718e-07	4.94261e-07
0.0103194	4.93219e-07	4.92478e-07
0.0105651	4.9262e-07	4.90827e-07
0.0108108	4.92121e-07	4.89338e-07
0.0110565	4.91622e-07	4.88036e-07
0.0113022	4.90923e-07	4.86944e-07
0.0115479	4.90224e-07	4.86082e-07
0.0117936	4.89625e-07	4.85464e-07
0.0120393	4.88726e-07	4.85102e-07
0.012285	4.87827e-07	4.85002e-07
0.0125307	4.86828e-07	4.85165e-07
0.0127764	4.85629e-07	4.85589e-07
0.0130221	4.8443e-07	4.86266e-07
0.0132678	4.83131e-07	4.87185e-07
0.0135135	4.81932e-07	4.88329e-07
0.0137592	4.81233e-07	4.89677e-07
0.0140049	4.81034e-07	4.91208e-07
0.0142506	4.81535e-07	4.92893e-07
0.0144963	4.82536e-07	4.94702e-07
0.014742	4.83937e-07	4.96605e-07
0.0149877	4.85538e-07	4.98568e-07
0.0152334	4.87339e-07	5.00555e-07
0.0154791	4.8934e-07	5.02533e-07
0.0157248	4.91341e-07	5.04467e-07
0.0159705	4.93342e-07	5.06322e-07
0.0162162	4.95243e-07	5.08066e-07
0.0164619	4.96944e-07	5.09668e-07
0.0167076	4.98745e-07	5.111e-07
0.0169533	5.00346e-07	5.12337e-07
0.017199	5.01847e-07	5.13357e-07
0.0174447	5.03148e-07	5.14143e-07
0.0176904	5.04349e-07	5.1468e-07
0.0179361	5.0515e-07	5.14958e-07
0.0181818	5.05751e-07	5.14975e-07
0.0184275	5.06252e-07	5.14727e-07
0.0186732	5.06553e-07	5.14222e-07
0.0189189	5.06654e-07	5.13466e-07
0.0191646	5.06755e-07	5.12473e-07
0.0194103	5.06656e-07	5.11261e-07
0.019656	5.06357e-07	5.09852e-07
0.0199017	5.06058e-07	5.08269e-07
0.0201474	5.05759e-07	5.06541e-07
0.0203931	5.0536e-07	5.04698e-07
0.0206388	5.04961e-07	5.02772e-07
0.0208845	5.04462e-07	5.00798e-07
0.0211302	5.03963e-07	4.98809e-07
0.0213759	5.03464e-07	4.96842e-07
0.0216216	5.03065e-07	4.9493e-07
0.0218673	5.02566e-07	4.93107e-07
0.022113	5.02167e-07	4.91405e-07
0.0223587	5.01768e-07	4.89855e-07
0.0226044	5.01269e-07	4.88482e-07
0.0228501	5.0077e-07	4.87313e-07
0.0230958	5.00171e-07	4.86366e-07
0.0233415	4.99372e-07	4.85658e-07
0.0235872	4.98573e-07	4.85203e-07
0.0238329	4.97674e-07	4.85008e-07
0.0240786	4.96775e-07	4.85076e-07
0.0243243	4.95776e-07	4.85406e-07
0.02457	4.94577e-07	4.85993e-07
0.0248157	4.93278e-07	4.86827e-07
0.0250614	4.91979e-07	4.87891e-07
0.0253071	4.9068e-07	4.89169e-07
0.0255528	4.89481e-07	4.90637e-07
0.0257985	4.88582e-07	4.92269e-07
0.0260442	4.88483e-07	4.94037e-07
0.0262899	4.88784e-07	4.9591e-07
0.0265356	4.89485e-07	4.97855e-07
0.0267813	4.90586e-07	4.99838e-07
0.027027	4.92087e-07	5.01823e-07
0.0272727	4.93888e-07	5.03777e-07
0.0275184	4.95789e-07	5.05664e-07
0.0277641	4.9779e-07	5.07451e-07
0.0280098	4.99691e-07	5.09108e-07
0.0282555	5.01592e-07	5.10605e-07
0.0285012	5.03393e-07	5.11915e-07
0.0287469	5.05094e-07	5.13015e-07
0.0289926	5.06595e-07	5.13887e-07
0.0292383	5.08096e-07	5.14515e-07
0.029484	5.09297e-07	5.14888e-07
0.0297297	5.10298e-07	5.14999e-07
0.0299754	5.11199e-07	5.14847e-07
0.0302211	5.118e-07	5.14433e-07
0.0304668	5.12201e-07	5.13766e-07
0.0307125	5.12502e-07	5.12857e-07
0.0309582	5.12703e-07	5.11722e-07
0.0312039	5.12704e-07	5.10381e-07
0.0314496	5.12705e-07	5.08858e-07
0.0316953	5.12406e-07	5.07179e-07
0.031941	5.12007e-07	5.05374e-07
0.0321867	5.11608e-07	5.03474e-07
0.0324324	5.11109e-07	5.01513e-07
0.0326781	5.1041e-07	4.99526e-07
0.0329238	5.09711e-07	4.97547e-07
0.0331695	5.08912e-07	4.95611e-07
0.0334152	5.07913e-07	4.93752e-07
0.0336609	5.06914e-07	4.92003e-07
0.0339066	5.05915e-07	4.90395e-07
0.0341523	5.04716e-07	4.88955e-07
0.034398	5.03517e-07	4.8771e-07
0.0346437	5.02418e-07	4.8668e-07
0.0348894	5.01019e-07	4.85885e-07
0.0351351	4.9972e-07	4.85337e-07
0.0353808	4.98221e-07	4.85048e-07
0.0356265	4.96522e-07	4.85021e-07
0.0358722	4.94723e-07	4.85257e-07
0.0361179	4.93224e-07	4.85753e-07
0.0363636	4.92025e-07	4.86499e-07
0.0366093	4.91326e-07	4.87482e-07
0.036855	4.91427e-07	4.88685e-07
0.0371007	4.92128e-07	4.90087e-07
0.0373464	4.93229e-07	4.91663e-07
0.0375921	4.9453e-07	4.93386e-07
0.0378378	4.96031e-07	4.95225e-07
0.0380835	4.97832e-07	4.97148e-07
0.0383292	4.99633e-07	4.99121e-07
0.0385749	5.01434e-07	5.01109e-07
0.0388206	5.03235e-07	5.03078e-07
0.0390663	5.05036e-07	5.04993e-07
0.039312	5.06737e-07	5.0682e-07
0.0395577	5.08338e-07	5.08528e-07
0.0398034	5.09839e-07	5.10085e-07
0.0400491	5.1114e-07	5.11465e-07
0.0402948	5.12441e-07	5.12644e-07
0.0405405	5.13442e-07	5.136e-07
0.0407862	5.14243e-07	5.14318e-07
0.0410319	5.14744e-07	5.14784e-07
0.0412776	5.15145e-07	5.14989e-07
0.0415233	5.15346e-07	5.14932e-07
0.041769	5.15447e-07	5.14612e-07
0.0420147	5.15348e-07	5.14035e-07
0.0422604	5.15149e-07	5.13212e-07
0.0425061	5.1475e-07	5.12157e-07
0.0427518	5.14251e-07	5.10887e-07
0.0429975	5.13552e-07	5.09427e-07
0.0432432	5.12753e-07	5.07801e-07
0.0434889	5.11854e-07	5.06037e-07
0.0437346	5.10755e-07	5.04168e-07
0.0439803	5.09656e-07	5.02225e-07
0.044226	5.08457e-07	5.00243e-07
0.0444717	5.07158e-07	4.98257e-07
0.0447174	5.05759e-07	4.96302e-07
0.0449631	5.0426e-07	4.94412e-07
0.0452088	5.02661e-07	4.92619e-07
0.0454545	5.00862e-07	4.90957e-07
0.0457002	4.98963e-07	4.89453e-07
0.0459459	4.96864e-07	4.88135e-07
0.0461916	4.94665e-07	4.87025e-07
0.0464373	4.92466e-07	4.86144e-07
0.046683	4.90167e-07	4.85506e-07
0.0469287	4.87868e-07	4.85122e-07
0.0471744	4.85669e-07	4.85e-07
0.0474201	4.8377e-07	4.85142e-07
0.0476658	4.82371e-07	4.85545e-07
0.0479115	4.81672e-07	4.86202e-07
0.0481572	4.81873e-07	4.87101e-07
0.0484029	4.82674e-07	4.88227e-07
0.0486486	4.83675e-07	4.8956e-07
0.0488943	4.85076e-07	4.91076e-07
0.04914	4.86777e-07	4.9275e-07
0.0493857	4.88678e-07	4.9455e-07
0.0496314	4.90779e-07	4.96447e-07
0.0498771	4.9288e-07	4.98406e-07
0.0501229	4.94981e-07	5.00393e-07
0.0503686	4.96982e-07	5.02373e-07
0.0506143	4.98983e-07	5.04311e-07
0.05086	5.00784e-07	5.06174e-07
0.0511057	5.02585e-07	5.07928e-07
0.0513514	5.04386e-07	5.09543e-07
0.0515971	5.05887e-07	5.1099e-07
0.0518428	5.07288e-07	5.12243e-07
0.0520885	5.08589e-07	5.13282e-07
0.0523342	5.0969e-07	5.14087e-07
0.0525799	5.10791e-07	5.14645e-07
0.0528256	5.11692e-07	5.14945e-07
0.0530713	5.12393e-07	5.14983e-07
0.053317	5.12894e-07	5.14757e-07
0.0535627	5.13295e-07	5.14272e-07
0.0538084	5.13696e-07	5.13537e-07
0.0540541	5.13897e-07	5.12563e-07
0.0542998	5.13898e-07	5.11368e-07
0.0545455	5.13899e-07	5.09974e-07
0.0547912	5.136e-07	5.08404e-07
0.0550369	5.13101e-07	5.06687e-07
0.0552826	5.12402e-07	5.04852e-07
0.0555283	5.11603e-07	5.02932e-07
0.055774	5.10604e-07	5.0096e-07
0.0560197	5.09605e-07	4.98972e-07
0.0562654	5.08706e-07	4.97001e-07
0.0565111	5.08107e-07	4.95084e-07
0.0567568	5.08008e-07	4.93252e-07
0.0570025	5.08209e-07	4.91539e-07
0.0572482	5.0851e-07	4.89975e-07
0.0574939	5.09011e-07	4.88587e-07
0.0577396	5.09612e-07	4.874e-07
0.0579853	5.10213e-07	4.86434e-07
0.058231	5.10714e-07	4.85707e-07
0.0584767	5.11115e-07	4.8523e-07
0.0587224	5.11716e-07	4.85014e-07
0.0589681	5.12317e-07	4.8506e-07
0.0592138	5.12718e-07	4.8537e-07
0.0594595	5.12819e-07	4.85936e-07
0.0597052	5.1292e-07	4.8675e-07
0.0599509	5.12621e-07	4.87796e-07
0.0601966	5.12222e-07	4.89057e-07
0.0604423	5.11823e-07	4.9051e-07
0.060688	5.11224e-07	4.9213e-07
0.0609337	5.10725e-07	4.93888e-07
0.0611794	5.10226e-07	4.95754e-07
0.0614251	5.09427e-07	4.97694e-07
0.0616708	5.08328e-07	4.99675e-07
0.0619165	5.07029e-07	5.01662e-07
0.0621622	5.0573e-07	5.03619e-07
0.0624079	5.04431e-07	5.05513e-07
0.0626536	5.03132e-07	5.0731e-07
0.0628993	5.01933e-07	5.08978e-07
0.063145	5.00934e-07	5.10489e-07
0.0633907	5.00435e-07	5.11815e-07
0.0636364	5.00436e-07	5.12934e-07
0.0638821	5.00437e-07	5.13825e-07
0.0641278	5.00538e-07	5.14473e-07
0.0643735	5.00739e-07	5.14867e-07
0.0646192	5.0094e-07	5.15e-07
0.0648649	5.00941e-07	5.14869e-07
0.0651106	5.00942e-07	5.14477e-07
0.0653563	5.00943e-07	5.1383e-07
0.065602	5.00744e-07	5.1294e-07
0.0658477	5.00545e-07	5.11823e-07
0.0660934	5.00246e-07	5.10498e-07
0.0663391	4.99647e-07	5.08989e-07
0.0665848	4.98948e-07	5.07321e-07
0.0668305	4.98249e-07	5.05525e-07
0.0670762	4.9735e-07	5.03632e-07
0.0673219	4.96251e-07	5.01675e-07
0.0675676	4.95252e-07	4.99689e-07
0.0678133	4.94153e-07	4.97708e-07
0.068059	4.93154e-07	4.95767e-07
0.0683047	4.92155e-07	4.93901e-07
0.0685504	4.91156e-07	4.92141e-07
0.0687961	4.90157e-07	4.9052e-07
0.0690418	4.88958e-07	4.89066e-07
0.0692875	4.87759e-07	4.87804e-07
0.0695332	4.8656e-07	4.86756e-07
0.0697789	4.85461e-07	4.85941e-07
0.0700246	4.84662e-07	4.85373e-07
0.0702703	4.84663e-07	4.85062e-07
0.070516	4.85464e-07	4.85013e-07
0.0707617	4.86665e-07	4.85228e-07
0.0710074	4.88266e-07	4.85703e-07
0.0712531	4.90267e-07	4.86429e-07
0.0714988	4.92468e-07	4.87393e-07
0.0717445	4.94869e-07	4.88579e-07
0.0719902	4.9727e-07	4.89965e-07
0.0722359	4.99371e-07	4.91528e-07
0.0724816	5.01472e-07	4.9324e-07
0.0727273	5.03373e-07	4.95071e-07
0.072973	5.05174e-07	4.96988e-07
0.0732187	5.06875e-07	4.98958e-07
0.0734644	5.08576e-07	5.00947e-07
0.0737101	5.10077e-07	5.02919e-07
0.0739558	5.11278e-07	5.04839e-07
0.0742015	5.12379e-07	5.06675e-07
0.0744472	5.1328e-07	5.08393e-07
0.0746929	5.14081e-07	5.09964e-07
0.0749386	5.14782e-07	5.1136e-07
0.0751843	5.15283e-07	5.12556e-07
0.07543	5.15584e-07	5.13531e-07
0.0756757	5.15685e-07	5.14268e-07
0.0759214	5.15586e-07	5.14755e-07
0.0761671	5.15287e-07	5.14983e-07
0.0764128	5.14788e-07	5.14947e-07
0.0766585	5.14289e-07	5.14648e-07
0.0769042	5.1359e-07	5.14092e-07
0.0771499	5.12891e-07	5.13288e-07
0.0773956	5.11992e-07	5.12251e-07
0.0776413	5.10893e-07	5.10999e-07
0.077887	5.09594e-07	5.09553e-07
0.0781327	5.08195e-07	5.07939e-07
0.0783784	5.06796e-07	5.06186e-07
0.0786241	5.05197e-07	5.04324e-07
0.0788698	5.03498e-07	5.02386e-07
0.0791155	5.01599e-07	5.00406e-07
0.0793612	4.997e-07	4.98419e-07
0.0796069	4.97601e-07	4.9646e-07
0.0798526	4.95502e-07	4.94563e-07
0.0800983	4.93403e-07	4.92761e-07
0.080344	4.91204e-07	4.91087e-07
0.0805897	4.88905e-07	4.8957e-07
0.0808354	4.86906e-07	4.88235e-07
0.0810811	4.85407e-07	4.87108e-07
0.0813268	4.84708e-07	4.86207e-07
0.0815725	4.84809e-07	4.85548e-07
0.0818182	4.8571e-07	4.85144e-07
0.0820639	4.87211e-07	4.85e-07
0.0823096	4.89012e-07	4.8512e-07
0.0825553	4.91013e-07	4.85502e-07
0.082801	4.93014e-07	4.86139e-07
0.0830467	4.95015e-07	4.87019e-07
0.0832924	4.97016e-07	4.88127e-07
0.0835381	4.98917e-07	4.89444e-07
0.0837838	5.00818e-07	4.90946e-07
0.0840295	5.02619e-07	4.92608e-07
0.0842752	5.0442e-07	4.94399e-07
0.0845209	5.05921e-07	4.96289e-07
0.0847666	5.07222e-07	4.98244e-07
0.0850123	5.08323e-07	5.0023e-07
0.085258	5.09224e-07	5.02212e-07
0.0855037	5.10025e-07	5.04155e-07
0.0857494	5.10626e-07	5.06025e-07
0.0859951	5.11127e-07	5.07789e-07
0.0862408	5.11328e-07	5.09416e-07
0.0864865	5.11429e-07	5.10878e-07
0.0867322	5.1123e-07	5.12149e-07
0.0869779	5.10931e-07	5.13206e-07
0.0872236	5.10532e-07	5.14031e-07
0.0874693	5.10033e-07	5.14609e-07
0.087715	5.09334e-07	5.14931e-07
0.0879607	5.08435e-07	5.1499e-07
0.0882064	5.07536e-07	5.14786e-07
0.0884521	5.06437e-07	5.14322e-07
0.0886978	5.05338e-07	5.13606e-07
0.0889435	5.04139e-07	5.12651e-07
0.0891892	5.0284e-07	5.11474e-07
0.0894349	5.01441e-07	5.10095e-07
0.0896806	4.99942e-07	5.08539e-07
0.0899263	4.98443e-07	5.06832e-07
0.090172	4.96744e-07	5.05006e-07
0.0904177	4.95245e-07	5.03092e-07
0.0906634	4.93846e-07	5.01123e-07
0.0909091	4.92347e-07	4.99134e-07
0.0911548	4.90848e-07	4.97161e-07
0.0914005	4.89449e-07	4.95238e-07
0.0916462	4.8805e-07	4.93398e-07
0.0918919	4.86551e-07	4.91674e-07
0.0921376	4.85152e-07	4.90097e-07
0.0923833	4.83853e-07	4.88694e-07
0.092629	4.82554e-07	4.87489e-07
0.0928747	4.81355e-07	4.86505e-07
0.0931204	4.80356e-07	4.85757e-07
0.0933661	4.79657e-07	4.8526e-07
0.0936118	4.79358e-07	4.85022e-07
0.0938575	4.79459e-07	4.85047e-07
0.0941032	4.8016e-07	4.85335e-07
0.0943489	4.81261e-07	4.8588e-07
0.0945946	4.82662e-07	4.86674e-07
0.0948403	4.84263e-07	4.87702e-07
0.095086	4.85964e-07	4.88946e-07
0.0953317	4.87765e-07	4.90384e-07
0.0955774	4.89666e-07	4.91992e-07
0.0958231	4.91667e-07	4.9374e-07
0.0960688	4.93668e-07	4.95598e-07
0.0963145	4.95569e-07	4.97534e-07
0.0965602	4.9727e-07	4.99512e-07
0.0968059	4.98771e-07	5.015e-07
0.0970516	5.00172e-07	5.03461e-07
0.0972973	5.01473e-07	5.05361e-07
0.097543	5.02574e-07	5.07167e-07
0.0977887	5.03575e-07	5.08847e-07
0.0980344	5.04376e-07	5.10372e-07
0.0982801	5.05077e-07	5.11714e-07
0.0985258	5.05378e-07	5.1285e-07
0.0987715	5.05579e-07	5.13761e-07
0.0990172	5.0558e-07	5.1443e-07
0.0992629	5.05381e-07	5.14845e-07
0.0995086	5.05182e-07	5.14999e-07
0.0997543	5.04683e-07	5.1489e-07
0.1	5.04184e-07	5.14519e-07
0.100246	5.03485e-07	5.13892e-07
0.100491	5.02786e-07	5.13022e-07
0.100737	5.01887e-07	5.11923e-07
0.100983	5.01088e-07	5.10614e-07
0.101229	5.00189e-07	5.09119e-07
0.101474	4.9929e-07	5.07463e-07
0.10172	4.98491e-07	5.05676e-07
0.101966	4.97492e-07	5.0379e-07
0.102211	4.96593e-07	5.01837e-07
0.102457	4.95794e-07	4.99851e-07
0.102703	4.94995e-07	4.97869e-07
0.102948	4.94196e-07	4.95923e-07
0.103194	4.93597e-07	4.9405e-07
0.10344	4.92898e-07	4.92281e-07
0.103686	4.92099e-07	4.90647e-07
0.103931	4.912e-07	4.89178e-07
0.104177	4.90401e-07	4.87899e-07
0.104423	4.89502e-07	4.86833e-07
0.104668	4.88503e-07	4.85998e-07
0.104914	4.87604e-07	4.8541e-07
0.10516	4.86605e-07	4.85077e-07
0.105405	4.85606e-07	4.85007e-07
0.105651	4.84407e-07	4.85201e-07
0.105897	4.83208e-07	4.85654e-07
0.106143	4.82209e-07	4.8636e-07
0.106388	4.8131e-07	4.87305e-07
0.106634	4.80811e-07	4.88474e-07
0.10688	4.80812e-07	4.89845e-07
0.107125	4.81313e-07	4.91394e-07
0.107371	4.82014e-07	4.93095e-07
0.107617	4.83015e-07	4.94917e-07
0.107862	4.84216e-07	4.96829e-07
0.108108	4.85717e-07	4.98796e-07
0.108354	4.87318e-07	5.00784e-07
0.1086	4.89019e-07	5.02759e-07
0.108845	4.9052e-07	5.04685e-07
0.109091	4.92021e-07	5.06529e-07
0.109337	4.93322e-07	5.08258e-07
0.109582	4.94523e-07	5.09842e-07
0.109828	4.95624e-07	5.11253e-07
0.110074	4.96725e-07	5.12466e-07
0.110319	4.97626e-07	5.1346e-07
0.110565	4.98227e-07	5.14217e-07
0.110811	4.98728e-07	5.14725e-07
0.111057	4.99129e-07	5.14974e-07
0.111302	4.9933e-07	5.14959e-07
0.111548	4.99431e-07	5.14682e-07
0.111794	4.99432e-07	5.14147e-07
0.112039	4.99333e-07	5.13363e-07
0.112285	4.98934e-07	5.12344e-07
0.112531	4.98535e-07	5.11109e-07
0.112776	4.98036e-07	5.09678e-07
0.113022	4.97337e-07	5.08077e-07
0.113268	4.96638e-07	5.06334e-07
0.113514	4.95839e-07	5.0448e-07
0.113759	4.9504e-07	5.02547e-07
0.114005	4.94141e-07	5.00569e-07
0.114251	4.93242e-07	4.98581e-07
0.114496	4.92443e-07	4.96618e-07
0.114742	4.91744e-07	4.94715e-07
0.114988	4.91145e-07	4.92904e-07
0.115233	4.90646e-07	4.91219e-07
0.115479	4.90247e-07	4.89687e-07
0.115725	4.90048e-07	4.88337e-07
0.115971	4.89749e-07	4.87192e-07
0.116216	4.8965e-07	4.86272e-07
0.116462	4.89551e-07	4.85593e-07
0.116708	4.89652e-07	4.85167e-07
0.116953	4.89753e-07	4.85002e-07
0.117199	4.89954e-07	4.85101e-07
0.117445	4.90155e-07	4.85461e-07
0.11769	4.90356e-07	4.86077e-07
0.117936	4.90657e-07	4.86938e-07
0.118182	4.90958e-07	4.88028e-07
0.118428	4.91359e-07	4.89329e-07
0.118673	4.9176e-07	4.90817e-07
0.118919	4.92361e-07	4.92466e-07
0.119165	4.92962e-07	4.94248e-07
0.11941	4.93563e-07	4.96131e-07
0.119656	4.94164e-07	4.98082e-07
0.119902	4.94665e-07	5.00067e-07
0.120147	4.95166e-07	5.02051e-07
0.120393	4.95767e-07	5.03998e-07
0.120639	4.96568e-07	5.05875e-07
0.120885	4.97269e-07	5.07649e-07
0.12113	4.9797e-07	5.09289e-07
0.121376	4.98571e-07	5.10765e-07
0.121622	4.99172e-07	5.12052e-07
0.121867	4.99673e-07	5.13128e-07
0.122113	5.00174e-07	5.13972e-07
0.122359	5.00575e-07	5.14571e-07
0.122604	5.00976e-07	5.14914e-07
0.12285	5.01377e-07	5.14995e-07
0.123096	5.01578e-07	5.14812e-07
0.123342	5.01779e-07	5.14369e-07
0.123587	5.0188e-07	5.13674e-07
0.123833	5.01981e-07	5.12738e-07
0.124079	5.01982e-07	5.11578e-07
0.124324	5.01783e-07	5.10215e-07
0.12457	5.01384e-07	5.08672e-07
0.124816	5.00885e-07	5.06977e-07
0.125061	5.00286e-07	5.05159e-07
0.125307	4.99687e-07	5.03251e-07
0.125553	4.98988e-07	5.01285e-07
0.125799	4.98289e-07	4.99297e-07
0.126044	4.9749e-07	4.97321e-07
0.12629	4.96591e-07	4.95392e-07
0.126536	4.95492e-07	4.93545e-07
0.126781	4.94193e-07	4.9181e-07
0.127027	4.92894e-07	4.9022e-07
0.127273	4.91595e-07	4.88801e-07
0.127518	4.90296e-07	4.8758e-07
0.127764	4.88897e-07	4.86576e-07
0.12801	4.87398e-07	4.85809e-07
0.128256	4.86099e-07	4.85291e-07
0.128501	4.853e-07	4.85031e-07
0.128747	4.84901e-07	4.85035e-07
0.128993	4.85202e-07	4.85301e-07
0.129238	4.86103e-07	4.85826e-07
0.129484	4.87304e-07	4.866e-07
0.12973	4.88705e-07	4.8761e-07
0.129975	4.90306e-07	4.88837e-07
0.130221	4.92107e-07	4.9026e-07
0.130467	4.94108e-07	4.91855e-07
0.130713	4.96109e-07	4.93592e-07
0.130958	4.9811e-07	4.95443e-07
0.131204	4.99811e-07	4.97373e-07
0.13145	5.01412e-07	4.9935e-07
0.131695	5.02913e-07	5.01338e-07
0.131941	5.04114e-07	5.03302e-07
0.132187	5.05215e-07	5.05209e-07
0.132432	5.06216e-07	5.07024e-07
0.132678	5.07017e-07	5.08715e-07
0.132924	5.07718e-07	5.10253e-07
0.13317	5.08319e-07	5.11612e-07
0.133415	5.0862e-07	5.12766e-07
0.133661	5.08821e-07	5.13695e-07
0.133907	5.08922e-07	5.14384e-07
0.134152	5.08823e-07	5.14821e-07
0.134398	5.08724e-07	5.14996e-07
0.134644	5.08625e-07	5.14909e-07
0.134889	5.08426e-07	5.14559e-07
0.135135	5.08127e-07	5.13953e-07
0.135381	5.07828e-07	5.13102e-07
0.135627	5.07329e-07	5.12021e-07
0.135872	5.0683e-07	5.10728e-07
0.136118	5.06231e-07	5.09247e-07
0.136364	5.05532e-07	5.07604e-07
0.136609	5.04833e-07	5.05827e-07
0.136855	5.04034e-07	5.03947e-07
0.137101	5.03235e-07	5.01998e-07
0.137346	5.02336e-07	5.00014e-07
0.137592	5.01437e-07	4.9803e-07
0.137838	5.00538e-07	4.9608e-07
0.138084	4.99639e-07	4.942e-07
0.138329	4.9884e-07	4.92421e-07
0.138575	4.97941e-07	4.90775e-07
0.138821	4.96942e-07	4.89292e-07
0.139066	4.95843e-07	4.87996e-07
0.139312	4.94844e-07	4.86912e-07
0.139558	4.93645e-07	4.86058e-07
0.139803	4.92746e-07	4.85448e-07
0.140049	4.92147e-07	4.85095e-07
0.140295	4.91748e-07	4.85003e-07
0.140541	4.91849e-07	4.85175e-07
0.140786	4.9255e-07	4.85608e-07
0.141032	4.93651e-07	4.86293e-07
0.141278	4.95152e-07	4.87219e-07
0.141523	4.96954e-07	4.8837e-07
0.141769	4.98755e-07	4.89726e-07
0.142015	5.00456e-07	4.91262e-07
0.14226	5.02157e-07	4.92951e-07
0.142506	5.03858e-07	4.94765e-07
0.142752	5.05459e-07	4.9667e-07
0.142998	5.0696e-07	4.98634e-07
0.143243	5.08461e-07	5.00622e-07
0.143489	5.09762e-07	5.02599e-07
0.143735	5.10863e-07	5.0453e-07
0.14398	5.11864e-07	5.06382e-07
0.144226	5.12665e-07	5.08121e-07
0.144472	5.13366e-07	5.09718e-07
0.144717	5.13867e-07	5.11144e-07
0.144963	5.14268e-07	5.12374e-07
0.145209	5.14469e-07	5.13387e-07
0.145455	5.1447e-07	5.14165e-07
0.1457	5.14271e-07	5.14693e-07
0.145946	5.13972e-07	5.14963e-07
0.146192	5.13673e-07	5.14971e-07
0.146437	5.13274e-07	5.14715e-07
0.146683	5.12775e-07	5.142e-07
0.146929	5.12076e-07	5.13436e-07
0.147174	5.11277e-07	5.12436e-07
0.14742	5.10278e-07	5.11218e-07
0.147666	5.09179e-07	5.09802e-07
0.147912	5.0808e-07	5.08214e-07
0.148157	5.07081e-07	5.06481e-07
0.148403	5.05882e-07	5.04635e-07
0.148649	5.04583e-07	5.02707e-07
0.148894	5.03284e-07	5.00732e-07
0.14914	5.01885e-07	4.98743e-07
0.149386	5.00486e-07	4.96777e-07
0.149631	4.98987e-07	4.94868e-07
0.149877	4.97588e-07	4.93048e-07
0.150123	4.96089e-07	4.91351e-07
0.150369	4.9459e-07	4.89806e-07
0.150614	4.93091e-07	4.8844e-07
0.15086	4.91592e-07	4.87277e-07
0.151106	4.89993e-07	4.86338e-07
0.151351	4.88394e-07	4.85639e-07
0.151597	4.86695e-07	4.85192e-07
0.151843	4.85096e-07	4.85006e-07
0.152088	4.83397e-07	4.85083e-07
0.152334	4.81698e-07	4.85422e-07
0.15258	4.80199e-07	4.86017e-07
0.152826	4.789e-07	4.86858e-07
0.153071	4.78201e-07	4.87931e-07
0.153317	4.78202e-07	4.89215e-07
0.153563	4.79003e-07	4.90689e-07
0.153808	4.80204e-07	4.92326e-07
0.154054	4.81605e-07	4.94098e-07
0.1543	4.83306e-07	4.95974e-07
0.154545	4.85207e-07	4.97921e-07
0.154791	4.87208e-07	4.99904e-07
0.155037	4.89309e-07	5.01889e-07
0.155283	4.9141e-07	5.03841e-07
0.155528	4.93511e-07	5.05725e-07
0.155774	4.95512e-07	5.07509e-07
0.15602	4.97313e-07	5.09161e-07
0.156265	4.98814e-07	5.10651e-07
0.156511	5.00215e-07	5.11955e-07
0.156757	5.01416e-07	5.13048e-07
0.157002	5.02417e-07	5.13912e-07
0.157248	5.03118e-07	5.14532e-07
0.157494	5.03719e-07	5.14896e-07
0.15774	5.0402e-07	5.14998e-07
0.157985	5.04121e-07	5.14837e-07
0.158231	5.04122e-07	5.14415e-07
0.158477	5.03823e-07	5.1374e-07
0.158722	5.03424e-07	5.12823e-07
0.158968	5.02925e-07	5.11681e-07
0.159214	5.02226e-07	5.10333e-07
0.159459	5.01427e-07	5.08804e-07
0.159705	5.00628e-07	5.07121e-07
0.159951	4.99929e-07	5.05312e-07
0.160197	4.9933e-07	5.03409e-07
0.160442	4.98731e-07	5.01447e-07
0.160688	4.98032e-07	4.9946e-07
0.160934	4.97333e-07	4.97481e-07
0.161179	4.96934e-07	4.95548e-07
0.161425	4.96535e-07	4.93692e-07
0.161671	4.96136e-07	4.91947e-07
0.161916	4.95937e-07	4.90344e-07
0.162162	4.95938e-07	4.8891e-07
0.162408	4.95939e-07	4.87672e-07
0.162654	4.9584e-07	4.8665e-07
0.162899	4.95641e-07	4.85862e-07
0.163145	4.95342e-07	4.85324e-07
0.163391	4.94943e-07	4.85043e-07
0.163636	4.94344e-07	4.85025e-07
0.163882	4.93645e-07	4.8527e-07
0.164128	4.92946e-07	4.85774e-07
0.164373	4.92147e-07	4.86528e-07
0.164619	4.91348e-07	4.87518e-07
0.164865	4.90649e-07	4.88729e-07
0.165111	4.9035e-07	4.90137e-07
0.165356	4.90251e-07	4.91718e-07
0.165602	4.90652e-07	4.93446e-07
0.165848	4.91353e-07	4.95288e-07
0.166093	4.92354e-07	4.97213e-07
0.166339	4.93455e-07	4.99187e-07
0.166585	4.94656e-07	5.01176e-07
0.16683	4.96057e-07	5.03143e-07
0.167076	4.97458e-07	5.05056e-07
0.167322	4.98759e-07	5.06879e-07
0.167568	5.0026e-07	5.08582e-07
0.167813	5.01461e-07	5.10134e-07
0.168059	5.02562e-07	5.11508e-07
0.168305	5.03563e-07	5.12679e-07
0.16855	5.04264e-07	5.13628e-07
0.168796	5.04665e-07	5.14337e-07
0.169042	5.05066e-07	5.14795e-07
0.169287	5.05367e-07	5.14992e-07
0.169533	5.05568e-07	5.14926e-07
0.169779	5.05769e-07	5.14597e-07
0.170025	5.0587e-07	5.14012e-07
0.17027	5.05771e-07	5.13181e-07
0.170516	5.05672e-07	5.12118e-07
0.170762	5.05473e-07	5.10842e-07
0.171007	5.05174e-07	5.09375e-07
0.171253	5.04875e-07	5.07744e-07
0.171499	5.04476e-07	5.05976e-07
0.171744	5.04077e-07	5.04104e-07
0.17199	5.03778e-07	5.0216e-07
0.172236	5.03379e-07	5.00177e-07
0.172482	5.0288e-07	4.98191e-07
0.172727	5.02481e-07	4.96238e-07
0.172973	5.01982e-07	4.9435e-07
0.173219	5.01283e-07	4.92562e-07
0.173464	5.00484e-07	4.90904e-07
0.17371	4.99685e-07	4.89406e-07
0.173956	4.98686e-07	4.88095e-07
0.174201	4.97787e-07	4.86992e-07
0.174447	4.96688e-07	4.86118e-07
0.174693	4.95589e-07	4.85489e-07
0.174939	4.9459e-07	4.85114e-07
0.175184	4.93391e-07	4.85001e-07
0.17543	4.92092e-07	4.85151e-07
0.175676	4.90893e-07	4.85563e-07
0.175921	4.89494e-07	4.86228e-07
0.176167	4.87995e-07	4.87135e-07
0.176413	4.86696e-07	4.88268e-07
0.176658	4.85297e-07	4.89608e-07
0.176904	4.83998e-07	4.9113e-07
0.17715	4.82999e-07	4.92808e-07
0.177396	4.823e-07	4.94612e-07
0.177641	4.82101e-07	4.96511e-07
0.177887	4.82602e-07	4.98472e-07
0.178133	4.83603e-07	5.00459e-07
0.178378	4.84604e-07	5.02438e-07
0.178624	4.86005e-07	5.04375e-07
0.17887	4.87406e-07	5.06234e-07
0.179115	4.88707e-07	5.07984e-07
0.179361	4.90108e-07	5.09594e-07
0.179607	4.91609e-07	5.11035e-07
0.179853	4.9291e-07	5.12282e-07
0.180098	4.94211e-07	5.13313e-07
0.180344	4.95412e-07	5.1411e-07
0.18059	4.96613e-07	5.14659e-07
0.180835	4.97914e-07	5.14951e-07
0.181081	4.99015e-07	5.1498e-07
0.181327	5.00016e-07	5.14745e-07
0.181572	5.01417e-07	5.14252e-07
0.181818	5.03818e-07	5.13508e-07
0.182064	5.07019e-07	5.12526e-07
0.18231	5.1042e-07	5.11325e-07
0.182555	5.13521e-07	5.09924e-07
0.182801	5.16422e-07	5.08349e-07
0.183047	5.19423e-07	5.06628e-07
0.183292	5.22524e-07	5.04789e-07
0.183538	5.25725e-07	5.02867e-07
0.183784	5.29126e-07	5.00894e-07
0.184029	5.32527e-07	4.98906e-07
0.184275	5.35728e-07	4.96936e-07
0.184521	5.38729e-07	4.95021e-07
0.184767	5.4153e-07	4.93193e-07
0.185012	5.43931e-07	4.91485e-07
0.185258	5.46132e-07	4.89926e-07
0.185504	5.48133e-07	4.88545e-07
0.185749	5.49634e-07	4.87364e-07
0.185995	5.50635e-07	4.86406e-07
0.186241	5.51336e-07	4.85687e-07
0.186486	5.51537e-07	4.85219e-07
0.186732	5.51638e-07	4.85011e-07
0.186978	5.51539e-07	4.85067e-07
0.187224	5.5124e-07	4.85384e-07
0.187469	5.50741e-07	4.85959e-07
0.187715	5.50042e-07	4.86781e-07
0.187961	5.48943e-07	4.87835e-07
0.188206	5.47744e-07	4.89102e-07
0.188452	5.46245e-07	4.90561e-07
0.188698	5.44446e-07	4.92187e-07
0.188943	5.42247e-07	4.93949e-07
0.189189	5.39748e-07	4.95818e-07
0.189435	5.36949e-07	4.9776e-07
0.189681	5.3385e-07	4.99742e-07
0.189926	5.30351e-07	5.01728e-07
0.190172	5.26752e-07	5.03683e-07
0.190418	5.23153e-07	5.05575e-07
0.190663	5.19854e-07	5.07368e-07
0.190909	5.16355e-07	5.09031e-07
0.191155	5.12656e-07	5.10536e-07
0.1914	5.09057e-07	5.11856e-07
0.191646	5.06258e-07	5.12967e-07
0.191892	5.04359e-07	5.13851e-07
0.192138	5.0316e-07	5.14491e-07
0.192383	5.02461e-07	5.14876e-07
0.192629	5.02162e-07	5.15e-07
0.192875	5.02163e-07	5.1486e-07
0.19312	5.02164e-07	5.14459e-07
0.193366	5.02265e-07	5.13804e-07
0.193612	5.02466e-07	5.12907e-07
0.193857	5.02567e-07	5.11782e-07
0.194103	5.02768e-07	5.10451e-07
0.194349	5.02969e-07	5.08936e-07
0.194595	5.0297e-07	5.07264e-07
0.19484	5.02771e-07	5.05464e-07
0.195086	5.02572e-07	5.03568e-07
0.195332	5.02273e-07	5.01609e-07
0.195577	5.01974e-07	4.99622e-07
0.195823	5.01575e-07	4.97642e-07
0.196069	5.01176e-07	4.95703e-07
0.196314	5.00577e-07	4.9384e-07
0.19656	4.99878e-07	4.92085e-07
0.196806	4.99079e-07	4.90469e-07
0.197052	4.9828e-07	4.89021e-07
0.197297	4.97581e-07	4.87765e-07
0.197543	4.96882e-07	4.86725e-07
0.197789	4.96083e-07	4.85918e-07
0.198034	4.95384e-07	4.85358e-07
0.19828	4.94385e-07	4.85056e-07
0.198526	4.93386e-07	4.85016e-07
0.198771	4.92287e-07	4.8524e-07
0.199017	4.91288e-07	4.85723e-07
0.199263	4.90289e-07	4.86457e-07
0.199509	4.8939e-07	4.87429e-07
0.199754	4.88891e-07	4.88622e-07
0.2	4.88592e-07	4.90015e-07
0.200246	4.88693e-07	4.91583e-07
0.200491	4.89494e-07	4.93299e-07
0.200737	4.90895e-07	4.95134e-07
0.200983	4.92596e-07	4.97053e-07
0.201229	4.94597e-07	4.99025e-07
0.201474	4.96798e-07	5.01013e-07
0.20172	4.98899e-07	5.02984e-07
0.201966	5.009e-07	5.04902e-07
0.202211	5.03001e-07	5.06734e-07
0.202457	5.05102e-07	5.08448e-07
0.202703	5.07003e-07	5.10013e-07
0.202948	5.08904e-07	5.11403e-07
0.203194	5.10605e-07	5.12592e-07
0.20344	5.12106e-07	5.13559e-07
0.203686	5.13507e-07	5.14289e-07
0.203931	5.14708e-07	5.14767e-07
0.204177	5.15709e-07	5.14986e-07
0.204423	5.1661e-07	5.14941e-07
0.204668	5.17211e-07	5.14634e-07
0.204914	5.17612e-07	5.14069e-07
0.20516	5.17813e-07	5.13258e-07
0.205405	5.17614e-07	5.12213e-07
0.205651	5.17415e-07	5.10953e-07
0.205897	5.17116e-07	5.09502e-07
0.206143	5.16617e-07	5.07883e-07
0.206388	5.16018e-07	5.06125e-07
0.206634	5.15219e-07	5.0426e-07
0.20688	5.1432e-07	5.02321e-07
0.207125	5.13421e-07	5.0034e-07
0.207371	5.12222e-07	4.98353e-07
0.207617	5.10823e-07	4.96396e-07
0.207862	5.09224e-07	4.94501e-07
0.208108	5.07525e-07	4.92703e-07
0.208354	5.05826e-07	4.91034e-07
0.2086	5.03927e-07	4.89522e-07
0.208845	5.01828e-07	4.88194e-07
0.209091	4.99529e-07	4.87074e-07
0.209337	4.9713e-07	4.86181e-07
0.209582	4.94731e-07	4.85531e-07
0.209828	4.92132e-07	4.85135e-07
0.210074	4.89333e-07	4.85e-07
0.210319	4.86434e-07	4.85129e-07
0.210565	4.83735e-07	4.85519e-07
0.210811	4.81636e-07	4.86164e-07
0.211057	4.80137e-07	4.87052e-07
0.211302	4.79638e-07	4.88167e-07
0.211548	4.80039e-07	4.89491e-07
0.211794	4.8074e-07	4.90999e-07
0.212039	4.81641e-07	4.92665e-07
0.212285	4.82842e-07	4.94461e-07
0.212531	4.84543e-07	4.96353e-07
0.212776	4.86244e-07	4.9831e-07
0.213022	4.88145e-07	5.00296e-07
0.213268	4.89946e-07	5.02277e-07
0.213514	4.91747e-07	5.04219e-07
0.213759	4.93448e-07	5.06086e-07
0.214005	4.95049e-07	5.07846e-07
0.214251	4.9645e-07	5.09468e-07
0.214496	4.97851e-07	5.10924e-07
0.214742	4.98952e-07	5.12187e-07
0.214988	4.99753e-07	5.13237e-07
0.215233	5.00354e-07	5.14054e-07
0.215479	5.00755e-07	5.14624e-07
0.215725	5.00956e-07	5.14937e-07
0.215971	5.00957e-07	5.14987e-07
0.216216	5.00958e-07	5.14774e-07
0.216462	5.00859e-07	5.14302e-07
0.216708	5.0056e-07	5.13578e-07
0.216953	5.00261e-07	5.12615e-07
0.217199	4.99762e-07	5.11431e-07
0.217445	4.99163e-07	5.10046e-07
0.21769	4.98464e-07	5.08484e-07
0.217936	4.97665e-07	5.06773e-07
0.218182	4.96766e-07	5.04943e-07
0.218428	4.95867e-07	5.03027e-07
0.218673	4.94768e-07	5.01057e-07
0.218919	4.93569e-07	4.99068e-07
0.219165	4.9247e-07	4.97096e-07
0.21941	4.91271e-07	4.95175e-07
0.219656	4.89872e-07	4.93339e-07
0.219902	4.88473e-07	4.91619e-07
0.220147	4.86874e-07	4.90047e-07
0.220393	4.85175e-07	4.8865e-07
0.220639	4.83476e-07	4.87453e-07
0.220885	4.81977e-07	4.86476e-07
0.22113	4.80978e-07	4.85736e-07
0.221376	4.80579e-07	4.85248e-07
0.221622	4.8078e-07	4.85018e-07
0.221867	4.81581e-07	4.85052e-07
0.222113	4.82882e-07	4.85349e-07
0.222359	4.84483e-07	4.85903e-07
0.222604	4.86384e-07	4.86705e-07
0.22285	4.88585e-07	4.8774e-07
0.223096	4.90686e-07	4.88991e-07
0.223342	4.92987e-07	4.90436e-07
0.223587	4.95288e-07	4.92048e-07
0.223833	4.97489e-07	4.938e-07
0.224079	4.9949e-07	4.95662e-07
0.224324	5.01591e-07	4.97599e-07
0.22457	5.03392e-07	4.99579e-07
0.224816	5.05093e-07	5.01566e-07
0.225061	5.06794e-07	5.03525e-07
0.225307	5.08095e-07	5.05423e-07
0.225553	5.09096e-07	5.07225e-07
0.225799	5.09997e-07	5.08901e-07
0.226044	5.10498e-07	5.1042e-07
0.22629	5.10799e-07	5.11755e-07
0.226536	5.111e-07	5.12884e-07
0.226781	5.11301e-07	5.13787e-07
0.227027	5.11102e-07	5.14448e-07
0.227273	5.10903e-07	5.14854e-07
0.227518	5.10504e-07	5.15e-07
0.227764	5.10005e-07	5.14881e-07
0.22801	5.09406e-07	5.14502e-07
0.228256	5.08807e-07	5.13867e-07
0.228501	5.07908e-07	5.12989e-07
0.228747	5.07109e-07	5.11882e-07
0.228993	5.0621e-07	5.10567e-07
0.229238	5.05011e-07	5.09066e-07
0.229484	5.03712e-07	5.07406e-07
0.22973	5.02413e-07	5.05615e-07
0.229975	5.00914e-07	5.03726e-07
0.230221	4.99515e-07	5.01771e-07
0.230467	4.98016e-07	4.99785e-07
0.230713	4.96117e-07	4.97803e-07
0.230958	4.94318e-07	4.9586e-07
0.231204	4.92319e-07	4.93989e-07
0.23145	4.9052e-07	4.92224e-07
0.231695	4.88821e-07	4.90595e-07
0.231941	4.87522e-07	4.89132e-07
0.232187	4.86523e-07	4.8786e-07
0.232432	4.85824e-07	4.86801e-07
0.232678	4.85425e-07	4.85975e-07
0.232924	4.85226e-07	4.85394e-07
0.23317	4.85227e-07	4.85071e-07
0.233415	4.85428e-07	4.85009e-07
0.233661	4.85629e-07	4.85212e-07
0.233907	4.8583e-07	4.85674e-07
0.234152	4.86031e-07	4.86388e-07
0.234398	4.86032e-07	4.87341e-07
0.234644	4.86133e-07	4.88516e-07
0.234889	4.86134e-07	4.89894e-07
0.235135	4.86035e-07	4.91449e-07
0.235381	4.85836e-07	4.93154e-07
0.235627	4.85637e-07	4.9498e-07
0.235872	4.85138e-07	4.96894e-07
0.236118	4.84439e-07	4.98862e-07
0.236364	4.8374e-07	5.00851e-07
0.236609	4.83041e-07	5.02824e-07
0.236855	4.82342e-07	5.04748e-07
0.237101	4.81643e-07	5.06588e-07
0.237346	4.80844e-07	5.08313e-07
0.237592	4.80245e-07	5.09892e-07
0.237838	4.80046e-07	5.11296e-07
0.238084	4.80547e-07	5.12502e-07
0.238329	4.81548e-07	5.13489e-07
0.238575	4.83049e-07	5.14238e-07
0.238821	4.8495e-07	5.14737e-07
0.239066	4.86751e-07	5.14978e-07
0.239312	4.88752e-07	5.14954e-07
0.239558	4.90753e-07	5.14669e-07
0.239803	4.92654e-07	5.14125e-07
0.240049	4.94655e-07	5.13333e-07
0.240295	4.96656e-07	5.12307e-07
0.240541	4.98357e-07	5.11064e-07
0.240786	4.99958e-07	5.09627e-07
0.241032	5.01459e-07	5.08021e-07
0.241278	5.0266e-07	5.06274e-07
0.241523	5.03861e-07	5.04416e-07
0.241769	5.05062e-07	5.02481e-07
0.242015	5.05963e-07	5.00503e-07
0.24226	5.06764e-07	4.98515e-07
0.242506	5.07465e-07	4.96554e-07
0.242752	5.07666e-07	4.94653e-07
0.242998	5.07867e-07	4.92846e-07
0.243243	5.08168e-07	4.91165e-07
0.243489	5.08269e-07	4.89639e-07
0.243735	5.0817e-07	4.88295e-07
0.24398	5.08071e-07	4.87157e-07
0.244226	5.07772e-07	4.86245e-07
0.244472	5.07173e-07	4.85574e-07
0.244717	5.06574e-07	4.85157e-07
0.244963	5.05875e-07	4.85001e-07
0.245209	5.05076e-07	4.85109e-07
0.245455	5.04277e-07	4.85478e-07
0.2457	5.03278e-07	4.86102e-07
0.245946	5.01979e-07	4.86971e-07
0.246192	5.0058e-07	4.88068e-07
0.246437	4.99181e-07	4.89375e-07
0.246683	4.97482e-07	4.90869e-07
0.246929	4.95983e-07	4.92524e-07
0.247174	4.94784e-07	4.9431e-07
0.24742	4.93785e-07	4.96195e-07
0.247666	4.93286e-07	4.98148e-07
0.247912	4.93387e-07	5.00133e-07
0.248157	4.93888e-07	5.02116e-07
0.248403	4.94689e-07	5.04062e-07
0.248649	4.9579e-07	5.05936e-07
0.248894	4.96891e-07	5.07706e-07
0.24914	4.98192e-07	5.09341e-07
0.249386	4.99493e-07	5.10811e-07
0.249631	5.00694e-07	5.12092e-07
0.249877	5.01795e-07	5.1316e-07
0.250123	5.02796e-07	5.13996e-07
0.250369	5.03597e-07	5.14587e-07
0.250614	5.04198e-07	5.14921e-07
0.25086	5.04499e-07	5.14993e-07
0.251106	5.046e-07	5.14802e-07
0.251351	5.04401e-07	5.1435e-07

## Sheet: b_Reflectivity1D-realisticGrati
Number of Periods	Reflected Power / arb. Units
50.8065	0.0586603
254.032	0.575134
457.258	0.743213
660.484	0.77166
863.71	0.775325
1066.94	0.776384
1270.16	0.776444
1473.39	0.776279
1676.61	0.776217

## Sheet: b_Refecticity1D-sinusoidalGrati
Number of Periods	Reflected Power / arb. Units
30	0.0885049
44.2105	0.175522
58.4211	0.281651
72.6316	0.39632
86.8421	0.499587
101.053	0.593083
115.263	0.672915
129.474	0.743642
143.684	0.800833
157.895	0.844272
172.105	0.878276
186.316	0.905362
200.526	0.927512
214.737	0.943287
228.947	0.955758
243.158	0.964674
257.368	0.971706
271.579	0.977588
285.789	0.981455
300	0.984342
330	0.988529
344.211	0.990163
358.421	0.991062
372.632	0.991599
386.842	0.992349
401.053	0.992744
415.263	0.992843
429.474	0.992932
443.684	0.993249
457.895	0.993413
472.105	0.993363
486.316	0.993623
500.526	0.993476
514.737	0.993608
528.947	0.993735
543.158	0.993796
557.368	0.993842
571.579	0.993618
585.789	0.993853
600	0.993869

## Sheet: c_reflectedPower-sinusoidal
wavelength / nm VERSUS number of grating periods	30	44.2105	58.4211	72.6316	86.8421	101.053	115.263	129.474	143.684	157.895	172.105	186.316	200.526	214.737	228.947	243.158	257.368	271.579	285.789	300	330	344.211	358.421	372.632	386.842	401.053	415.263	429.474	443.684	457.895	472.105	486.316	500.526	514.737	528.947	543.158	557.368	571.579	585.789	600
600	0.00782	0	0.01563	0.00391	0	0.01563	0.00391	0.00391	0.01563	0	0.00782	0.01172	0	0.01172	0.01172	0	0.01172	0.00391	0.01172	0.01172	0.00391	0.01563	0	0.00391	0.01172	0	0.00782	0.01563	0	0.01172	0.01172	0	0.01172	0.00782	0	0.01172	0.00391	0	0.01563	0.00391
600.6	0.00782	0	0.01563	0.00782	0	0.01172	0.00782	0	0.01563	0.00782	0	0.01563	0.00782	0	0.01172	0.00782	0	0.01172	0	0	0.00391	0	0.01563	0.00391	0	0.01563	0.00391	0	0.01563	0.00391	0	0.01563	0.00391	0.00391	0.01563	0.00391	0.00391	0.01563	0.00391	0.00391
601.2	0.01172	0	0.01172	0.01563	0	0.00782	0.01563	0	0.00782	0.01563	0	0.00391	0.01954	0.00391	0.00391	0.01563	0.00782	0.01172	0.00782	0.00782	0.01563	0.00782	0	0.01563	0.01172	0	0.01172	0.01563	0	0.01172	0.01563	0	0.00782	0.01563	0	0.00391	0.01954	0	0.00391	0.01563
601.8	0.01563	0	0.00782	0.01954	0.00391	0.00391	0.01954	0.00782	0	0.01563	0.01172	0	0.01172	0.01954	0	0.00391	0.01954	0	0.01563	0.01563	0	0.01563	0.01563	0	0.01172	0.01954	0	0.00391	0.01954	0.00782	0	0.01563	0.01563	0	0.01172	0.01563	0	0.00782	0.01954	0.00391
602.4	0.01954	0	0.00782	0.02344	0.00782	0	0.01563	0.01954	0	0.00782	0.01954	0.00782	0	0.01954	0.01563	0	0.00782	0.01172	0	0	0.01563	0	0.01172	0.02344	0.00391	0	0.01954	0.01563	0	0.01172	0.01954	0.00391	0.00391	0.01954	0.01172	0	0.01172	0.02344	0.00391	0.00391
603	0.02344	0.00391	0.00391	0.02344	0.01954	0	0.00782	0.02735	0.01172	0	0.01563	0.02344	0.00391	0.00391	0.02344	0.01954	0	0.01954	0.01172	0.01172	0.01563	0.02344	0.00391	0.00391	0.02344	0.01954	0	0.00782	0.02735	0.01172	0	0.01563	0.02735	0.00391	0	0.02344	0.01954	0	0.00782	0.02344
603.6	0.02735	0.00782	0	0.01954	0.02735	0.00782	0	0.02344	0.02735	0.00391	0	0.02344	0.02735	0.00391	0.00391	0.02344	0.02344	0.00391	0.02735	0.02735	0	0.00782	0.02735	0.01954	0	0.01172	0.02735	0.01563	0	0.01172	0.02735	0.01563	0	0.01563	0.02735	0.01172	0	0.01954	0.02735	0.00782
604.2	0.03125	0.01563	0	0.01563	0.03125	0.01954	0	0.01172	0.03125	0.02344	0	0.00391	0.03125	0.02735	0.00391	0.00391	0.02735	0.01563	0	0	0.03125	0.01563	0	0.01954	0.03125	0.01172	0	0.01563	0.03516	0.01563	0	0.01172	0.03516	0.02344	0	0.00782	0.03125	0.02735	0	0.00391
604.8	0.03907	0.02344	0	0.00782	0.03125	0.03516	0.01172	0	0.02344	0.03907	0.02344	0	0.00782	0.03516	0.03516	0.00782	0	0.03516	0.01954	0.01954	0.01172	0.03125	0.03125	0.00391	0.00391	0.02735	0.03516	0.01563	0	0.01563	0.03516	0.02735	0.00391	0.00391	0.02735	0.03516	0.01563	0	0.01563	0.03516
605.4	0.04297	0.03516	0.00782	0	0.02344	0.04297	0.03125	0.00391	0.00391	0.03125	0.04297	0.02735	0	0.00782	0.03516	0.04297	0.01954	0.00782	0.03907	0.03907	0.01172	0	0.01954	0.04297	0.03516	0.00782	0	0.02735	0.04297	0.02735	0.00391	0.00391	0.03125	0.04297	0.02344	0	0.00782	0.03516	0.04297	0.01563
606	0.04688	0.04688	0.01954	0	0.01172	0.04297	0.05079	0.02735	0	0.00782	0.03907	0.05079	0.03516	0.00391	0.00391	0.03125	0.05079	0.01954	0	0	0.05079	0.04297	0.01172	0	0.01954	0.04688	0.04688	0.01954	0	0.01563	0.04297	0.05079	0.02735	0	0.00782	0.03516	0.05079	0.03125	0.00391	0.00391
606.6	0.05079	0.0586	0.03907	0.00391	0.00391	0.03125	0.0586	0.0586	0.02735	0	0.00782	0.03907	0.0625	0.04688	0.01563	0	0.01563	0.0586	0.03907	0.03907	0.00391	0.02735	0.0586	0.05469	0.02344	0	0.00782	0.04297	0.0625	0.04688	0.01563	0	0.01954	0.05079	0.0586	0.03907	0.00782	0	0.02735	0.05469
607.2	0.05469	0.07422	0.0586	0.02344	0	0.01172	0.04688	0.07422	0.06641	0.03125	0.00391	0.00391	0.03907	0.07032	0.07032	0.04297	0.00782	0.01954	0.0625	0.0625	0.05079	0.01954	0	0.02344	0.05469	0.07422	0.0586	0.02344	0	0.01172	0.04688	0.07422	0.06641	0.03125	0.00391	0.00391	0.03516	0.07032	0.07032	0.04297
607.8	0.0586	0.08985	0.08594	0.05469	0.01172	0	0.01954	0.0625	0.08985	0.08204	0.05469	0.01563	0	0.02344	0.0586	0.08985	0.08594	0.02344	0	0	0.06641	0.08594	0.08594	0.04688	0.01172	0	0.02344	0.06641	0.08985	0.08204	0.04688	0.01172	0	0.02735	0.06641	0.08985	0.08594	0.04688	0.01172	0
608.4	0.0625	0.10157	0.11329	0.09375	0.05079	0.01172	0	0.02344	0.07032	0.10157	0.11329	0.09375	0.05079	0.00782	0	0.02735	0.07032	0.11329	0.08594	0.08594	0.00391	0.00391	0.03516	0.08204	0.11329	0.11329	0.08204	0.03907	0.00391	0.00391	0.03907	0.08204	0.11329	0.11329	0.07813	0.03125	0.00391	0.00782	0.04297	0.08594
609	0.06641	0.11329	0.14453	0.14453	0.11329	0.06641	0.01954	0	0.01563	0.0625	0.11329	0.14063	0.14453	0.11329	0.07032	0.02735	0	0.03907	0.10157	0.10157	0.14453	0.12891	0.07813	0.02344	0	0.01172	0.05079	0.10547	0.13672	0.14453	0.11329	0.08204	0.03125	0	0.00782	0.04688	0.09766	0.13672	0.14453	0.12891
609.6	0.07032	0.12891	0.17578	0.19532	0.1875	0.16016	0.11329	0.05469	0.00782	0	0.02735	0.08204	0.13672	0.17969	0.19141	0.1875	0.15625	0.0625	0.00782	0.00782	0.03907	0.08594	0.15235	0.1875	0.19532	0.17969	0.14453	0.08985	0.03125	0	0.00782	0.04688	0.11329	0.15625	0.1875	0.19532	0.17969	0.13672	0.07813	0.02735
610.2	0.07422	0.14063	0.20313	0.2461	0.26953	0.26953	0.25781	0.21875	0.16016	0.09375	0.03516	0	0.00782	0.04688	0.11329	0.17188	0.22657	0.26953	0.26172	0.26172	0.1836	0.13282	0.0586	0.01172	0	0.02735	0.08204	0.15235	0.21094	0.25	0.26953	0.27344	0.25391	0.20703	0.15235	0.08594	0.03125	0	0.00782	0.05469
610.8	0.07813	0.14844	0.22657	0.29297	0.34375	0.37891	0.40234	0.41406	0.40234	0.37891	0.34375	0.29688	0.23047	0.15235	0.08204	0.02735	0	0.04688	0.12891	0.12891	0.28125	0.32813	0.37891	0.40234	0.40625	0.40234	0.38672	0.35547	0.30469	0.23828	0.16797	0.09766	0.03125	0	0.00782	0.05079	0.11329	0.19922	0.26172	0.32031
611.4	0.08204	0.15625	0.25	0.33203	0.40234	0.46484	0.51953	0.56641	0.59766	0.62109	0.64062	0.66015	0.67187	0.67187	0.67187	0.67187	0.66797	0.64062	0.60937	0.60937	0.53906	0.5	0.4375	0.36328	0.27735	0.19532	0.11329	0.04297	0.00391	0.00391	0.04297	0.11329	0.19922	0.28125	0.35547	0.42969	0.48828	0.53906	0.57812	0.60547
612	0.08204	0.16407	0.26563	0.36328	0.44922	0.52734	0.59766	0.66406	0.71094	0.7539	0.78906	0.82031	0.84765	0.86718	0.88281	0.89843	0.91406	0.92968	0.9414	0.9414	0.95312	0.96093	0.96484	0.96875	0.97265	0.97265	0.97656	0.97656	0.98046	0.98046	0.98437	0.98437	0.98437	0.98828	0.98828	0.98828	0.98828	0.98828	0.98828	0.98828
612.6	0.08594	0.17188	0.27344	0.38281	0.48047	0.57031	0.64844	0.71484	0.77343	0.8164	0.85156	0.8789	0.90625	0.92187	0.9375	0.94921	0.95703	0.96875	0.97656	0.97656	0.98046	0.98437	0.98437	0.98828	0.98828	0.98828	0.98828	0.98828	0.98828	0.98828	0.99218	0.99218	0.99218	0.99218	0.99218	0.99218	0.99218	0.99218	0.99218	0.99218
613.2	0.08594	0.17188	0.28125	0.39453	0.49609	0.58984	0.67187	0.74219	0.80078	0.84375	0.875	0.90234	0.92578	0.9414	0.95312	0.96093	0.96875	0.98046	0.98046	0.98046	0.98828	0.98828	0.98828	0.98828	0.99218	0.99218	0.99218	0.99218	0.99218	0.99218	0.99218	0.99218	0.99218	0.99218	0.99218	0.99218	0.99218	0.99218	0.99218	0.99218
613.8	0.08594	0.17578	0.28125	0.39453	0.5	0.59375	0.67187	0.74219	0.80078	0.84375	0.8789	0.90625	0.92578	0.94531	0.95703	0.96484	0.97265	0.98046	0.98437	0.98437	0.98828	0.98828	0.99218	0.99218	0.99218	0.99218	0.99218	0.99218	0.99218	0.99218	0.99218	0.99218	0.99218	0.99218	0.99218	0.99218	0.99218	0.99218	0.99218	0.99218
614.4	0.08594	0.17188	0.27344	0.38672	0.48828	0.57812	0.65625	0.72265	0.78125	0.82422	0.85937	0.88671	0.91015	0.92968	0.94531	0.95703	0.96484	0.97265	0.98046	0.98046	0.98437	0.98828	0.98828	0.99218	0.99218	0.99218	0.99218	0.99218	0.99218	0.99218	0.99218	0.99609	0.99609	0.99609	0.99609	0.99609	0.99609	0.99609	0.99609	0.99609
615	0.08594	0.16797	0.26563	0.36719	0.46094	0.53906	0.60937	0.67187	0.72656	0.76953	0.80468	0.83203	0.85937	0.88281	0.89843	0.91406	0.92578	0.9414	0.95312	0.95312	0.96875	0.97265	0.97656	0.97656	0.98046	0.98437	0.98437	0.98828	0.98828	0.98828	0.99218	0.99218	0.99218	0.99218	0.99218	0.99218	0.99218	0.99609	0.99609	0.99609
615.6	0.08204	0.16407	0.25	0.33594	0.41406	0.48047	0.53516	0.57812	0.61719	0.64844	0.67187	0.6914	0.70312	0.71484	0.72265	0.72656	0.72656	0.71875	0.70703	0.70703	0.67578	0.66015	0.625	0.58594	0.54297	0.49219	0.42578	0.34766	0.26563	0.17188	0.09375	0.03125	0	0.01172	0.0586	0.13672	0.21875	0.30469	0.39063	0.46094
616.2	0.08204	0.15625	0.23047	0.30078	0.35547	0.39844	0.42188	0.43359	0.43359	0.42188	0.39453	0.35156	0.28906	0.22266	0.14844	0.07422	0.01954	0.01172	0.07422	0.07422	0.23438	0.29297	0.35156	0.39844	0.42578	0.4375	0.4375	0.41797	0.39063	0.35156	0.29688	0.22657	0.14453	0.07422	0.01954	0	0.01954	0.07422	0.14844	0.22657
616.8	0.07813	0.14453	0.20703	0.25391	0.28516	0.29297	0.27735	0.24219	0.1875	0.11329	0.0586	0.01172	0	0.02735	0.08594	0.15235	0.21094	0.27735	0.29297	0.29297	0.23438	0.1875	0.11329	0.04688	0.00391	0.00391	0.03516	0.09766	0.16797	0.22657	0.26953	0.28906	0.28516	0.26953	0.23047	0.17188	0.10547	0.03907	0.00391	0.00391
617.4	0.07422	0.13282	0.17969	0.20313	0.20313	0.17969	0.12891	0.07032	0.01954	0	0.01954	0.06641	0.11329	0.17578	0.20313	0.20703	0.17969	0.08594	0.02344	0.02344	0.01954	0.06641	0.11329	0.17578	0.20703	0.20703	0.1836	0.13282	0.07422	0.02344	0	0.01563	0.0625	0.11329	0.17188	0.20313	0.20313	0.1836	0.14063	0.08204
618	0.07032	0.11329	0.14844	0.15235	0.11329	0.07813	0.02735	0	0.01172	0.05469	0.10547	0.14453	0.15235	0.13672	0.09375	0.04297	0.00391	0.02735	0.09375	0.09375	0.15625	0.14453	0.10157	0.05079	0.00782	0	0.03125	0.07813	0.12891	0.15625	0.15235	0.11329	0.06641	0.01954	0	0.01563	0.0625	0.11329	0.15235	0.15625
618.6	0.07032	0.10547	0.11329	0.10157	0.0586	0.01563	0	0.01954	0.06641	0.11329	0.11329	0.10157	0.0625	0.01563	0	0.01954	0.0625	0.10547	0.10547	0.10547	0.01563	0	0.01954	0.06641	0.11329	0.11329	0.10547	0.0586	0.01563	0	0.01954	0.0625	0.10157	0.11329	0.10547	0.06641	0.01954	0	0.01954	0.0625
619.2	0.06641	0.09375	0.08985	0.0586	0.01563	0	0.01563	0.0586	0.08985	0.09375	0.06641	0.01954	0	0.01563	0.0586	0.08985	0.09375	0.03907	0	0	0.0586	0.08594	0.09375	0.06641	0.02344	0	0.01172	0.05079	0.08985	0.09766	0.07032	0.02735	0	0.01172	0.04688	0.08594	0.09375	0.07032	0.03125	0
619.8	0.0625	0.07813	0.0625	0.02735	0	0.00782	0.04688	0.07422	0.07032	0.03907	0.00782	0	0.03125	0.07032	0.07813	0.05469	0.01563	0.01172	0.0586	0.0586	0.0625	0.03125	0	0.01172	0.05079	0.07813	0.07032	0.03907	0.00391	0.00391	0.03516	0.07032	0.07422	0.05079	0.01563	0	0.01954	0.0586	0.07813	0.06641
620.4	0.05469	0.06641	0.03907	0.00782	0	0.03125	0.0586	0.0586	0.03125	0	0.00391	0.03516	0.0625	0.05469	0.02344	0	0.01172	0.0586	0.05079	0.05079	0	0.01954	0.05469	0.0625	0.03907	0.00391	0.00391	0.03125	0.0625	0.0625	0.03125	0	0.00782	0.04297	0.06641	0.05469	0.01954	0	0.01563	0.05079
621	0.05079	0.05079	0.02344	0	0.01172	0.04297	0.05469	0.03125	0	0.00391	0.03516	0.05469	0.03907	0.00782	0	0.02735	0.05079	0.02344	0	0	0.05079	0.05079	0.01954	0	0.01563	0.04688	0.05469	0.02735	0	0.00782	0.03907	0.05469	0.03516	0.00782	0	0.02735	0.05079	0.04297	0.01172	0
621.6	0.04688	0.03907	0.00782	0	0.02735	0.04688	0.03516	0.00391	0.00391	0.03125	0.04688	0.03125	0.00391	0.00391	0.03516	0.04688	0.02735	0.00391	0.03907	0.03907	0.01954	0.00391	0.01563	0.04297	0.04297	0.01563	0	0.01954	0.04297	0.03907	0.01172	0	0.02344	0.04688	0.03516	0.00782	0	0.02735	0.04688	0.03125
622.2	0.04297	0.02735	0	0.00782	0.03516	0.03907	0.01563	0	0.01954	0.04297	0.02735	0.00391	0.00391	0.03516	0.03907	0.01563	0	0.03125	0.02735	0.02735	0.00782	0.03125	0.03516	0.00782	0	0.02344	0.03907	0.02344	0	0.00782	0.03516	0.03516	0.01172	0	0.02344	0.03907	0.02344	0	0.00782	0.03516
622.8	0.03516	0.01954	0	0.01563	0.03516	0.02344	0	0.00782	0.03125	0.02735	0.00391	0.00391	0.02735	0.03125	0.00782	0	0.02344	0.01954	0	0	0.03516	0.01954	0	0.01563	0.03516	0.02344	0	0.01172	0.03516	0.02735	0	0.00391	0.03125	0.03125	0.00391	0	0.02344	0.03125	0.01172	0
623.4	0.03125	0.01172	0	0.01954	0.03125	0.00782	0	0.01954	0.02735	0.00782	0	0.02344	0.02735	0.00391	0	0.02344	0.02735	0.00391	0.02735	0.02735	0	0.00391	0.02735	0.02344	0	0.00782	0.02735	0.01954	0	0.00782	0.03125	0.01954	0	0.01172	0.03125	0.01954	0	0.01172	0.03125	0.01954
624	0.02735	0.00391	0	0.02344	0.02344	0	0.00782	0.02344	0.01563	0	0.01563	0.02735	0.00782	0	0.02344	0.02344	0.00391	0.01954	0.01954	0.01954	0.01563	0.02344	0.00782	0	0.02344	0.02344	0.00391	0.00391	0.02735	0.01954	0	0.01172	0.02735	0.01172	0	0.01954	0.02344	0.00391	0.00391	0.02344
624.6	0.02344	0	0.00391	0.02344	0.01172	0	0.01563	0.01954	0	0.00782	0.02344	0.01172	0	0.01954	0.02344	0	0.00391	0.01563	0	0	0.01954	0.00391	0.00782	0.02344	0.00782	0	0.01954	0.01954	0	0.00782	0.02735	0.00782	0	0.01954	0.01954	0	0.00782	0.02344	0.00782	0
625.2	0.01954	0	0.00782	0.01954	0.00391	0.00391	0.01954	0.01172	0	0.01954	0.01563	0	0.01172	0.01954	0.00391	0.00391	0.01954	0.00391	0.01954	0.01954	0	0.01563	0.01954	0	0.00782	0.02344	0.00782	0	0.01954	0.01172	0	0.01563	0.01563	0	0.00782	0.02344	0.00391	0.00391	0.01954	0.01172
625.8	0.01563	0	0.01172	0.01563	0	0.00782	0.01954	0	0.00782	0.01954	0.00391	0.00391	0.01954	0.00391	0	0.01954	0.00782	0.01172	0.01172	0.01172	0.01563	0.01563	0	0.01563	0.01563	0	0.01172	0.01563	0	0.00782	0.01954	0.00391	0.00391	0.01954	0.00391	0.00391	0.01954	0.00782	0	0.01954
626.4	0.01172	0	0.01563	0.01172	0	0.01563	0.01172	0	0.01563	0.01172	0	0.01563	0.01172	0	0.01563	0.01172	0	0.01172	0	0	0.00782	0	0.01563	0.00782	0	0.01563	0.00782	0	0.01563	0.00782	0	0.01563	0.00782	0	0.01563	0.00782	0	0.01563	0.00782	0
627	0.00782	0	0.01563	0.00391	0	0.01563	0.00391	0.00391	0.01563	0	0.00782	0.01563	0	0.00782	0.01563	0	0.01172	0.00391	0.01563	0.01563	0	0.01563	0.00391	0.00391	0.01563	0	0.00391	0.01563	0	0.00782	0.01563	0	0.00782	0.01172	0	0.01172	0.01172	0	0.01563	0.00782
627.6	0.00782	0	0.01563	0	0.00782	0.01563	0	0.00782	0.00782	0	0.01563	0.00391	0	0.01563	0	0.00782	0.01172	0.00782	0.00782	0.00782	0.01563	0.00391	0.00391	0.01172	0	0.00782	0.01172	0	0.01172	0.00782	0	0.01563	0	0.00391	0.01563	0	0.00782	0.00782	0	0.01563
628.2	0.00391	0.00391	0.01172	0	0.00782	0.00782	0	0.01172	0	0.00391	0.01172	0	0.01172	0.00391	0	0.01172	0	0.00782	0	0	0	0.00391	0.01172	0	0.01172	0.00782	0	0.01172	0	0.00782	0.01172	0	0.01172	0.00391	0.00391	0.01172	0	0.00782	0.00782	0
628.8	0.00391	0.00391	0.00782	0	0.01172	0.00391	0.00391	0.01172	0	0.01172	0.00391	0.00391	0.01172	0	0.01172	0.00391	0	0.00391	0.01172	0.01172	0.00391	0.01172	0	0.01172	0.00391	0.00391	0.01172	0	0.01172	0.00391	0.00391	0.01172	0	0.01172	0.00391	0	0.01172	0	0.01172	0.00782
629.4	0	0.00391	0.00782	0	0.01172	0	0.00782	0.00391	0	0.01172	0	0.00782	0	0.00391	0.00782	0	0.01172	0.00391	0.00782	0.00782	0.01172	0	0.00782	0	0.00391	0.00782	0	0.01172	0	0.00782	0.00782	0	0.01172	0	0.00782	0.00391	0	0.01172	0	0.01172
630	0	0.00782	0.00391	0.00391	0.00782	0	0.01172	0	0.00782	0.00391	0	0.00782	0	0.01172	0	0.00782	0.00391	0.00391	0	0	0	0.00782	0.00391	0.00391	0.00782	0	0.01172	0	0.00782	0.00391	0.00391	0.00782	0	0.01172	0	0.00782	0.00391	0.00391	0.00782	0

## Sheet: d_reflectedPower-realistic
wavelength / nm VERSUS number of grating periods	50.8065	254.032	457.258	660.484	863.71	1066.94	1270.16	1473.39	1676.61
600	0	0	0	0	0	0	0	0	0
600.6	0	0	0	0	0	0	0	0	0
601.2	0	0	0	0	0	0	0	0	0
601.8	0	0	0	0	0	0	0	0	0
602.4	0	0	0	0	0	0	0	0	0
603	0	0.003907	0	0	0	0	0	0	0
603.6	0	0.003907	0	0	0	0	0	0	0
604.2	0	0	0.003907	0.003907	0	0	0	0	0
604.8	0.003907	0	0	0	0	0	0	0	0
605.4	0.003907	0.007813	0.003907	0	0	0.003907	0.003907	0	0
606	0.007813	0.003907	0.003907	0.003907	0	0.003907	0	0.003907	0
606.6	0.015625	0	0.003907	0.007813	0	0.003907	0.003907	0	0.003907
607.2	0.019532	0.011719	0.003907	0	0	0	0.003907	0.003907	0.003907
607.8	0.023438	0.015625	0.007813	0.003907	0	0.003907	0.003907	0.003907	0.007813
608.4	0.03125	0	0.011719	0.015625	0.003907	0.007813	0.007813	0.003907	0.007813
609	0.035157	0.011719	0.011719	0.015625	0.003907	0.015625	0.007813	0.011719	0.007813
609.6	0.042969	0.042969	0.027344	0.003907	0.007813	0.019532	0.023438	0.015625	0.011719
610.2	0.046875	0.027344	0.019532	0.015625	0.015625	0.015625	0.015625	0.019532	0.019532
610.8	0.050782	0.011719	0.078125	0.070313	0.027344	0.035157	0.054688	0.042969	0.035157
611.4	0.054688	0.207032	0.035157	0.152344	0.054688	0.113282	0.070313	0.105469	0.082032
612	0.054688	0.445313	0.492188	0.429688	0.371094	0.347656	0.355469	0.363281	0.367188
612.6	0.058594	0.5625	0.722656	0.75	0.753906	0.753906	0.753906	0.753906	0.753906
613.2	0.058594	0.574219	0.742187	0.769531	0.773437	0.773437	0.773437	0.773437	0.773437
613.8	0.054688	0.476563	0.5625	0.53125	0.488281	0.453125	0.441406	0.441406	0.445313
614.4	0.054688	0.238282	0.023438	0.171875	0.058594	0.128907	0.085938	0.105469	0.097657
615	0.050782	0.019532	0.09375	0.066407	0.019532	0.050782	0.058594	0.039063	0.039063
615.6	0.046875	0.023438	0.015625	0.011719	0.011719	0.015625	0.015625	0.019532	0.023438
616.2	0.039063	0.050782	0.03125	0.011719	0.007813	0.015625	0.023438	0.019532	0.015625
616.8	0.035157	0.019532	0.011719	0.023438	0.003907	0.015625	0.011719	0.015625	0.015625
617.4	0.027344	0.003907	0.027344	0.035157	0.035157	0.050782	0.0625	0.070313	0.089844
618	0.023438	0.019532	0.011719	0.003907	0	0.007813	0.007813	0.007813	0.007813
618.6	0.019532	0.015625	0.007813	0.003907	0	0.003907	0.003907	0.003907	0.003907
619.2	0.015625	0	0.003907	0.007813	0	0.003907	0.003907	0.003907	0.003907
619.8	0.007813	0.003907	0.003907	0.003907	0	0.003907	0	0.003907	0
620.4	0.007813	0.007813	0.003907	0	0	0.003907	0.003907	0	0
621	0.003907	0.003907	0.003907	0	0	0	0	0	0
621.6	0	0	0	0.003907	0	0	0	0	0
622.2	0	0.003907	0	0	0	0	0	0	0
622.8	0	0.003907	0	0	0	0	0	0	0
623.4	0	0	0	0	0	0	0	0	0
624	0	0	0	0	0	0	0	0	0
624.6	0	0.003907	0	0	0	0	0	0	0
625.2	0	0	0	0	0	0	0	0	0
625.8	0	0	0	0	0	0	0	0	0
626.4	0	0	0	0	0	0	0	0	0
627	0	0.003907	0	0	0	0	0	0	0
627.6	0	0	0	0	0	0	0	0	0
628.2	0	0	0	0	0	0	0	0	0
628.8	0	0	0	0	0	0	0	0	0
629.4	0	0	0	0	0	0	0	0	0
630	0	0	0	0	0	0	0	0	0
