# Supplementary material for: Read my LIPSS: organic lasers on micromachined resonators
Source: Nat Commun. 2025 Aug 1;16:7057. doi: 10.1038/s41467-025-62502-6 (PMC12316998; doi:10.1038/s41467-025-62502-6)
Supplement: Supplementary file 4 — Source Data [file 41467_2025_62502_MOESM4_ESM.zip › Figure1.xlsx]

## Sheet: b_GratingPeriodicity
Laser Shot Distance / nm	Grating periodicity / nm
82.9746	119.497
91.3086	140.503
100	156.098
111.102	162.547
166.074	170.638
183.631	182.056
186.287	185.028
188.98	189.578
191.713	192.673
194.485	195.818
197.298	197.41
554.676	552
735.632	732.84
952.555	965.08
1126.24	1143.95
1479.43	1494.32
1888.38	1889.8

## Sheet: d_FFT-amplitude
Wavenumber / nm-1	Intensity / AU	Intensity / AU	Intensity / AU	Intensity / AU	Intensity / AU	Intensity / AU	Intensity / AU	Intensity / AU	Intensity / AU	Intensity / AU	Intensity / AU	Intensity / AU	Intensity / AU
0	255954	252563	257903	266584	262474	263905	267424	267141	275454	258797	269134	262559	258391
0.000325521	4610.2	2051.48	3337.8	4705.29	4569.31	4914.85	8160.9	5472.04	10203.6	4766.77	7917.32	6538.68	3191.28
0.000651042	3119.11	1703.75	2201.48	3115.57	3568.24	3499.4	2936.37	3716.58	7415	3893.28	264.283	306.752	663.301
0.000976562	1922.7	260.979	2090.31	2196.31	2732.58	3383.65	217.984	2489.08	3828.54	2325.02	4181.32	752.979	630.577
0.00130208	2412.03	602.589	1830.16	2085.53	250.084	2821.78	1433.14	1320	2249.47	1294.62	3299.7	1626.96	465.534
0.0016276	2752.49	370.889	2087.14	539.817	1698.4	1582.36	238.223	2049.91	1455.17	2162.89	2089.51	875.197	1244.48
0.00195312	1094.96	552.919	744.792	2216.07	529.14	131.932	2375.57	2295.39	2066.9	1283.37	1605.53	981.124	3394.45
0.00227865	973.511	459.836	882.809	2298.28	992.357	1151.51	2311.25	2623.21	1131.28	1061.7	848.113	737.11	1497.61
0.00260417	1627.92	1621.67	1052.48	1356.92	1942.09	1046.65	662.296	2193.76	1671.75	1079.75	3126.4	2850.74	2118.39
0.00292969	960.848	1940.94	1100.5	673.412	3108.61	459.398	448.621	2002.45	1120.34	414.048	1523.71	1297.23	2379.95
0.00325521	1028.16	2024.75	1383.34	371.396	883.176	1923.17	465.218	2251.01	1403.73	1412.14	1663.44	1139.31	2077.34
0.00358073	1108.99	2042.61	1434.69	1979.31	603.987	1335.4	835.844	500.104	225.853	967.835	675.043	1286.24	2152.57
0.00390625	2376.42	1258.92	1468.63	1095.89	577.767	696.061	708.324	792.302	1756.82	788.537	1474.24	1276.06	3754.95
0.00423177	664.591	1935.12	1460.65	672.174	219.372	913.872	1578	2636.21	3312.23	2533.66	2548.32	1659.9	2666.3
0.00455729	890.352	1826.66	959.208	2968.79	2182.8	1803.12	1058.88	1667.84	1507.32	2606.69	1921.94	1197.08	770.892
0.00488281	1307.9	816.712	634.063	502.353	1783.74	1195.58	2286.6	1722.54	1442.75	789.298	896.345	1028.92	2988.99
0.00520833	3309.18	61.3315	1502.97	165.664	1916.38	1518.25	143.702	1385.02	507.942	1326.76	1976.62	241.421	2445.4
0.00553385	1514.68	854.872	2144.04	827.927	648.496	2280.98	3196.34	1465.19	1915.51	924.978	1303.37	591.567	1403.29
0.00585938	1471.82	613.539	1107.28	926.574	2991.46	726.406	1060.73	1849.88	3629.05	1696.11	1150.54	1340	594.599
0.0061849	655.776	623.083	1950.92	683.957	801.481	2637.29	538.657	3408.62	839.967	2481.67	482.178	2182.9	3421.81
0.00651042	1194.21	98.1093	931.473	1262.57	2313.99	2549.22	1704.49	1140.93	1543.43	862.139	2112.8	1866.97	2791.69
0.00683594	1498.68	716.856	1564.79	327.604	939.349	606.561	1739.6	2795.87	556.901	432.43	4965.55	1263.87	801.297
0.00716146	2131.66	72.8793	646.632	1603.53	2946.23	1406.99	956.968	423.64	1164.1	1450.25	957.067	1012.04	3509.49
0.00748698	1438.85	156.732	1008.66	1419.8	3220.27	2013.84	1722.44	1887.83	2066.85	641.521	2781.57	3250.39	2893.72
0.0078125	2753.38	939.617	283.577	1870.48	2066.48	1844.21	2204.92	1320.71	1022.32	2375.35	1398.31	1372.1	995.265
0.00813802	2689.66	1019.61	1802.94	233.561	1701.03	1602.56	2257.75	920.842	1246.24	1487.5	966.641	1664.8	2737.79
0.00846354	2919.28	1044.67	1930.41	2332.42	2413.95	979.845	979.972	1213.13	2038.52	2486.43	1371.84	1354.69	2148.21
0.00878906	2126.44	2438.35	1265.83	1148.16	2333	164.949	1899.18	2844.57	1181.03	2070.02	3289.8	1217.45	2587.87
0.00911458	978.65	2040.59	1814.96	1190.76	2485.44	2920.76	2135.54	1269.17	1449.74	1395.16	259.419	2960.61	1306.99
0.0094401	2662.44	1171.5	2394.82	2009.36	4591.21	1407.02	3119.45	1741.36	1156.05	3455.7	2008	2143.2	4217.09
0.00976562	1411.09	1947.52	951.079	1197.94	1679.68	1400.7	2127.78	2087.45	3568.23	1197.19	2194.7	736.958	3951.54
0.0100911	3244.82	2124.86	1415.46	1336.2	3160.6	1282.57	1391.07	1509.18	593.17	1045	1845.43	1340.69	1858.72
0.0104167	704.974	1003.86	2666.94	3288.17	2660.82	263.629	1787.47	632.02	1619.01	1480.64	1017.58	2039.05	901.439
0.0107422	1338.14	3160.92	664.226	888.254	1408	1518.9	1777.43	1352.79	1600.22	1316.18	2561.62	1975.38	1860.15
0.0110677	914.647	1829.26	777.578	3024.23	2829.31	3171.26	2272.26	381.606	1489.08	3190.38	1069.14	496.771	2695.49
0.0113932	2041.85	1245.51	1505.83	2242.54	2924.35	706.262	1734.69	425.13	461.363	2252.5	1792.94	2061.89	2691.59
0.0117188	3472.44	1653.95	1772.42	1495.78	671.103	1944.89	1939.68	1745.32	1228.01	803.995	311.805	1129.63	1200.79
0.0120443	2935.2	1966.88	2652.15	1451.03	1306.05	1600.31	4415.43	1371.83	1426.5	2086.91	2410.72	1709.22	1506.67
0.0123698	161.466	545.586	549.119	1614.05	3348.08	552.631	1787.07	1402.38	432.171	1925.83	2614.43	4357.9	2034.17
0.0126953	2250.61	2676.25	2212.28	1414.49	1707.61	2776.3	3648.45	2453.54	1084.45	1187.84	2335.61	2028.66	1054.54
0.0130208	1345.27	1993.42	2148.6	1120.44	527.28	1472.09	476.341	704.039	2273.92	1911.43	1202.31	610.379	3028.05
0.0133464	330.173	456.096	2015.23	557.344	2503.14	1776.94	704.128	1752.68	1902.21	1540.18	3494.79	1466.4	889.665
0.0136719	2054.8	3291.4	1360.02	2352.5	3964.47	2129.76	568.579	1583.17	1059.61	2176.27	895.101	2384.5	1743.3
0.0139974	825.408	1307.69	1202.99	1397.12	347.621	802.006	1556.35	2089.96	1556.99	905.968	2817.57	2185.38	1483.39
0.0143229	1723.8	2187.11	576.102	3050.63	1027.73	1230.71	2450.26	1399.05	718.831	1458.41	2377.81	1988.86	1158.48
0.0146484	1628.46	804.679	2883.29	1807.54	494.969	480.507	593.352	1013.98	1715.12	2231.38	1967.56	1370.64	3167.76
0.014974	2395.09	743.438	1544.66	2525.81	1217.21	1395.85	1331.95	1519.52	1368.72	752.438	2970.82	4484.34	2147.34
0.0152995	171.201	1839.27	1581.58	820.39	2415.34	1282.79	297.071	592.273	2514.46	1429.85	1840.32	2271.7	721.122
0.015625	1377.66	1606.69	1321.55	1395.15	1230.52	1312.09	609.315	1553.21	1425.67	2028.85	1490.55	1092.9	4048.91
0.0159505	4341.05	2487.76	1786.87	2421.84	3146.44	1581.64	2684.39	2546.78	2448.91	727.431	1426.6	1316.55	1793.89
0.016276	2127.68	1961.79	1528.75	869.521	1880.31	1865.75	2387.5	2144.96	1496.56	1932.48	1865.35	1592.72	1193.28
0.0166016	2354.89	2743.03	1401.47	2021.44	1045.7	2611.41	459.492	1503.44	1396.95	495.015	2773.82	2509.83	2304.85
0.0169271	2575.34	1600.87	2988.74	2951.24	1973.66	1608.59	1864.68	2344.9	1958.12	1555.01	2357.29	2049.72	497.063
0.0172526	532.761	1947.54	870.013	1373.48	2060.7	2371.95	2371.88	2081.6	1650.44	2362.4	111.353	680.794	925.969
0.0175781	2102.19	4304.93	1257.93	1037.46	4817.23	585.333	1498.65	2009.06	733.932	2844.7	950.539	1019.33	3064.76
0.0179036	2254.6	3754.15	1271.11	2133.09	1739.57	720.969	824.046	603.512	1289.61	2504.67	3912.8	1268.7	3267.67
0.0182292	2776.83	2651.59	1749.21	1200.66	1675.47	1014.8	1554.36	1285.6	664.663	1964.4	2358.25	896.32	1233.25
0.0185547	1997.71	1861.54	2308.17	759.946	1429.94	844.968	3876.13	2950.02	2359.59	711.42	640.063	1479.56	2048.34
0.0188802	2580.1	2747.37	1808.02	3670.62	1896.81	744.076	2449.84	3405.5	414.986	514.808	1566.65	2781.77	1576.53
0.0192057	1172.48	2774.91	1412.78	2122.87	786.318	1572.54	1152.13	3291.53	2782.34	1344.93	2405.3	636.761	802.452
0.0195312	219.723	3352.36	2896.62	5341.73	1249.23	2326.75	2535.31	2823.62	514.01	1497.26	1978.38	976.491	1106.96
0.0198568	1670.33	3975.51	1673.68	2751.38	4061	2219.13	1853.74	1480.8	2138.34	935.519	1469.13	3092.56	1215.74
0.0201823	2162.53	1887.97	325.414	432.931	1503.57	1780.56	2182.02	1659.11	1425.34	1535.79	1702.15	569.6	2262.11
0.0205078	1657.5	1983.27	886.507	2002.11	1076.58	762.304	2252.63	2095.95	734.758	3005.18	3795.84	936.284	2090.34
0.0208333	958.678	2317.09	1148.77	1309.8	2775.84	1091	944.035	1266.74	1132.66	1069.35	2333.22	1778.15	2942.02
0.0211589	4206.16	2391.04	1555.11	2044.86	2027.9	1351.79	1235.88	598.074	1672.38	459.952	1787.16	2646.66	1160.84
0.0214844	2071.99	4810.85	2257.96	1595.33	4720.33	1422.66	1621.1	349.008	2412.25	790.92	1090.39	885.986	1450.53
0.0218099	3221.8	3784.38	624.941	1412.43	2379.45	91.9478	2114.71	2003.47	844.626	1564.62	2803.91	1227.22	600.595
0.0221354	1939.28	2701.54	737.361	2573.7	1677.2	1322.78	1402.37	1828.1	2593.19	1583.13	2067.77	1248.9	3119.19
0.0224609	2016.39	1165.42	2096.56	1350.75	3035.42	704.884	3525.1	1196.11	2234.79	1315.13	1441.75	2492.62	1419.91
0.0227865	1223.13	1744.25	1794.77	2482.81	1309.33	1616.31	2252.73	675.855	1574.07	1394.02	1146.95	4570.9	4860.33
0.023112	4329.94	3577.85	1089.05	772.525	5754.5	1518.74	2397.8	1471.45	632.289	1145.96	1675.54	1071.22	1513.49
0.0234375	2515.31	3090.47	1565.47	3229.1	1931.33	772.446	2214.46	671.355	1768.2	1998.68	1335.68	1698.57	3927.89
0.023763	1712.09	2631.03	544.976	1623.11	1268.32	2076.73	1974.33	2375.53	2071.82	583.337	2865.02	1376.45	1589.78
0.0240885	1305.93	1954.82	763.165	4028.7	2496.71	417.72	3711.3	937.494	1509.74	1451.73	1811.15	1805.86	2053.42
0.0244141	3976.41	658.485	842.028	1995.72	2957.12	951.835	1341.22	1447.05	2012.75	1609.81	1930.41	850.458	2212.02
0.0247396	1649.73	2613.78	2179.45	3341.53	257.104	3267.22	1548.94	803.432	4039.02	3340.69	3944.36	2263.03	1039.66
0.0250651	2091.78	2698.09	2340.98	1019.91	1823.31	234.143	2192.38	1979.1	2306.73	2372.6	484.329	3653.14	2680.83
0.0253906	2664.43	1564.92	1809.42	2635.17	2335.04	824.927	946.484	1508.11	2982.77	1406.05	2512.34	2063.93	1208.1
0.0257161	1800.71	4576.3	371.742	1108.05	1569.68	1744.6	1060.49	2122.11	1989.15	3964.18	1940.47	2827.01	3130.08
0.0260417	2298.81	3880.84	1979.1	5419.37	3534.73	958.026	1633.72	1078.71	2242.23	2758.83	451.375	2075.84	4700.2
0.0263672	621.074	1340.62	899.928	4026.67	1934.47	1672.27	1403.29	1634.55	708.915	1809.63	2808.4	2287.36	3310.53
0.0266927	2055.54	2991.36	963.613	5364.94	5303.22	1841.58	1829.86	2202.85	829.027	1944.78	4161.11	1265.35	3756.2
0.0270182	3858.29	713.104	214.743	1864.39	3538.26	124.708	3200.49	737.839	3173.61	214.534	1273.88	2075.17	1816.34
0.0273438	1603.99	2960.14	3045.1	3317.47	3893.69	1899.6	699.941	1473.45	1417.64	3085.35	1617.37	1865.32	7212.76
0.0276693	973.659	3839.88	864.236	5901.13	4449.91	1751.86	1916.92	1394.26	2516.08	2429.07	1736.5	1512.16	1731.63
0.0279948	1973.96	3541.74	749.092	2631.34	4455.27	2361.48	1369.82	1170.32	1786.15	1304.33	1616.4	2242.89	1766.17
0.0283203	824.361	3356.25	1333.97	4231.49	2718.37	2482.19	931.868	1146.39	1336.77	2001.22	2511.08	1899.23	6655.36
0.0286458	955.398	2603.53	3824.27	3281.83	2898.22	1427.98	2654.98	1611.57	3060.99	3442.98	54.744	3168.73	5657.29
0.0289714	3079.71	2789.51	2239.16	5259.05	5830.45	1171.72	4248.18	965.62	2188.6	1730.37	3555.81	3639.53	4553.67
0.0292969	1171.75	476.53	804.721	2142.29	3879.39	2032.71	431.294	1194.76	2049.57	3362.91	2125.98	3014.78	2818.62
0.0296224	2386.66	2436.75	3049.03	630.009	4254.94	1630.81	2458.61	2278.64	1813.65	3410.26	3630.19	2850.16	5941.71
0.0299479	2014.42	2283.44	3104.19	2535.17	1904.65	1926.29	1855.07	2147.39	1632.71	3023.05	916.903	2302.24	2788.94
0.0302734	1954.28	3231.76	605.794	5283.23	1956.53	3283.05	1305.74	2216.13	1365.83	3178.92	2288.74	2333.13	3195.52
0.030599	2632.06	1324.16	684.554	2810.27	2015.94	280.574	2252.75	1938.48	2078.96	2490.37	5048.78	3517.04	1763.81
0.0309245	2853.36	2471.89	1096.51	1968.61	3325.98	1594.45	880.087	2475.89	1264.34	1928.84	4112.84	2215.63	1783.74
0.03125	3872.67	3189.56	978.448	3788.62	4198.46	2371.58	4647.48	2930.95	582.286	1280.56	3761.38	941.783	3144.7
0.0315755	1478.04	2570.31	2912.59	3809.34	3599.65	2441.28	3842.09	1925.16	3682.15	2806.64	2594.33	2200.92	3473.17
0.031901	2098.25	3452.63	1562.93	2222.65	3353.9	2727.27	1861.55	745.385	1428.44	1527.49	1971.6	2559.76	3440.01
0.0322266	2218.94	2833.74	229.365	4354.77	2857.97	1550.62	3060.51	393.623	2024.19	3019.19	3883.5	2232.37	4090.58
0.0325521	941.091	1089.74	1930.76	6252.71	6988.67	2776.25	1159.55	3360.59	2728.77	2719.34	2588.7	2528.01	2417.8
0.0328776	996.944	1095.94	1249.07	1983.84	3346.55	2389.43	2574.28	2034.85	418.917	2991.36	1360.77	2313.9	9638.87
0.0332031	940.498	2379.83	3196.61	3783.15	3133.98	1925.56	4123.03	1604.89	1301.24	2864.52	4070.06	3190.9	785.811
0.0335286	2153.29	484.338	2438.64	2694.1	3502.69	3201.83	1650.45	429.052	1949.47	1095.54	2386.4	6540.69	7827.91
0.0338542	5236.58	3040.71	3930.06	3581.2	3104.87	1678.72	2137.95	705.13	1282.58	1754.42	4542.62	2747.4	24.3087
0.0341797	3488.3	1512.22	992.488	1967.45	3864.43	2671.83	3208.98	1891.44	1445.45	3006.36	3994.18	2460.51	5970.15
0.0345052	2201.58	1059.81	1984.63	4247.88	4291.14	3259.13	2894.52	854.085	2052.54	3306.6	1669.11	1319.92	2206.97
0.0348307	968.13	2123.93	3664.97	4012.82	3625.74	1996.68	2616.21	2235.94	3565.32	4218.73	2172.55	1692.23	9054.13
0.0351562	1410.44	729.447	2540.13	1693.77	300.95	2387.32	3991.49	2557.13	1724.84	1576.15	1918.61	805.473	3592.1
0.0354818	2327.52	2336.18	2311.55	3704.78	6240.13	1820.25	2890.19	1650.99	2524.23	1592.76	2460.26	7570.47	1785.02
0.0358073	2017.97	1552.72	2383.69	6115.34	1997.26	2372.55	2505.77	1421.01	1454.3	3518.51	1835.49	3707.79	4773.3
0.0361328	1848.38	2396.32	265.165	3650.2	2275.14	1281.24	4472.72	1431.46	1329.97	1759.17	612.541	3710.63	6034.5
0.0364583	4650.44	1023.18	3785.51	3834.58	3071.73	866.634	3825.93	1505.06	1316.67	2685.05	2833.53	728.89	2691.47
0.0367839	1323.6	2954.61	1158.07	1996.7	2336.15	2468.91	3256.56	2316.95	1227.16	1493.15	1309.91	4680.26	4500.88
0.0371094	4353.04	1714.87	3276.66	2575.93	6788.75	1534.97	3378.69	3582.53	4061.72	3207.35	4650.09	2750.54	2234.95
0.0374349	2548.67	3502.96	5064.52	2264.68	7367.73	2183.85	4144.4	4694.13	1114.05	5037.98	1812.6	1363.14	4148.19
0.0377604	997.03	1901.32	2120.29	2136.64	4485.44	1712.42	2799.89	925.865	1560.52	392.754	2891.9	1566.14	3605.61
0.0380859	2565.17	1851.82	1558.63	1111.55	6453.55	3175.51	1522.76	293.086	722.613	2277.56	3792.85	6390.07	6642.71
0.0384115	1766.71	5177.94	6684.97	5408.63	7682.28	2140.24	2722.74	2776.39	3276.41	2357.86	4866.7	4728.52	3454.37
0.038737	1388.11	4493.66	1573.09	698.845	1211.53	3263.67	3829.26	346.915	2380.76	2783.45	1410.77	2556.92	4712.81
0.0390625	933.975	1391.42	2322.61	4176.06	4781.62	2618.55	4157.49	1219.28	3216.57	7021.27	1693.88	2141.59	8880.73
0.039388	3156.45	4932.94	4203.99	2758.83	2974.85	924.808	576.172	1102.74	2313.09	4433.17	3152.07	3164.4	8400.22
0.0397135	3950.1	3983.3	1659.92	2211.94	5333.14	658.8	1970.72	1997.74	3912.69	3026.62	1840.28	4420.74	3559.84
0.0400391	882.709	3301.38	3715.88	2626.71	2486.81	1630.55	4266.33	1995.93	2714.15	1143.66	4632.41	3159.46	2436.81
0.0403646	2734.53	2134.1	6747.55	2351.51	6097.65	2997.39	2315.84	4697.17	2471.48	2308.64	1670.41	3192.17	5149.72
0.0406901	1835.8	504.304	2198.37	3311.27	3574.17	1206.84	2722.98	1117.37	2266.37	1070.75	5855.17	3917.66	6862.62
0.0410156	877.627	5111.16	2205.44	4077.86	2157.31	2633.97	2083.34	1040.9	3768.75	4513.33	657.477	4386.3	4279.56
0.0413411	539.411	3639.7	1392.57	1273.29	5448.53	4116.98	762.435	3116.38	4092.58	4681.79	2056.68	3560.63	4660.54
0.0416667	1751.91	1561.62	2208.28	2170.96	4104.37	845.858	3345.04	2147.84	1847.04	2010.33	2996.62	3572.01	3438.65
0.0419922	1876.34	3755.22	433.288	5183.92	3392.67	948.943	1514.62	2046.35	4678.29	4025.09	3454.41	6262.49	1499.12
0.0423177	3805.42	4532.45	1853.67	3679.25	897.592	2645.85	1927.26	4746.05	2105.39	2498.37	2484.89	5540.68	2778.04
0.0426432	3002.81	2247.88	5823.61	1179.42	6069.1	2284.83	2199.06	3161.58	3940.55	2695.87	1861.36	4638.43	3420.34
0.0429688	2004.09	5941.43	3745.28	2622.86	3833.1	3800.56	5985.95	3096.26	1558.15	3392.6	8197.46	6190.91	2879.89
0.0432943	5168.37	3655.55	5644.28	6852.81	5599.45	2709.79	1184.01	3811.91	2778.04	6130.02	2438.86	2388.18	3019.13
0.0436198	2169.97	3601.62	5826.81	2069.5	2214.74	1044.81	5051.23	5232.71	2551.94	3258.2	2450.28	7620.66	5660.95
0.0439453	854.726	5097.84	518.864	4085.79	2851.91	4149.7	2766.99	2966.08	1487.75	717.656	2346.96	3445.76	2681.69
0.0442708	6483.2	5444.68	3124.04	3799.45	4433.06	1569.38	888.566	4847.04	2871.26	1171.45	637.812	5315.04	9029.41
0.0445964	5953.22	2770.78	1618.07	668.514	5539.75	2494.6	3154.86	5096.11	1330.14	4677.22	682.005	3685.88	2032.93
0.0449219	3984.26	3654.72	2741.29	1650.61	4571.32	546.558	5257.96	2894.96	5636.04	979.737	1842.89	2422.22	5628.06
0.0452474	3246.69	1964.46	4132.65	4534.04	4236.27	3887.63	2071.41	1230.04	437.658	480.679	5643.36	5975.34	2355.4
0.0455729	1188.47	1378.47	1474.22	4714.28	7154.31	3133.5	1540.54	1654.49	2341.67	4212.95	6209.42	3957.9	5198.26
0.0458984	3159.76	577.31	2600.85	4746.06	4863.06	735.558	4144.36	3768.66	1935.61	7391.03	1732.79	1974.03	5130.04
0.046224	3683.48	3477.77	5354.68	3435.3	5906.5	2249.35	5934.28	2768.66	4722.95	1090.81	1479.39	4341.92	1323.74
0.0465495	5533.79	4113.3	926.352	3016.06	4935.8	4965.52	3914.42	4625.77	6362.89	4225.17	7439.03	9170.8	9285.62
0.046875	4122.71	2537.75	4413.04	6411.64	4767.92	1918.68	4179.41	2001.49	3380.54	7009.05	5233.42	1571.35	2044.54
0.0472005	5940	4975.39	6860.26	2539.24	5017.89	1431.34	4923.53	4990.16	8856.62	5528.72	3408.92	6597.41	6275.89
0.047526	8042.07	5304.44	3998.52	3782.09	4102.15	5253.04	5495.55	7240.83	8929.03	5366.67	6083.11	1758.57	1659.96
0.0478516	8057.16	6945.39	8999.26	7204.19	4123.48	8612.25	5942.07	9289.83	5486.39	9268.77	5668.41	8208.38	10545
0.0481771	4163.03	7121.96	865.195	2486.98	11427.9	5743.61	4122.45	6955.07	1520.56	4431.17	8944.46	4806.04	1334.03
0.0485026	13929.4	11477.7	10510.7	10529.1	11080.5	19141	12696.4	6604.19	12226.3	12187.5	7964.36	7825.34	6433.39
0.0488281	3551.93	9198.87	5182.9	5440.47	9682.57	8662.02	10555.6	6094.55	7081.23	6339.59	12071.4	5269.47	2899.14
0.0491536	25599.6	25979	25639	22827	22119	26695.8	20254.8	21036.8	27988.3	19910.2	9075.44	32250.5	25620.3
0.0494792	26271.9	18904.4	22348.1	21891.2	21831.6	24881.6	23261.1	19989	29645.4	18519.6	26508.5	16162.3	15635.8
0.0498047	41560.1	55989.6	57737	55755.1	57054.1	47754	57496.9	56028.5	40293.8	56728.9	51538.8	55280.4	58171
0.0501302	31835.7	26510.5	23044.1	25300.6	25327.1	26032	23499.1	18561.5	29254.8	24986.4	24324.5	19678.2	20072.7
0.0504557	12765.2	6120.93	8702.14	8679.55	12108.1	12046.1	11890	16001.3	8559.64	10398.3	13055.3	10824.8	8612.17
0.0507812	13223.3	12674.1	11543	7196.24	5677.15	10364.9	11619.8	6685.27	5868.52	8644.93	9989.74	7660.2	11705
0.0511068	15454.2	12870.8	12568.1	12811.6	6091.07	15508.3	12791.7	10849.8	12540.1	13896.1	17039.7	15640.2	12156.2
0.0514323	8054.73	11714.4	9244.98	10740.2	9294.83	13724.8	7302.26	10464.4	14356.2	9243.44	4874.2	13495.9	6780.21
0.0517578	545.233	1004.52	3762.87	2886.47	4368.55	3114.98	5129.54	4774.62	5110.37	6735.84	9233.54	3162.96	2429.76
0.0520833	3926.68	2714.49	2130.97	3233.33	1651.65	2664.69	2373.13	4644.73	3501.11	1612.03	4898.87	5303.35	6500.62
0.0524089	6715.21	289.719	2759.04	1800.78	1351.37	5826.02	1820.05	3285.43	933.825	1881.74	5373.29	6462.48	5175.31
0.0527344	3515.26	473.309	4147.08	2763.9	3054.65	7821.61	3904.2	5863.74	2203.53	4647.24	3467.64	2418.29	4730.24
0.0530599	4766.8	6588.91	1894.06	2139.94	8633.01	392.781	4275.42	4265.12	3631.42	3568.69	6901.51	2164.91	7414.97
0.0533854	4377.75	3278.68	3907.08	3619.22	6148.31	3147.22	3482.8	1364.91	3145.85	2582.04	3039.83	2793.74	2328.29
0.0537109	2678.2	5673.78	2179.58	1866.15	4823.76	479.716	2582.29	2026.18	2863.21	1602.04	2921.2	2168.37	1597.41
0.0540365	2465.63	1439.35	486.131	1400.83	1648.23	4288.83	1356.74	1467.33	2205.77	1221.66	3422.96	2335.6	2142.24
0.054362	1764.77	2214.91	3126.59	4693.26	1756.74	2228.06	3730.8	2701.71	4228.29	1478.7	3075.47	2067	3966.31
0.0546875	2286.16	949.546	4191.08	3232.72	2252.32	2574.27	4597.07	3428.45	668.573	1284.34	2177.92	2471.96	5818.54
0.055013	1438.72	5328.39	696.313	2115.09	2060.91	2666.1	2666.68	3063.27	4175.17	2627.77	1641.75	2476.43	4079.5
0.0553385	1413.03	1693.51	4545.39	276.873	2996.41	2207.18	1516.6	2775.6	2062.27	3356.54	2761.04	1237.11	2834.82
0.0556641	3979.57	1407.82	2393.96	296.896	3605.55	1098.66	1808.6	3005.85	2417.82	2339.16	4887.96	1096.4	2885.06
0.0559896	1945.64	2324.52	1335.27	1834.02	6832.68	585.041	5446.66	1600.2	3723.81	855.203	3093.37	4041.3	3047.76
0.0563151	2461.19	2819.11	5791.7	2901.68	3044.62	944.392	1519.82	2205.8	1827.85	3017.34	2271.07	3520.85	1163.23
0.0566406	3502.54	2909.69	4357.38	2576.71	2200.71	2649.41	703.209	1359.18	1635.02	2082.57	3413.03	3182.62	2410.34
0.0569661	2521.68	1754.74	2084.41	2042.57	1251.38	1965.79	1627.42	1974.81	2998.18	1029.4	6895.28	1849.48	3539.19
0.0572917	1101.04	3165.49	2952.32	439.155	1067.65	2953.39	1590.74	1492.41	572.255	2345.56	344.187	4136.64	4923.04
0.0576172	1665.49	1215.92	2086.87	2358.45	3061.02	581.224	1838.78	1043.63	3064.54	4000.53	2972.04	899.593	1647.84
0.0579427	2290.21	1055.71	852.594	1198.8	6612.96	2189.55	1824.9	1238.39	1988.8	2018.53	4032.99	2122.77	1779.81
0.0582682	1436.98	1395.01	940.754	3484.3	4009.24	1833.94	2303.62	1312.01	1954.14	2934.98	913.186	1586.83	5499.2
0.0585938	2266.14	444.721	1163.18	1396.6	1215.97	3616.88	3275.94	4625.86	1098.47	1639.58	2940.13	1976.05	5174.01
0.0589193	1621.35	1398.68	3515.22	3946.98	3520.88	2323.06	2356.77	1953.89	3282.99	6284.48	2075.6	2306.63	786.052
0.0592448	1640.89	1391.56	1490.13	1203.34	1541.61	1330.82	3143.48	1098.8	1356.71	1812.69	2411.53	1742.74	2287.8
0.0595703	2400.09	1741.23	1969.04	1348.79	2095.76	745.36	2873.76	2608.45	2577.97	993.933	1010.29	3051.76	4905.2
0.0598958	2400.28	2522.65	2457.65	782.846	3786.79	1379.27	3286.49	757.532	528.098	1808.72	1839.01	2719.79	189.947
0.0602214	1551.44	513.258	566.117	2830.38	5352	2387.49	3772.49	1111.08	2820.24	1237.58	2387.68	2486.87	2176.59
0.0605469	3271.08	1172.91	1969.31	1480.22	632.446	2222.85	3196.39	761.495	1682.29	1953.2	712.896	451.708	1099.49
0.0608724	831.763	2412.19	3411.82	1765.54	4578.87	3714.22	2683.3	1011.29	500.97	4997.97	3758.35	2796.49	3745.59
0.0611979	634.252	2374.67	2642.6	1345.71	3465.85	2145.28	986.582	619.929	689.488	2818.94	3691.71	2333.76	2005.45
0.0615234	3466.19	2910.09	2970.66	2258.74	1597.33	1218.56	865.406	1429.29	1273.8	2414.09	2570.63	2377.59	3364.15
0.061849	2770.07	2234.69	1648.39	4760.27	1028.91	799.331	1987.41	250.056	1556.67	2065.56	1789.1	1741.32	721.606
0.0621745	515.628	1660.49	2690.92	1773.71	3399.86	979.649	3292.22	361.115	1171.44	1605.06	995.204	1522.64	3581.62
0.0625	1966.44	3311.16	391.817	2219.07	664.38	1367.85	4069.86	2149.3	763.341	2744.31	340.479	2065.44	2483.78
0.0628255	1089.95	909.959	720.939	1079.7	1885.35	1903.58	962.24	1018.47	1342.38	3719.89	1224.67	1765.19	2896.75
0.063151	1624.18	2009.53	944.198	1018.89	1281.56	1027.11	1964.95	2014.74	1882.5	1712.11	1052.75	1462.96	2935.6
0.0634766	1384.65	1850.15	2412.25	1517.59	1773.99	1154.56	1273.13	1396.12	1543.86	2556.89	2069.75	1902.21	830.013
0.0638021	1464.03	1958.58	1587.31	1423.81	1763.79	2185.46	1613.88	2006.4	1969.97	644.98	3422.69	3978.69	4055.57
0.0641276	1549.55	1674.66	1020.66	869.28	1096.31	883.455	1194.1	2282.07	722.841	3184.13	1321.73	1251.78	299.318
0.0644531	1777.6	1973.36	1288.05	2177.87	2848.55	1787.69	2629.95	67.0226	2497.19	1993.33	3187.15	2298.95	931.906
0.0647786	972.014	1995.24	1405.46	2243.73	861.394	2233.02	1131.19	1136.38	1174.54	1290.06	2812.94	2655.01	1075.72
0.0651042	1847.78	1147.8	676.241	700.234	1942.01	599.922	1871.35	667.191	1663.32	2258.49	995.649	3596.08	1175.39
0.0654297	1053.53	1309.3	946.679	2032.06	882.936	817.333	2644.05	2412.35	1468.99	3483.05	646.329	791.317	2421.67
0.0657552	1137.48	2394.32	1138.15	2937.11	2502.23	2913.93	951.913	1880.85	1201.65	2775.44	3098.69	400.961	2198.27
0.0660807	2128.12	769.705	1275.05	552.834	1314.36	2556.82	1425.09	1988.7	1981.57	3020.85	1959.79	1401.63	1302.54
0.0664062	1175.83	415.665	1145.44	1754.05	3089.65	2125.86	3188.06	1413.99	592.094	1940.58	3257.85	2448.61	384.856
0.0667318	2643.63	500.093	1617.21	2455.85	1351.32	2623.47	913.53	2525.78	2204.46	1606.09	3480.12	2772.59	305.492
0.0670573	273.668	2094.1	578.716	740.902	768.911	770.737	819.422	1913.57	1463.19	2088.93	1200.69	1327.07	1106.25
0.0673828	776.656	657.445	1732.31	1240.24	429.046	1294.06	4693.19	2402.87	1144.39	2342.01	602.949	1145.17	657.58
0.0677083	1761.23	989.683	1071.96	1345.96	2728.6	782.293	1283.27	1555.05	1022.67	535.517	1014	1222.96	2584.77
0.0680339	2032.64	864.07	584.654	1362.31	2436.74	1674.88	2045.47	2399.99	1087.92	855.286	1815.71	679.244	1285.7
0.0683594	1339.16	1416.08	595.169	312.893	2701.43	1131.64	752.251	2922.95	294.487	519.456	2330.16	1849.23	335.571
0.0686849	1218.7	1267.76	410.769	2512.67	869.053	2304.67	2416.76	521.469	658.408	1978.11	2047.52	390.604	1303
0.0690104	1280.89	1405.96	1266.17	1169.65	819.136	1613.47	1683.7	2484.89	730.118	449.524	3581.27	2376.07	2486.05
0.0693359	611.883	347.24	1238.49	2068.05	3301.42	2256.03	698.697	2047.11	2355.62	1213.86	2169.69	1788.86	2952.9
0.0696615	1681.6	702.652	2800.69	491.293	1549.32	364.638	2804.41	1559.03	1789.27	797.267	3116.77	1112.88	1395.67
0.069987	2395.5	1096.37	1851.39	2592.73	3788.3	851.171	3859.44	1241.9	566.244	1120.57	196.606	1013	939.452
0.0703125	1614.57	1226.42	782.065	786.854	2480.51	1266.52	1280.91	471.959	289.284	2200.4	1675.81	1886.93	1101.58
0.070638	403.1	1758.07	2135.2	987.624	2310.5	1085.13	1317.82	783.789	1510.74	471.877	3843.67	2465.5	1652.31
0.0709635	349.139	2075.42	362.626	1366.85	1584.98	1550.41	1372.97	1776.95	1611.72	1769.8	1057.65	494.613	2272.74
0.0712891	858.803	2392.32	2347.64	2823.61	809.247	509.036	600.509	1065.23	281.942	1110.99	816.143	482.941	1260.4
0.0716146	739.612	1068.62	721.464	629.6	2133.96	506.587	2804.93	1074.68	1239.62	1363.7	170.342	2382.32	1140.27
0.0719401	1980.64	914.905	1071.52	2646.68	918.615	1770.61	1666.55	663.474	320.885	1414.35	625.35	358.009	1038.83
0.0722656	1300.6	1044.96	220.653	695.947	2397.44	961.431	2766.57	362.005	1440.44	814.893	1061.76	1125.59	2443.62
0.0725911	1095.43	536.044	864.838	490.671	1829.57	1987.66	1702.25	995.321	1382.43	2668.94	1040.68	1265.78	1372.09
0.0729167	1189.98	1612.82	1276.79	1164.62	2591.56	715.553	1862.66	1709.75	1038.84	610.673	1227.71	930.371	790.305
0.0732422	1368.69	1026.2	699.476	625.473	1954.66	507.322	2013.4	600.076	660.86	829.278	1705.72	1186.7	2065.76
0.0735677	983.201	690.806	418.728	707.895	1066.46	67.6053	962.024	1448.92	1292.29	653.895	820.037	382.109	866.865
0.0738932	1277	1405.73	1353.62	265.842	2098.33	1251.87	2018.67	994.694	861.875	1490.74	747.136	1542.26	1247.06
0.0742188	605.565	1050.91	501.522	1020.04	1191.7	2265.2	1850.54	869.739	1044.23	1530.8	1075.79	1356.44	1388.8
0.0745443	993.148	1435.97	2451.77	1100.94	993.764	1740.88	2705.07	392.422	1200.82	1900.97	958.414	1943.18	701.264
0.0748698	1603.06	752.005	171.19	682.791	2935.13	1116.41	462.066	867.167	1590.01	874.867	439.268	2288.77	903.195
0.0751953	1320.95	684.596	577.58	1102.28	2470.63	1255.64	556.211	960.657	1659.58	931.765	1547.06	1658.12	1657.24
0.0755208	1643.47	1965.72	826.746	1977.02	2358.39	984.925	822.323	1005.44	2167.04	2135.5	350.109	759.118	773.605
0.0758464	1853.52	1988.08	880.664	3085.47	2310.34	538.489	1192.88	879.365	138.276	1031.61	1086.03	1037.66	2082.46
0.0761719	998.567	654.089	1066.13	3161.85	509.648	1171.27	1018.45	1151.94	1849.73	869.752	1243.64	2150.76	1207.01
0.0764974	124.719	811.965	2009.28	1040.61	211.878	1760.29	2022.07	945.973	1617.99	1955.24	915.109	614.61	1065
0.0768229	1633.18	854.466	860.942	1839.19	792.844	1062.89	2374.31	1212.31	2598.76	802.446	873.041	1509.07	286.463
0.0771484	1314.62	1939.97	1584.67	1624.84	1389.86	2104.47	309.132	1519.72	64.1566	1783.63	179.041	1087.55	2488.32
0.077474	2080.29	1438.03	798.374	2252.37	951.751	1796.29	268.904	1640.6	789.865	2224.71	1489.17	730.548	915.239
0.0777995	559.581	2370.12	1592.76	1716.48	1077.79	1228.43	1012.49	823.929	707.412	1043.45	643.784	1509.47	1821.04
0.078125	763.471	1224.49	259.355	2405.68	1578.69	771.789	2515.35	2955.86	1272.63	563.844	829.467	723.262	1524.28
0.0784505	1272.4	824.547	2818.61	986.024	1141.53	1062.1	1374.88	465.03	505.364	362.024	1506.11	840.631	1385.18
0.078776	293.797	1947.71	225.604	1332.41	1564.64	1258.75	2050.57	1769.37	1720.12	690.965	1769.49	2423.07	568.108
0.0791016	564.328	1514.71	7.85023	1872.43	2508.01	2104.28	2293.99	1429.22	481.47	1259.79	502.247	1618.41	1258.69
0.0794271	1572.31	1904.31	2027.64	736.759	3042.01	1080.46	1553.51	1413.6	737.509	3339.69	1406.83	2104.94	695.67
0.0797526	1982.68	1742.31	1257.93	2286.47	1329.8	1399.41	521.417	794.605	644.521	826.919	1082.52	2158.64	1232.16
0.0800781	1099.07	2193.78	795.403	2457.15	1188.2	888.1	1221.72	990.142	2033.14	2634.97	243.233	2215.43	663.113
0.0804036	450.377	1246.02	1290.17	1399.48	2103	2740.52	1072.08	1104.67	2735.8	785.885	1570.23	2365.29	2125.29
0.0807292	1586.99	422.203	790.666	902.917	162.611	2235.86	852.109	1709.49	1186.76	1629.75	1865.59	1142.11	1297.91
0.0810547	166.18	1088.75	2093.46	630.376	1877.59	1601.42	1546.49	691.294	451.208	1466.99	700.856	2326.79	1187.41
0.0813802	2834.3	2606.6	1592.01	1110.25	1409.41	2445.4	1457.21	1939.57	1764.99	1045.71	640.032	1534.66	643.667
0.0817057	738.098	1704.37	355.618	1534.02	850.505	816.207	193.932	739.363	1355.71	851.916	1229.06	1231.29	919.631
0.0820312	843.395	271.22	1570.83	1263.99	1552.33	1012.67	2141.13	2022.23	1491.9	679.005	857.444	798.771	374.528
0.0823568	952.58	639.37	438.343	971.901	2528.5	1629.04	3298.05	617.046	1664.39	779.416	1969.58	335.767	1110.26
0.0826823	1562.8	1457.68	954.663	543.346	591.696	1364.75	1691.66	1805.89	1261.52	1036.09	979.247	1223.47	2043.26
0.0830078	1269.96	553.822	2636.69	926.337	2701.46	545.355	661.398	1625.52	1662.89	819.067	1184.68	2084.23	2827.88
0.0833333	488.426	481.439	1054.17	2202.23	2404.41	968.987	461.546	1015.7	188.036	1053.06	1962.58	1572.11	2412.15
0.0836589	1873.6	1077.69	448.663	1035.1	1315.61	1192.6	1409.64	1467.13	731.53	457.685	1546.78	1761.94	604.791
0.0839844	1850.07	2353.52	387.851	645.221	1268.04	1709.47	2789.44	830.355	1987.02	315.389	1064.55	1562.39	703.877
0.0843099	1984.54	1089.88	1359.72	2245.93	301.684	1661.3	904.522	695.769	269.904	394.632	1677.44	2563.05	1979.77
0.0846354	1765.22	920.427	1069.86	1522.97	708.766	1513.46	1102.94	2831.61	326.581	769.899	919.661	2394.45	1819.7
0.0849609	1458.6	178.138	1127.95	1451.81	3518.32	1118.44	1837.83	746.101	1068.14	704.696	601.788	517.279	1476.06
0.0852865	1253.71	1835.48	1468.4	1516.21	1076.74	1155.13	1525.92	255.877	616.2	339.875	1336.85	1887.31	2505.9
0.085612	41.0477	2189.96	539.434	1280.8	456.102	1228.52	430.634	979.476	2836.31	2477.18	1824.42	1406.43	2287.38
0.0859375	1648.7	960.069	778.343	1047.78	1566.58	631.922	1666.71	811.461	1538.21	1591.89	1838.61	713.235	1938.12
0.086263	1324.38	1700.76	526.915	728.679	1547.94	401.101	1795.57	793.047	796.257	396.439	1607.18	1323.62	837.425
0.0865885	1011.54	772.276	1865.39	1370.01	2451.75	263.561	1260.64	1186.26	189.286	1466.01	588.735	770.704	1496.09
0.0869141	88.8488	1538.7	2018.38	2476.57	1481.43	1005.26	2693.45	1029.58	2729.95	1262.29	1500.25	1303.64	1995
0.0872396	1034.43	969.647	1430.79	336.746	1750.26	1666.87	792	1342.88	1307.21	1670.01	1147.74	1703.58	1604.02
0.0875651	1297.54	2235.74	1900.53	545.78	1736.17	2309.68	1887.89	1033.08	645.518	1777.46	1617.68	662.607	2008.13
0.0878906	644.075	716.136	1841.57	1836.12	1040.54	1171.92	1140.17	1060.18	259.698	988.128	1238.7	438.057	1349.57
0.0882161	832.829	2060.24	504.546	2738.74	370.309	2325.55	1434.75	533.355	721.97	989.633	1254.75	339.37	760.548
0.0885417	149.492	683.651	2510.55	1646.31	2139.71	431.274	708.894	1107.74	1175.32	1158.56	246.729	607.406	3348.01
0.0888672	438.428	2450.03	1108.52	556.541	2152.32	1575.23	949.07	843.221	988.446	2257.94	998.253	940.728	1264.72
0.0891927	1693.34	1744.52	453.419	1085.2	937.274	1403.71	1369.79	1696.12	1172.15	1567.52	896.886	934.467	2506.53
0.0895182	1043.24	470.871	527.796	283.265	1068.83	1274.32	319.461	1685.74	532.326	2127.9	1978.41	1569.67	1345.77
0.0898438	837.268	2164.37	1223.72	2267.48	2363.97	956.702	2343.94	1412.36	1599.42	1795.56	1155.04	849.066	687.253
0.0901693	1057.67	1437.15	3045.64	208.028	1612.01	2728.73	1940.4	770.61	714.694	885.387	1858.56	2938.25	397.61
0.0904948	683.976	3184.38	448.84	1536.71	1535.45	353.859	215.001	480.193	264.594	122.722	1589.55	863.019	3570.71
0.0908203	1563.77	1189.53	771.103	1402.9	1026.67	963.219	1220.36	1455.88	1605.58	1755.63	1418.65	497.954	806.81
0.0911458	526.724	1707.05	1473.89	1306.12	829.86	2112.44	1236.91	1516.08	2469.62	2045.09	1688	2120.62	1665.15
0.0914714	942.673	316.013	1719.81	701.123	1040.93	375.823	1467.83	2539.1	2684.73	1854.43	801.968	2276.18	2545.4
0.0917969	835.789	1098.59	2838.54	355.693	839.123	990.354	1048.09	2944.63	1899.34	1159.48	813.395	2109.52	1197.99
0.0921224	580.285	282.819	529.269	2081.14	744.001	294.119	1384.76	3358.29	1141.22	2080.45	878.569	2175.12	280.086
0.0924479	2198.5	1390.18	1782.52	1698.25	1317.84	1675.74	1796.85	353.064	1298.88	1676.44	2739.58	1159.32	1612.4
0.0927734	1563.21	3089.74	1415.73	677.305	1233.02	751.724	1302.14	1036.01	2443.51	2964.62	1195.2	3711.56	1499.59
0.093099	364.608	2235.15	2532.85	2160.03	118.816	1113.08	2257.15	622.286	205.977	1510.76	2964.08	1720.95	1315.63
0.0934245	805.877	1998.94	188.452	588.744	1887.36	1237.78	2065.41	1162.08	346.047	2260.74	1043.82	1318.49	1356.22
0.09375	723.982	424.878	1928.95	1957.48	1366.63	1786.06	1370.01	2715.79	1010.51	1781.97	506.512	1407.59	1116.13
0.0940755	1396.88	573.472	945.929	2920.33	1263.86	992.243	579.879	1973.65	1549.16	1094.78	1678.61	1245.09	3508.44
0.094401	794.973	630.21	1456.94	37.1312	1066.74	490.264	497.713	1805.71	462.468	1624.55	461.767	1589.43	1966.96
0.0947266	2787.86	518.797	2344.24	1621.97	2603.98	2053.41	1473.57	1474.45	2444.99	1088.23	695.157	438.925	1723.81
0.0950521	2279.65	559.514	421.417	562.293	920.664	1168.81	1956.01	1214.27	1404.38	1933.62	1488.68	1840.26	122.336
0.0953776	976.007	2104.83	2719.97	1323.14	4056.67	1920.72	2028.67	1667.91	1001.56	1948.05	2048.13	898.69	2115.65
0.0957031	2427.89	1692.54	3382.11	2114.95	544.729	139.332	888.443	1084.07	2273.02	3577.5	1116.86	1209.24	3732.81
0.0960286	1497.5	1955.93	1596.38	1668.08	378.625	1300.07	633.564	942.419	1615.35	840.481	1551.57	918.694	759.735
0.0963542	1733.29	1178.87	768.658	1085.17	1718.8	2461.06	1916.41	1610.6	1927.28	1274.07	1355.69	2678.05	1689.22
0.0966797	2210.69	879.047	1483.3	2641.38	1937.55	1854.11	889.682	526.206	1267.37	3478.93	1672.94	2161.8	2204.63
0.0970052	2254.72	2205.74	3833.13	2082.76	2270.94	1345.45	2127.23	1946.93	2548.51	1625.33	2895.85	1479.99	2991.22
0.0973307	2540.99	4180.11	2328.22	846.045	317.046	3093.96	1369.55	2878.02	4596.17	1397.67	1490.48	1079.36	2576.34
0.0976562	1513.78	2156.08	3119.89	2131.75	1229.21	5597.75	1137.71	1260.91	1524.27	3170.5	2163.54	2789.07	3471.43
0.0979818	2667.89	983.135	2134.85	796.737	1628.31	1194.39	2397.41	1683.81	1193.49	1771.33	3605.31	1557.66	2172.06
0.0983073	3460.76	1338.21	3971.4	2557.29	2244.3	997.757	789.556	1099.45	3684.87	3025.84	3438.21	2223.43	2451.89
0.0986328	2599.98	6057.46	2032.26	5979.1	5440.28	4074.9	5794.79	4116.81	1575.68	4931.68	3426.92	2850.85	1896.77
0.0989583	4921.65	6913.72	8366.03	8935.34	6038.32	6835.5	8367.4	7094.01	4013.49	6489.96	6419.65	9520.76	7524.54
0.0992839	7076.14	3970.69	5448.46	3325.55	4693.92	5867.44	6601.18	3760.96	3760.39	4656.83	5946.42	2295.4	3321.59
0.0996094	2412.76	3710.4	5557.84	3953.69	3715.09	1855.59	4395.17	4069.02	5985.13	6096.19	4512.56	6684.12	5404.86
0.0999349	4087.58	6998.12	5850.11	5773.66	6626.45	5615.95	4778.79	6221.7	7666.57	6356.46	5473.1	4518.8	5431.89
0.10026	4778.31	4041.02	4925.05	2182.49	3611.83	4166.23	2170.69	3139.54	3774.42	572.522	372.295	1603.1	2851.77
0.100586	3046.81	2904.82	3722.81	3846.16	3037.01	2800.99	4415.21	3365.68	2736.02	4237.56	4260.49	1318.81	5449.14
0.100911	288.286	2434.05	1845.02	2143.06	1228.13	2784.37	3452.5	1895.28	3186.7	3957.25	3128.79	5458	3106.94
0.101237	3214.11	5576.99	3647.72	5684.54	3866.63	5146.88	3595.86	4747.23	5834.94	4836.33	3300.67	5820.92	3224.2
0.101562	2050.55	1306.79	1047.26	484.282	1200.81	1816.81	1190.72	1252.52	3704.4	1371.21	1292.99	711.159	1428.97
0.101888	1120.14	2718.5	813.235	1524.27	2471.89	1320.87	2668.83	2993.96	1314.56	1137.01	2021.95	3176.56	1843.3
0.102214	2796.19	447.02	2179.97	1470.26	1058.99	3240.88	2132.97	1567.89	1622.84	1215.76	916.207	1498.69	2788.65
0.102539	984.933	749.916	3522.85	651.331	2156.14	1530.4	1787.19	2068.4	1038.1	784.837	718.85	2238.11	481.265
0.102865	320.737	1981.15	982.357	1212.63	2566.35	2009.84	3249.58	2529.99	2379.87	1196.74	858.084	2329.53	174.726
0.10319	750.326	2232.72	2348.44	2201.13	1585.38	555.36	2906.81	1228.51	785.876	2308.86	702.316	1051.75	1976.76
0.103516	505.864	2838.58	1039.42	951.622	1904.29	1546.85	1395.96	2408.41	1079.5	1334.09	1262.13	2075.4	448.426
0.103841	1328.63	1026.21	313.498	641.299	2293.34	1334.08	321.429	539.239	1661.24	1232.33	2126.22	175.703	956.903
0.104167	121.149	2025.1	1617.76	1697.32	1331.54	712.973	2182.73	2058.69	826.277	963.638	644.891	1303.81	734.556
0.104492	346.129	1566.8	1375.44	2510.03	531.083	646.351	1137.08	1015.43	238.396	1178.52	1593.12	1856.68	1024.3
0.104818	141.174	2526.77	995.739	742.248	1405.84	834.062	1702.47	266.779	2228.99	1084.38	166.35	1191.4	959.819
0.105143	1140.61	1030.02	1734.99	1271.76	801.088	340.538	1348.45	1296.98	949.756	1596.48	460.403	1881.37	2157.18
0.105469	330.459	739.832	968.861	1750.87	1627.75	1961.15	1112.33	951.264	1650.22	1205.91	1517.22	1263.04	1213.44
0.105794	2012.52	803.39	471.253	769.08	1972.87	1450.2	1725.41	1100.58	1424.17	866.14	1954.24	1405.67	1033.24
0.10612	375.288	1886.62	2965.72	717.229	1638.43	946.511	617.128	617.357	1216.92	2351.12	1135.59	589.512	1794.01
0.106445	542.63	752.569	1874.85	1104.73	663.703	1693.55	2243.05	1236.19	1785.16	1485.91	1672.39	321.9	1548.9
0.106771	598.839	1075.05	842.453	737.975	1545.71	466.62	1211.09	830.752	1289.02	839.351	945.006	1431.8	1033.36
0.107096	747.511	799.2	784.65	2295.24	1179.81	223.182	1347.77	1138.25	812.328	1639.3	573.848	2029.09	1841.8
0.107422	1386.65	719.74	787.428	681.425	317.923	662.671	2129.85	913.194	743.666	2281.72	1147.4	283.886	1094.6
0.107747	1786.24	820.856	548.287	1802.35	1862.86	884.159	964.336	803.164	607.847	619.347	591.841	290.534	788.996
0.108073	403.502	878.923	1013.65	226.672	1692.33	734.036	1138.91	491.191	412.326	998.894	1176.31	1631.6	845.565
0.108398	1170.04	1426.25	745.308	1460.15	701.968	1287.29	2228.7	2013.12	211.306	1232.42	777.228	433.878	855.846
0.108724	1400.03	1017.88	1677.24	535.049	702.937	591.268	510.446	1054.44	1107.51	2420.8	1184.32	316.63	623.405
0.109049	786.777	2072.58	770.654	633.559	1035.38	1292.83	945.742	2393.7	797.117	458.9	1390.43	934.323	805.713
0.109375	453.962	1583.34	1294.96	1264.13	218.928	571.105	1716.06	532.144	1843.17	1341.39	1435.87	290.929	1351.47
0.109701	1215.29	755.965	1216.12	432.673	2284.03	1007.39	2489.98	1463.94	138.114	952.758	239.633	1062.3	1199.74
0.110026	1638.65	407.562	2042.38	1157.77	760.872	1430.76	809.064	1506.74	717.157	402.942	49.5671	915.702	1027.63
0.110352	896.636	1610.36	774.397	719.538	855.205	1513.03	323.706	629.985	1889.15	935.376	1312.59	1044.82	508.039
0.110677	469.566	1550.67	1219.39	245.747	579.157	2506.39	2063.19	701.057	1369.15	1765.29	1006.7	580.407	737.806
0.111003	666.569	1469.91	1060.91	1117.04	902.961	1105.42	1910.71	519.111	422.995	430.468	2167.67	783.161	978.441
0.111328	2001.15	1429.43	524.819	1249.9	990.952	875.314	762.557	965.973	559.852	177.352	706.254	394.354	1620.75
0.111654	810.622	1001.71	1140.03	468.553	1024.31	741.114	1674.51	252.706	891.499	978.672	2200.49	371.478	567.216
0.111979	1294.94	549.459	1972.2	1350.82	817.682	572.645	2014.55	2064.39	736.267	901.666	990.066	537.726	797.895
0.112305	468.212	1012.95	452.429	716.881	2038.42	544.537	2248.22	160.255	1267.09	1466.1	532.535	406.957	917.617
0.11263	613.587	905.536	275.473	532.505	773.593	870.114	621.455	418.774	229.492	1089.07	825.794	667.203	757.391
0.112956	611.755	1343.06	1743.13	1495.51	858.352	1406.02	1426.89	528.772	2127.47	1404.47	704.408	437.19	718.244
0.113281	1253.91	554.646	1006.46	1416.02	278.706	531.035	826.269	787.37	644.886	684.459	545.033	1001.16	644.71
0.113607	1390.62	1565.44	717.455	646.681	1594.17	1522.47	1035.67	1306.94	715.788	994.878	1028.67	579.391	2944.52
0.113932	949.576	1530.95	693.785	750.004	851.294	505.857	445.484	1221.42	86.5937	1135.61	498.189	637.016	952.826
0.114258	865.032	307.522	279.728	420.366	1105.67	1724.38	527.715	1261.71	1144.8	375.899	462.559	566.989	746.999
0.114583	333.681	809.777	900.097	290.343	683.288	781.197	767.004	751.459	764.862	1184.73	843.466	966.82	518.363
0.114909	767.876	1141.89	1301.4	1594.82	1529.58	1362.53	329.799	123.197	546.793	926.764	726.332	1148.01	1082.5
0.115234	1004.62	869.537	893.026	1284.2	1922.12	711.172	521.551	966.842	1347.35	1347.81	1339.19	554.631	682.066
0.11556	156.401	951.636	1126.1	717.306	1271.91	523.826	1358.19	630.125	500.722	619.468	901.987	1257.35	1437.86
0.115885	524.972	764.478	590.661	1059.62	1334.39	1892.41	1760.04	919.793	1032.54	1807.91	657.783	1920.76	1280.01
0.116211	2232.1	868.062	586.817	550.209	601.594	530.423	1146.89	1538.92	501.135	321.492	1167.05	417.667	370.429
0.116536	1964.05	1006.78	364.996	1083.56	851.291	1692.94	631.985	646.175	358.491	563.344	659.203	1273.49	1459.95
0.116862	1056.08	521.994	429.362	1044.9	176.171	272.933	240.389	715.483	1336.52	893.766	2103.68	1010.69	750.83
0.117188	905.061	1266.92	1755.12	1592.67	960.655	320.818	1173.82	1203.69	583.857	306.983	1010.8	264.936	1238.97
0.117513	1149.3	1211.38	1068.73	1035.17	1120.34	450.09	1110.48	2232.02	322.37	643.283	406.833	825.238	858.183
0.117839	770.85	576.035	1929.51	932.126	1505.3	884.724	197.461	584.242	545.186	822.93	470.437	1088.67	1572.28
0.118164	760.432	458.217	832.344	786.448	604.354	726.847	1049.72	614.374	425.542	945.265	115.215	1720.46	996.275
0.11849	1412.71	272.594	1395.86	829.238	1090.76	1289.71	429.869	432.378	798.074	686.528	526.618	166.168	492.345
0.118815	1694.96	1159.26	1442.79	506.666	456.666	604.241	982.481	272.932	862.546	526.449	500.898	324.423	148.821
0.119141	652.591	1159.11	1197.91	1468.42	1100.33	968.329	651.193	334.806	550.37	482.994	1003.5	1547.2	1040.24
0.119466	1126.76	498.958	1281.8	988.733	1834.32	1035.11	877.593	1077.32	343.175	422.778	770.379	800.89	1343.86
0.119792	1022.5	1749.23	1001.14	1926.83	1645.97	1948.54	1010.2	1287.59	1579.12	1026.31	516.192	596.716	528.054
0.120117	608.736	1647.27	1360.84	399.559	822.839	505.794	1106.99	838.866	1416.52	640.753	1571.99	681.588	1220.57
0.120443	881.492	1216.57	968.69	660.657	897.725	406.503	1183.19	263.509	1139.83	462.012	1007.97	1312.49	758.716
0.120768	1220.01	351.208	1768.21	855.351	632.719	606.763	2611.95	113.54	815.054	643.633	1599.16	684.957	706.946
0.121094	170.463	720.914	1614.8	1481.51	1134.84	1381.97	1774.57	458.745	1150.07	537.544	893.903	1025.17	874.712
0.121419	449.791	534.302	1175.57	269.689	1001.44	1782.54	796.498	1359.82	921.184	1397.15	410.035	768.578	740.573
0.121745	1224.74	788.883	320.163	100.142	1078.39	550.082	951.049	827.679	1343.98	707.258	1116.99	352.252	632.449
0.12207	1412.8	378.85	871.467	1008.2	1621.84	768.951	605.247	621.362	1215.43	1675.81	541.701	839.601	747.023
0.122396	696.532	192.087	448.13	487.022	816.648	1058.35	700.617	824.302	403.577	1195.8	2548.75	1376.55	959.453
0.122721	1241.56	593.37	692.368	1699.1	261.395	1584.62	470.824	934.693	828.144	720.22	281.372	408.673	463.285
0.123047	964.941	791.301	611.398	166.157	387.216	1561.76	320.671	272.29	489.574	966.617	1014.22	348.141	1030.28
0.123372	267.952	1510.97	838.802	642.512	437.251	225.063	416.277	1271.9	1011.47	446.324	1284.5	1407.55	95.6747
0.123698	1137.4	914.256	400.948	1127.41	1533.9	1159.65	466.083	207.537	1242.39	769.371	373.471	465.583	1170.41
0.124023	1107.46	693.014	895.913	906.741	1415.07	616.013	939.768	453.613	373.08	943.73	1454.15	478.994	594.926
0.124349	711.338	525.319	1033.76	648.562	381.299	858.846	673.002	1057.8	1135.71	1553.77	578.576	1092.38	498.518
0.124674	593.047	608.657	1030.6	598.027	359.468	211.124	498.363	868.627	1445.02	1104.27	831.005	1334.63	1499.02
0.125	337.228	184.866	746.24	1476.77	1114.03	886.292	306.347	1122.5	726.847	956.116	721.096	713.098	1224.88
0.125326	192.708	374.44	867.136	1359.67	210.995	1183.78	785.773	379.239	530.425	1713.37	2585.93	293.878	1495.71
0.125651	696.508	2532.17	744.033	1063.31	689.505	1599.12	2201.5	1113.29	1179.43	1022.77	1102.05	1243.87	643.517
0.125977	485.133	295.695	519.506	1093.48	1176.51	459.326	671.015	1303.24	380.473	322.418	707.419	718.202	1478.69
0.126302	1145.78	585.133	1430.4	819.298	670.754	924.089	605.479	793.641	560.319	797.106	1221.15	282.99	1001.74
0.126628	967.93	307.002	1005.17	1216.06	94.7881	1176.11	699.676	783.99	1055.62	248.599	490.58	840.673	822.953
0.126953	707.838	894.198	417.494	944.459	410.662	977.748	717.853	938.258	1214.04	570.429	1608.51	642.396	1232.39
0.127279	1059.91	487.116	1838.07	344.74	363.244	757.152	997.299	953.45	796.709	858.58	860.066	491.66	155.396
0.127604	907.245	1374.24	1549.11	1267.92	808.62	648.101	345.216	1006.61	218.205	489.79	999.957	866.141	890.012
0.12793	236.113	755.652	1774.76	249.921	639.198	1377.06	1014.65	667.4	947.353	650.331	991.088	846.935	1109.75
0.128255	258.217	307.53	1304.47	848.207	687.008	407.057	1139.19	788.225	968.275	750.653	1124.81	864.162	627.098
0.128581	895.854	861.939	1273.8	1782.48	270.031	1046.68	266.095	263.28	870.109	939.485	1180.74	1244.47	335.971
0.128906	745.192	506.262	970.744	718.537	1285.06	1125.3	599.388	719.541	856.075	1252.34	1146.18	416.363	850.332
0.129232	294.916	1434.98	448.107	906.649	210.855	228.663	1193.91	335.926	894.57	431.345	1847.29	665.363	1721.35
0.129557	697.937	555.865	359.283	310.158	1476.56	1187.26	600.91	758.873	403.688	486.054	318.06	1503.05	645.851
0.129883	1496.48	687.164	848.705	424.335	575.55	434.191	1348.08	119.266	637.774	996.298	685.408	484.019	425.954
0.130208	540.408	361.805	778.27	611.583	99.884	859.078	918.704	724.369	947.105	450.588	758.911	596.62	943.864
0.130534	224.302	657.141	1281.14	578.494	978.757	290.405	871.603	813.101	457.745	1118.46	654.696	244.894	1267.24
0.130859	1204.92	331.736	347.483	742.762	1011.71	659.788	425.917	1323.51	726.661	1183.2	1044.16	1271.86	205.401
0.131185	812.511	698.303	2182.77	464.25	280.77	750.868	575.988	674.537	649.288	1327.98	310.957	697.117	636.636
0.13151	1087.54	800.099	1203.69	721.281	809.985	1615.4	1994.94	488.149	838.296	849.412	238.378	561.832	706.982
0.131836	1157.42	734.902	308.076	562.14	974.523	257.834	1177.66	827.075	918.737	221.689	1352.71	412.277	847.901
0.132161	641.529	634.372	729.631	475.116	720.411	425.421	987.658	1214.34	521.866	614.329	2612.98	763.092	556.331
0.132487	1171.38	1209.73	505.1	401.266	685.073	1348.45	1649.9	749.922	1149.17	665.801	1550.23	705.219	1634.63
0.132812	972.738	977.597	905.602	1226.08	118.556	1416.64	352.365	311.513	779.527	1550.04	1368.63	1221.74	1002.24
0.133138	202.443	1140.27	327.724	241.389	1012	652.596	884.635	670.421	1958.19	754.293	806.209	1161.38	1022.55
0.133464	81.2776	922.214	337.56	592.576	942.2	420.164	1846.08	786.868	829.745	185.287	915.159	586.2	721.009
0.133789	1252.22	482.62	669.107	1113.68	1555.42	1115.97	56.4444	858.64	905.687	1037.88	250.997	959.458	607.877
0.134115	395.49	459.594	646.588	774.015	338.604	893.055	1624.34	782.271	1160.37	618.577	805.209	426.752	1918.09
0.13444	681.872	311.424	855.267	1578.67	924.094	1160.64	1360.78	1785.42	352.339	1083.04	596.304	1109.44	1078.19
0.134766	478.94	103.213	1343.3	1492.52	1359.51	838.012	914.552	451.406	478.255	175.005	1576.44	792.289	595.605
0.135091	428.03	42.6653	1297.78	1169.66	1585.59	1159.16	995.266	2112.72	1167.26	1520.38	1207.71	577.099	933.305
0.135417	2130.79	1138.67	356.422	1203.63	639.036	952.058	1730.13	174.798	1476.83	756.464	804.867	179.744	827.987
0.135742	761.615	1191.13	1628.06	188.87	478.924	958.975	623.203	453.053	1928.25	1498.42	212.096	1086.44	931.753
0.136068	1286.97	849.403	369.231	905.464	974.538	668.099	790.539	191.515	1613.68	759.906	161.086	642.367	828.95
0.136393	215.409	690.731	1669.73	977.12	2139.77	315.122	2154.76	1223.3	1534.31	633.196	738.204	904.329	758.22
0.136719	1244.38	540.164	1290.37	817.6	954.366	869.363	1380.95	1116.27	745.846	395.102	225.352	768.576	900.298
0.137044	451.09	1056.5	1117.17	359.801	694.635	1280.49	429.335	1019.22	1107.29	1360.86	1155.88	1326.33	287.426
0.13737	512.084	1190.24	1528.08	622.576	781.303	1421.45	376.545	1068.32	1151.58	1026.37	965.631	389.567	108.371
0.137695	1667.69	1209.46	795.844	544.493	238.02	1570.9	1879.53	529.559	398.844	547.042	646.344	541.082	458.227
0.138021	124.615	826.323	781.276	1263.15	161.431	1028.95	1317.46	386.46	373.882	956.517	573.874	1204.93	956.9
0.138346	286.674	123.243	1393.37	1312.31	727.296	896.161	1192.6	275.667	716.622	1011.3	1479.87	799.574	1484.95
0.138672	1653.91	1668.87	952.189	850.185	346.986	308.31	1314.59	384.442	820.339	1003.32	932.407	777.395	2027.83
0.138997	320.446	819.161	470.626	174.685	386.363	199.32	477.564	1076.53	458.07	515.492	379.07	1253.38	1561.67
0.139323	278.354	722.168	962.603	1159.02	343.655	1243.55	220.54	681.735	135.977	1558.46	1415.9	1240.48	1136.48
0.139648	346.691	838.796	1980.21	595.979	292.468	349.136	853.98	1484.38	1356.17	1588.66	762.714	612.824	227.78
0.139974	685.312	1110.54	868.447	777.726	740.392	1354.83	124.726	1117.54	486.063	484.852	1038.39	2478.79	869.523
0.140299	1385.09	686.277	418.454	1187.34	1268.37	1073.48	989.952	465.74	1091.5	386.98	818.973	1053.16	867.921
0.140625	897.598	519.006	685.697	961.363	1312.06	1220.46	1801.51	1357.44	884.62	813.126	599.357	1024.25	792.518
0.140951	139.492	357.022	1388.43	431.758	1248.86	38.4733	1300.12	960.428	156.677	891.561	1117.84	2397.56	1207.2
0.141276	341.534	1046.7	786.232	1555.15	1489.9	1084.65	1145.46	819.608	974.354	969.024	1462.99	1318.47	845.331
0.141602	490.831	709.913	863.831	945.211	94.9813	1459.82	1143.3	1650.1	885.245	687.573	1899.26	395.648	241.823
0.141927	699.212	1500.21	1691.42	638.092	545.768	511.251	992.021	1099.95	506.308	375.962	1038.87	797.361	1659.39
0.142253	658.166	852.554	914.14	87.8453	944.028	1164.61	484.102	1025.78	829.511	924.139	1895.44	102.879	1424.76
0.142578	811.834	519.099	1759.15	1770.55	1584.28	285.773	754.78	1036.24	157.324	735.537	612.371	2048.14	1278.64
0.142904	1076.55	542.469	358.625	808.032	728.416	472.685	1875.47	869.281	772.477	359.64	732.678	1520.66	264.66
0.143229	16.5147	1224.13	809.847	586.449	714.554	973.944	967.262	310.325	811.787	1522.49	256.805	576.419	690.762
0.143555	450.428	1029.27	574.192	761.319	932.589	595.187	531.732	1482.33	910.783	1076.44	743.689	1540.21	197.591
0.14388	1097.96	421.258	907.228	1522.84	223.087	857.353	1992.03	669.55	1428.7	117.43	684.328	1055.99	1273.76
0.144206	397.126	499.657	840.269	942.744	1731.74	664.483	716.626	474.259	680.61	172.613	1086.45	580.226	2232.87
0.144531	1334.84	440.097	680.156	837.584	1986.31	678.437	913.551	937.274	635.871	1049.88	1495.99	651.676	1086.66
0.144857	1560.36	1203.03	639.263	1621.3	552.73	1344.14	789.903	1913.97	1117.2	1730.8	599.766	799.214	895.68
0.145182	1394.56	744.642	1004.35	1551.17	1100.51	300.079	548.533	1043.05	506.139	665.908	1143.71	953.778	1267.7
0.145508	1058.71	1328.66	865.068	1011.62	1138.4	1117.5	1344.32	246.19	1286.73	602.907	873.799	652.977	1832.38
0.145833	499.696	84.9629	444.929	545.998	874.614	1053.88	274.506	751.236	1561.15	1474	96.5623	883.91	470.25
0.146159	1445.23	336.821	400.939	677.18	1285.97	1490.13	541.562	919.664	2139.98	627.534	733.597	1553.09	247.236
0.146484	645.105	156.316	2724.53	238.158	851.856	1705.38	559.575	508.639	986.157	1473.64	1758.26	1483.7	1420.3
0.14681	1320.59	712.363	2210.13	1039.66	1273.63	1287.59	274.615	1265.86	691.378	495.838	1080.8	720.202	3217.86
0.147135	1583.17	790.987	795.413	838.859	275.757	1247.15	834.652	235.344	1373.89	511.659	987.88	778.874	1275.36
0.147461	1134.01	950.986	1783.93	1396.23	122.742	1357.96	377.511	575.024	1113.46	1028.41	677.373	874.803	1834.5
0.147786	502.722	57.6015	550.588	946.426	1955.68	561.845	928.322	2723.08	451.928	1223.83	170.44	1048.99	1117.11
0.148112	1849.32	559.12	751.105	2552.66	1274.01	2176.53	1103.62	1161.8	1467.26	1015.48	1374.26	2337.24	988.391
0.148438	427.765	1378.73	195.147	2515.79	2791.75	2793.54	3346.13	710.091	858.281	1777.35	2127.9	1474.01	843.619
0.148763	739.328	1655.19	1245.52	2665.8	1129.76	1761.61	2323.81	2147.75	419.437	1385.61	733.062	2789.83	2623.57
0.149089	1891.45	2699.24	896.078	1508.52	554.48	2264.07	1353.41	1758.32	1568.67	1187.53	838.723	877.376	926.694
0.149414	522.805	1010.4	1470.88	633.447	1295.77	1084.17	453.328	1712.46	2683.66	2588.94	375.058	1175.43	1412.09
0.14974	1308.22	1983.66	796.883	1053.42	895.979	1205.45	305.425	2279.82	3060.61	1229.41	1659.45	713.185	2045.68
0.150065	2053.31	2648.43	3595.8	2375.39	379.803	1476.85	2222.79	1216.45	2222.8	3499.51	1388.47	2057.23	2431.59
0.150391	1620.88	1447.94	900.952	85.9882	1295.02	1084.62	2680.6	1395.09	2239.01	1888.37	950.291	733.83	1954.15
0.150716	1849.89	22.036	238.745	590.17	1334.28	1581.81	869.867	288.943	540.343	224.049	1251.51	907.741	575.065
0.151042	1226.68	2329.09	205.638	2241.14	1998.94	3023.36	1465.36	2825.78	1548.82	1933.49	1245.82	2506.17	1810.2
0.151367	1968.58	548.709	980.948	764.551	1437.14	306.145	1022.56	888.378	1803.81	1183.48	256.487	1131.89	844.381
0.151693	603.963	838.216	1548.49	604.624	84.7773	1124.14	1288.21	1471.77	961.15	488.886	1418.1	1368.37	693.405
0.152018	1178.39	632.177	902.398	252.837	2018.3	304.23	635.244	965.02	428.128	1325.15	1014.15	1166.24	1186.62
0.152344	458.109	1200.28	622.36	843.402	2775.44	637.2	1340.3	1177.01	937.041	730.242	460.344	385.578	1989.43
0.152669	281.485	302.534	1786.43	1502.73	521.347	642.779	1094.92	1452.32	952.963	489.842	906.012	1470.18	425.781
0.152995	255.473	348.189	833.659	274.696	1197.74	1227.97	1601.46	1253.6	875.346	617.261	400.984	884.157	1287.75
0.15332	916.111	1924.11	1423.58	47.5456	702.236	407.325	1111.45	612.992	1007.88	517.471	268.421	231.503	711.744
0.153646	726.239	1042.29	1064.34	953.257	2113.4	552.978	127.54	1414.49	384.276	522.153	153.648	551.291	494.914
0.153971	996.558	729.733	1202.51	419.734	933.011	670.502	242.818	1346.67	956.881	574.247	764.32	749.088	735.087
0.154297	81.7451	1390.7	831.425	1474.93	296.496	1191.85	483.087	546.002	304.612	1458.38	1685.24	513.098	582.842
0.154622	926.481	579.548	1799.46	823.091	667.64	146.108	976.831	309.155	1344.2	1116.59	542.982	1054.79	802.787
0.154948	844.415	630.955	319.11	1593.32	1403.54	706.792	545.073	646.852	343.283	528.223	1334.03	1072.8	551.161
0.155273	663.806	508.349	1014.66	795.067	710.546	1046.18	764.711	659.309	1155.12	833.142	259.667	481.117	72.4613
0.155599	363.865	738.462	553.131	883.76	265.226	670.168	1600.9	379.221	908.444	681.049	866.448	599.774	798.167
0.155924	1353.14	482.627	461.371	548.171	738.48	519.268	636.746	1582.61	217.519	600.354	104.523	907.241	1155.17
0.15625	898.858	999.162	315.181	915.264	1812.03	1220.11	1073.82	1169.1	505.873	338.976	595.525	1676.88	499.604
0.156576	783.307	1189.02	379.951	1894.85	801.67	1028.85	1166.87	29.4875	1437.86	995	469.391	1289.6	480.096
0.156901	1414.99	988.24	680.548	593.681	1215.09	642.708	820.567	703.876	624.124	1585.1	1032.02	1450.91	650.936
0.157227	545.623	602.127	997.019	461.905	1132.6	457.938	745.364	1259.08	814.357	784.359	680.287	852.157	1024.56
0.157552	421.243	995.515	308.664	833.545	2210.97	508.44	448.131	1103.43	995.284	282.28	394.291	1412.42	1044.16
0.157878	896.28	113.004	1275.94	1058.46	1764.81	398.762	624.569	821.337	548.833	1136.68	619.912	1194.69	834.102
0.158203	550.023	235.982	199.555	1137.84	1123.08	332.567	1600.53	900.685	580.778	800.964	411.829	307.142	561.671
0.158529	690.049	858.566	763.208	976.733	391.525	718.076	1167.45	173.233	460.159	256.782	640.338	691.095	1104.57
0.158854	952.297	980.245	1614.42	512.247	1044.37	247.407	557.348	854.664	852.693	604.763	186.081	289.136	339.596
0.15918	90.2715	737.554	565.424	1009.17	1670.17	1201.33	907.551	774.538	452.228	539.652	821.147	237.227	948.622
0.159505	649.359	170.076	518.458	804.2	158.642	729.338	553.468	684.647	602.604	610.551	277.568	584.297	1807.51
0.159831	1317.55	514.299	832.488	588.541	810.416	510.68	1100.38	443.08	947.894	279.255	385.728	1295.78	589.24
0.160156	510.119	1416.18	777.256	979.91	833.309	167.332	884.829	838.973	447.211	100.649	448.05	855.092	199.289
0.160482	1465.86	889.846	446.649	779.301	381.417	718.896	214.63	955.834	546.551	376.664	911.225	1271.94	784.666
0.160807	448.884	674.018	992.496	953.608	359.545	481.544	223.634	715.364	850.721	554.12	908.549	267.246	671.961
0.161133	285.568	1137.46	1449.15	495.693	230.421	751.644	245.191	631.617	326.417	192.546	869.708	488.098	604.422
0.161458	1428	1070.49	303.103	879.462	108.973	222.857	453.349	585.855	565.993	397.95	453.883	722.937	266.819
0.161784	369.049	164.716	491.548	807.834	709.262	246.773	497.737	955.415	360.773	392.089	685.01	1428.79	1216.07
0.162109	574.902	895.571	1009.14	763.064	1452.44	139.14	1001.61	376.647	446.453	259.471	569.182	1265.14	544.694
0.162435	363.397	478.726	677.118	688.762	398.408	1620.75	669.099	988.514	644.037	801.423	422.649	26.1477	686.395
0.16276	566.169	1253.74	333.484	1412.83	973.857	963.687	524.459	719.591	691.816	818.342	935.214	805.831	869.434
0.163086	1962.3	1240.11	1148.07	671.459	194.53	875.506	1070.83	507.123	1011.67	504.611	531.2	275.07	852.813
0.163411	623.951	662.865	292.901	899.68	443.14	593.132	170.031	659.047	403.048	677.592	688.472	612.992	897.503
0.163737	1086.59	852.488	793.758	462.666	354.971	759.802	516.705	404.028	1325.19	920.304	497.689	539.463	1051.42
0.164062	942.669	601.285	856.66	1617.3	978.685	881.22	235.112	685.591	728.793	823.525	288.234	157.63	963.302
0.164388	1352.05	739.545	672.483	651.412	387.136	490.894	568.089	874.208	1198.33	1623.2	926.298	728.415	1101.26
0.164714	769.1	828.668	350.286	749.107	104.524	1941.83	211.394	1478.9	1158.4	972.034	1307.5	1005.81	1308.49
0.165039	460.843	926.534	208.224	425.957	1053.78	239.674	527.601	827.997	743.316	387.36	279.31	408.198	1509.95
0.165365	142.23	502.456	907.151	631.467	87.1736	1229.5	804.524	473.839	867.5	796.189	353.027	1165.05	754.532
0.16569	183.375	157.022	1375.33	467.449	908.451	621.92	213.628	767.539	440.321	440.149	287.789	322.02	1474.57
0.166016	932.525	530.551	545.675	295.662	758.167	952.91	543.58	888.927	561.976	248.867	664.258	241.122	311.799
0.166341	901.184	347.856	227.995	265.222	443.714	661.946	1323.33	678.933	393.164	1141.47	901.498	422.738	773.627
0.166667	445.31	911.044	1011.36	637.621	1247.91	1233.4	793	91.3072	838.753	376.441	1088.18	381.016	847.186
0.166992	827.155	469.454	306.116	393.038	124.346	195.316	1026.02	1014.68	736.601	345.121	1491.98	812.33	1189.65
0.167318	1637.15	1191.89	348.089	1346.41	381.68	755.783	934.327	743.14	780.654	418.098	189.42	966.316	352.72
0.167643	773.438	247.058	853.341	1499.23	449.329	189.376	1773.57	1046.11	310.91	198.197	755.969	595.331	488.294
0.167969	581.438	289.146	254.941	1117.81	1295.9	919.835	881.825	449.788	387.576	355.437	894.429	802.697	616.31
0.168294	482.954	254.272	332.915	275.26	1306.5	631.913	310.53	506.151	712.388	997.511	406.24	866.318	816.254
0.16862	1213.23	490.372	599.416	571.18	1358.42	599.654	216.483	673.843	930.696	347.148	671.895	363.89	678.623
0.168945	773.927	688.515	808.515	484.757	1769.3	604.916	1230.07	504.089	364.461	657.767	489.739	988.099	280.024
0.169271	1158.26	373.063	486.099	842.831	603.016	1217.53	944.995	1181.49	810.372	43.1582	541.115	641.051	464.989
0.169596	1017.4	910.148	544.37	701.878	927.596	1343.87	338.372	485.743	516.564	1381.25	829.79	1414.32	668.628
0.169922	707.84	874.148	1142.66	494.189	902.324	863.542	791.817	822.363	920.086	1202.85	504.577	877.122	1120.92
0.170247	732.605	428.006	108.591	847.446	583.704	376.609	591.808	641.038	605.139	125.964	985.141	386.025	1191.54
0.170573	1223.78	681.646	750.75	613.841	145.341	599.773	933.511	294.374	487.497	370.844	1874.08	300.414	1045.6
0.170898	463.805	496.257	513.4	1068.22	802.967	616.942	1375.96	819.974	500.104	1176.18	653.301	166.836	423.472
0.171224	405.325	1229.87	495.592	551.251	625.381	1003.01	1013.02	1057.01	587.178	568.298	583.504	347.599	591.446
0.171549	259.25	283.99	772.213	430.988	714.31	439.711	1597.74	839.915	429.3	930.416	1083.45	157.813	1125.75
0.171875	421.206	748.09	381.948	670.787	226.864	222.444	1670.85	283.234	561.686	1293.09	497.744	919.84	652.024
0.172201	311.49	1359.3	726.457	496.88	807.167	397.432	948.318	838.843	655.968	888.642	1039.93	546.352	366.33
0.172526	869.059	153.544	587.944	152.401	637.441	1346.72	802.505	640.553	483.832	711.5	965.761	954.575	230.29
0.172852	1102.31	1578.86	762.496	647.891	1832.6	317.181	1174.97	580.371	349.237	184.465	110.483	1054.5	428.706
0.173177	469.571	274.546	1022.74	150.754	169.992	330.66	209.981	780.464	439.238	541.927	520.281	670.786	421.56
0.173503	795.917	753.947	285.668	944.647	466.789	92.4709	692.135	440.351	85.7822	122.255	351.622	417.734	473.578
0.173828	1336.2	486.066	654.652	388.19	799.932	276.217	1400.06	707.122	1238.23	294.524	284.795	441.052	291.301
0.174154	718.829	398.596	1061.4	838.836	1224.88	608.18	295.194	504.812	1834.74	377.563	1312.65	894.581	663.149
0.174479	358.486	464.109	623.257	267.186	569.115	650.874	999.312	830.533	427.776	698.034	149.799	602.11	901.759
0.174805	762.757	45.7975	416.678	638.403	988.406	1267.42	339.651	890.537	817.023	104.466	674.084	1062.63	797.5
0.17513	588.462	813.93	1501.27	500.477	892.795	434.907	392.073	349.026	547.344	275.353	247.64	1396.94	1304.52
0.175456	369.392	534.975	1169.29	226.325	563.028	567.679	388.08	373.769	1113.71	113.085	402.086	317.476	350.866
0.175781	465.234	1340.3	1162.26	740.763	652.843	1388.07	1269.76	166.082	478.814	451.891	131.002	1123.31	342.766
0.176107	565.878	244.604	201.332	738.482	852.243	116.975	632.1	270.361	493.899	1043.12	316.344	1420.42	507.433
0.176432	567.698	145.198	391.022	418.041	327.547	885.451	707.275	238.592	749.997	709.124	712.426	362.301	440.802
0.176758	708.794	390.911	592.768	563.036	1199.53	606.174	972.001	219.784	664.607	769.705	1361.97	629.24	55.7385
0.177083	611.284	383.458	1343.44	795.776	429.064	1378.13	506.557	961.981	607.193	418.021	685.722	251.449	700.985
0.177409	321.283	884.13	1080.22	628.51	561.361	454.387	37.8247	467.048	1467.02	272.678	461.683	1257.48	975.746
0.177734	246.823	1161.17	911.768	1010.12	707.975	85.3274	471.965	734.257	832.616	864.81	319.771	673.192	207.072
0.17806	434.32	747.268	977.195	540.025	901.927	716.91	318.473	346.789	1236.28	842.741	203.958	106.946	251.972
0.178385	649.012	720.052	1111.22	495.28	927.477	647.192	918.482	522.482	563.706	520.756	1556.31	630.713	320.43
0.178711	635.784	1407.74	536.154	394.843	584.006	622.47	1102.66	204.712	324.892	836.944	271.849	1125.57	503.07
0.179036	448.258	855.317	376.696	686.95	615.908	1095.3	610.978	53.1697	318.267	637.532	1181.5	434.24	1278.67
0.179362	468.013	600.973	465.917	1134.02	1014.88	705.138	553.104	940.03	346.953	878.102	245.13	461.51	412.07
0.179688	740.452	354.523	745.905	550.924	1031.86	282.149	1402.37	971.097	611.155	727.489	453.377	77.103	863.625
0.180013	293.516	436.649	270.269	535.162	181.663	472.861	833.999	90.8956	607.635	701.087	34.7414	388.701	607.844
0.180339	390.307	325.647	511.007	74.966	930.023	517.451	488.06	848.688	794.946	1409.39	226.47	790.276	777.068
0.180664	871.944	129.928	1162.64	368.598	303.819	489.153	248.599	457.503	240.746	605.528	392.379	333.597	408.847
0.18099	909.722	521.281	392.939	486.695	334.067	1140.04	1035.1	543.467	558.123	1386.66	552.466	355.829	561.318
0.181315	337.587	1063.94	542.039	517.65	1251.85	779.132	1000.51	975.939	620.348	392.346	1780.54	472.972	318.76
0.181641	781.115	981.409	625.505	911.284	621.398	1163.72	744.843	492.1	338.247	470.252	693.154	524.462	471.442
0.181966	244.257	437.53	1641.95	547.968	1657.48	964.97	235.662	32.3515	613.004	759.19	472.81	92.1044	977.937
0.182292	548.6	906.468	454.785	693.556	1563.45	439.645	883.925	437.437	512.554	575.003	800.865	440.348	2448.71
0.182617	1018.49	1159.36	996.45	209.002	457.401	170.391	1915.65	508.049	1255.29	1369.4	987.429	404.083	791.712
0.182943	497.456	569.496	151.533	99.527	435.4	734.022	519.523	437.246	219.193	689.176	667.658	984.236	352.129
0.183268	612.932	343.344	438.969	1047.51	394.127	160.609	404.644	866.705	360.613	746.438	1418.58	892.345	501.447
0.183594	535.719	779.104	839.763	502.001	781.586	922.02	864.612	249.524	243.6	444.161	620.356	1032.41	719.162
0.183919	1176.99	415.462	745.587	1652.56	616.756	154.817	998.685	949.873	1083.8	206.703	381.981	949.599	192.441
0.184245	1643.38	1083.13	301.139	262.633	159.444	305.047	841.803	334.337	658.505	1977	1211.59	339.552	249.578
0.18457	681.235	567.387	105.521	102.57	424.217	998.247	828.85	1146.76	763.222	317.164	326.84	1541.38	305.035
0.184896	354.556	657.763	354.405	1020.22	1064.23	1315.1	235.999	1050.6	448.522	950.457	733.906	912.665	582.35
0.185221	562.938	1180.82	772.353	240.263	583.21	832.517	624.075	195.456	977.931	507.261	478.487	701.322	612.618
0.185547	842.839	250.288	489.727	700.85	474.038	783.898	1395	819.885	749.224	550.057	423.525	836.422	851.592
0.185872	594.749	221.119	582.012	800.799	380.596	1059.37	1055.94	449.662	694.146	789.028	1206.45	662.708	344.361
0.186198	675.763	387.149	767.081	427.53	1918.24	1122.16	428.68	397.69	1077.2	868.597	1076.05	491.859	706.691
0.186523	84.9136	823.883	1043.67	331.245	718.492	335.549	814.959	870.123	439.028	317.837	419.462	872.984	685.532
0.186849	15.5949	605.126	863.375	1752.45	1080.63	425.194	400.882	78.6117	642.965	775.196	552.845	558.525	658.165
0.187174	322.477	1235.71	1312.65	423.48	248.709	806.079	619.505	729.474	134.751	544.128	401.55	340.019	359.311
0.1875	709.788	607.551	564.099	713.08	314.895	252.385	562.784	791.552	615.517	61.3156	919.126	328.46	425.37
0.187826	191.211	635.128	380.288	384.688	567.531	1341.32	1261.62	76.2511	437.791	1439.88	733.343	427.266	408.936
0.188151	347.813	482.645	890.916	578.084	1616.38	135.468	536.831	314.006	891.978	163.37	146.494	520.82	269.548
0.188477	675.051	1026.72	241.987	897.991	349.31	322.323	1167.28	290.512	582.476	1112.83	625.072	624.68	1732.47
0.188802	618.513	886.229	599.407	673.261	393.993	805.394	1087.83	733.971	1243.15	695.42	664.227	432.865	239.391
0.189128	569.647	820.477	547.932	843.367	778.758	1130.13	129.127	1209.16	773.701	193.401	276.412	717.215	600.083
0.189453	549.147	421.425	1837.75	379.555	328.74	845.721	615.601	1299.61	1022.43	1367.74	265.638	896.571	105.506
0.189779	1127.38	541.242	347.695	933.209	259.503	325.006	320.982	441.262	963.181	499.056	660.283	546.782	1357.27
0.190104	745.391	1364.73	222.085	1255.43	449.635	726.772	832.268	423.68	941.139	365.672	603.545	484.87	751.912
0.19043	451.562	209.5	641.175	690.451	163.033	285.06	393.218	596.093	677.308	1380.27	441.873	786.785	1073.92
0.190755	126.005	678.925	1209.95	826.844	406.556	1304.33	1412.19	1469.08	1526.53	212.666	510.282	545.011	1174.65
0.191081	1584.47	1116.74	477.537	1321.62	841.679	728.505	350.342	564.141	1084.25	1020.55	889.105	943.899	1074
0.191406	618.899	728.616	773.461	648.944	1014.27	319.276	207.182	966.009	1547.69	1316.61	294.252	524.456	749.782
0.191732	675.65	489.84	1163	839.089	422.013	519.649	801.931	1063.12	698.691	1190.23	387.774	324.267	1353.49
0.192057	805.725	1255.16	808.92	671.797	334.546	595.214	1340.28	1106.48	1170.88	1663.97	644.869	795.184	345.656
0.192383	397.809	636.916	808.361	583.752	572.124	649.487	480.858	343.52	852.07	1197.94	1301.6	407.667	572.819
0.192708	635.548	602.909	973.845	572.769	850.235	723.144	348.672	275.126	657.806	1128.97	575.657	510.243	703.015
0.193034	708.719	344.501	726.211	558.955	771.504	555.762	901.147	2229.27	461.584	129.72	542.064	558.561	566.232
0.193359	1024.78	221.223	309.538	281.639	132.972	397.884	1155.86	1153.19	639.733	767.849	421.868	1043.77	1836.69
0.193685	882.715	318.248	388.779	595.272	307.66	542.366	506.244	576.073	234.864	661.48	636.892	1225.04	314.665
0.19401	324.985	393.924	273.653	1022	658.762	804.88	2167.57	801.738	917.758	509.476	542.905	591.855	575.35
0.194336	630.84	427.117	795.006	1205.3	166.582	730.925	965.89	226.484	482.867	1208.23	875.628	639.536	580.037
0.194661	406.212	924.045	180.05	1406.42	249.859	249.173	1116.59	340.033	302.679	1188.89	465.971	842.878	641.564
0.194987	245.959	369.085	368.281	85.1188	637.759	1013.51	781.692	822.232	282.621	65.5089	148.252	1048.15	935.437
0.195312	261.9	783.477	372.193	553.641	1228.89	234.931	114.286	474.542	759.843	883.239	634.93	593.323	1570.25
0.195638	318.994	768.462	605.187	673.598	339.612	500.624	768.49	283.988	1440.32	1190.7	1135.78	1483.14	453.97
0.195964	778.932	387.023	738.295	460.833	465.118	1088.52	306.468	1347.57	1089.77	563.526	320.354	1477.14	146.451
0.196289	1116.51	1703.9	1012.58	396.162	488.061	754.083	1190.38	568.442	324.592	1411.14	122.723	1493.3	1416.79
0.196615	324.014	164.769	491.111	873.739	1056.94	885.904	746.876	794.902	521.218	375.827	1287.21	737.241	1291.46
0.19694	1213.63	1000.85	931.763	546.55	683.172	1783.92	287.877	164.26	174.384	948.994	809.481	1045.33	1290.99
0.197266	619.335	710.076	882.023	787.641	639.984	1012.41	234.147	524.139	397.494	143.771	595.854	1368.61	1335.74
0.197591	1175.67	762.136	1479.56	1411.4	735.352	746.326	1410.25	1228.45	495.261	562.071	557.326	1191.08	484.124
0.197917	1765.33	494.349	1260.85	492.663	331.94	1610.52	1208.19	918.089	1405.54	574.296	943.208	1483.32	1599.14
0.198242	1005.25	979.006	519.83	522.101	1563.66	561.356	1183.91	504.695	1715.8	1402.23	1022.78	414.905	890.719
0.198568	737.371	298.947	756.21	419.427	603.671	362.68	763.596	531.484	987.255	612.495	607.173	354.681	53.0444
0.198893	505.12	997.143	995.569	244.102	1974.17	427.635	375.584	1087.23	614.068	252.318	575.199	157.262	153.152
0.199219	285.544	474.884	1143.23	704.015	257.22	384.397	653.798	676.873	495.943	1341.48	522.348	711.317	244.329
0.199544	482.258	1928.91	65.7646	892.561	348.978	405.613	1872.61	701.273	873.131	782.582	471.191	787.426	1150.55
0.19987	888.145	523.792	1397.33	1403.59	370.211	1176.04	984.55	455.347	1010.83	815.082	666.966	696.859	476.916
0.200195	251.854	1431.98	1505.49	774.025	530.191	850.776	297.646	1111.27	1256.39	548.856	219.86	704.856	312.254
0.200521	750.479	1019.42	797.615	569.063	396.307	900.286	318.934	534.085	974.336	394.032	1311.75	1172.41	1079.32
0.200846	464.406	712.383	811.206	958.054	751.852	579.45	769.963	1137.3	255.17	1011.43	306.91	1697.63	794.48
0.201172	559.117	805.984	493.332	925.148	478.638	610.636	1117.8	443.078	1302.21	381.32	478.421	712.032	634.115
0.201497	1030.5	297.836	1330.02	228.453	853.891	425.511	288.634	431.903	711.384	129.022	574.888	1250.6	1195.21
0.201823	566.16	718.956	728.661	732.852	1593.54	493.607	296.99	522.038	329.767	836.469	1068.04	986.801	402.922
0.202148	194.59	585.869	1015.72	1874.73	696.287	804.647	593.796	470.18	545.389	393.817	594.215	883.938	410.869
0.202474	954.575	545.661	1473.96	1837.78	658.923	519.32	452.701	482.869	1425.38	257.77	617.077	497.397	818.525
0.202799	1292.2	715.061	1288.18	810.268	823.096	1220.79	680.27	44.5267	874.411	835.332	385.575	604.49	532.625
0.203125	654.01	159.687	940.51	516.506	2329.27	712.893	170.366	784.227	1430.96	1150.03	465.034	381.413	219.595
0.203451	870.188	1329.22	681.5	1003.31	953.489	775.508	1072.57	1381.16	1072.36	398.909	842.633	904.821	666.816
0.203776	903.74	899.715	493.067	482.6	350.7	645.274	581.99	843.448	633.122	305.454	555.981	619.1	427.121
0.204102	261.762	639.506	1033.68	463.5	1047.3	321.813	1163.74	954.561	186.596	739.728	660.978	242.421	742.543
0.204427	423.427	914.958	340.179	465.112	1322.03	378.883	685.358	606.976	1181.24	458.287	456.909	581.418	422.364
0.204753	711.718	190.778	936.366	1423.94	391.331	735.4	1114.52	373.286	372.399	545.215	230.906	1302.14	942.426
0.205078	505.743	463.429	1344.97	1275.63	741.678	809.203	245.773	844.672	1095.53	1445.96	1407.88	994.481	460.99
0.205404	909.668	215.224	466.404	398.725	303.236	780.673	276.893	1053.19	229.188	194.698	479.216	681.989	557.905
0.205729	284.287	604.377	585.953	529.883	1063.3	979.342	60.2404	1000.46	645.658	1353	436.943	559.542	1053.97
0.206055	663.245	794.54	425.31	727.631	905.182	199.761	1102.98	129.595	199.88	319.656	741.764	1474.66	1111.76
0.20638	673.45	711.523	681.497	466.096	728.259	844.818	651.447	664.271	255.579	259.056	262.274	299.268	444.24
0.206706	236.863	430.822	607.025	312.613	1045.8	332.564	334.22	385.649	859.849	654.676	800.194	936.925	665.289
0.207031	410.162	620.132	728.116	1260.15	322.711	445.349	712.855	1000.28	832.137	869.82	463.949	462.796	224.425
0.207357	859.772	1826.12	1128.06	677.067	794.147	466.537	712.488	642.806	687.571	477.11	490.406	1155.29	235.001
0.207682	496.857	185.714	921.184	1467.88	299.495	495.349	450.851	1314.66	687.066	951.358	545.279	1174.37	1148.66
0.208008	410.814	321.568	207.534	585.584	1075.67	741.088	202.623	317.922	1155.52	225.646	69.0762	399.782	189.42
0.208333	310.135	779.922	1222.68	454.364	162.417	973.32	179.772	666.094	502.932	430.038	475.718	570.465	764.395
0.208659	461.985	543.674	180.346	406.24	602.058	773.701	772.179	1176.91	131.04	452.547	394.325	1284.45	696.008
0.208984	580.885	1028.89	734.14	668.412	780.753	695.572	1116.75	395.647	970.991	272.026	917.341	117.143	379.313
0.20931	1404.62	384.049	820.396	914.437	1092.23	18.1111	768.59	769.651	930.932	780.932	448.391	473.443	1021.05
0.209635	639.776	646.667	488.284	334.149	301.957	293.249	766.295	573.649	440.679	699.479	694.599	669.88	483.188
0.209961	804.078	1067.94	713.357	697.058	584.574	207.675	740.846	646.236	290.341	334.391	335.568	939.862	681.073
0.210286	669.62	943.999	524.141	817.566	631.004	535.808	439.454	323.143	462.557	330.265	455.619	428.692	504.991
0.210612	895.98	844.719	200.26	1094.1	814.659	1243.17	681.349	690.988	680.724	261.172	598.405	485.991	1075.03
0.210938	277.188	726.925	852.144	588.194	289.707	1510.68	345.439	894.067	87.8336	17.8738	299.199	253.506	1173.14
0.211263	391.655	352.207	456.024	943.929	447.641	663.773	751.137	664.572	864.808	457.88	1218.18	845.636	546.245
0.211589	590.183	616.572	592.41	766.521	862.999	64.7009	613.384	624.3	890.865	1209.08	619.267	488.095	214.588
0.211914	964.762	518.099	544.009	603.497	405.188	971.401	607.269	650.789	782.589	630.329	726.08	512.775	680.861
0.21224	333.668	191.666	1280.43	902.266	200.32	484.447	740.078	387.245	269.481	896.281	309.342	612.333	835.855
0.212565	566.607	984.098	329.218	155.705	474.359	278.717	793.504	547.576	395.463	673.024	300.367	1689.06	573.066
0.212891	927.618	1194.51	880.858	690.4	614.779	130.26	692.579	1010.3	378.125	716.827	626.264	325.677	387.739
0.213216	995.253	772.144	740.172	100.815	285.475	857.311	459.299	197.346	713.668	165.057	670.012	625.131	400.559
0.213542	792.986	110.441	523.901	544.769	649.932	430.834	805.02	843.985	1043.93	266.798	660.034	85.0565	169.558
0.213867	643.366	1108.8	671.249	695.793	528.745	268.389	677.793	622.558	1067.11	892.545	515.886	823.465	527.44
0.214193	343.782	458.181	756.6	804.745	203.773	1066.62	670.65	197.355	857.292	2092.82	658.594	502.636	692.722
0.214518	1249.86	745.667	689.401	574.729	318.598	377.124	949.599	466.404	788.904	493.412	253.996	555.048	571.108
0.214844	497.652	916.415	737.467	414.147	1476.64	874.039	167.597	578.017	307.462	562.566	271.392	532.382	371.828
0.215169	569.889	463.286	438.746	298.878	533.055	1065.2	893.044	534.021	953.699	782.967	664.549	343.692	283.707
0.215495	600.017	615.588	1024.1	836.09	885.308	741.652	532.503	863.642	147.313	846.669	533.719	230.398	1312.7
0.21582	1478.43	425.692	311.135	821.82	934.421	571.348	158.572	914.46	443.669	242.996	960.525	420.557	857.33
0.216146	421.964	533.184	246.881	213.268	1053.46	665.162	362.924	319.927	1012.06	343.963	640.213	660.358	234.263
0.216471	901.91	823.123	486.717	675.906	668.849	309.045	419.229	194.225	383.6	946.598	656.182	397.514	621.846
0.216797	118.535	330.24	994.844	557.339	489.377	153.298	879.343	403.705	1106.71	573.564	697.157	842.786	1165.93
0.217122	1166.88	923.727	910.442	264.212	1015.93	1561.27	1468.12	387.212	401.195	506.974	1440.35	877.34	637.616
0.217448	378.586	166.297	578.662	301.216	1046.89	299.789	776.102	857.527	992.426	273.266	649.127	795.896	928.248
0.217773	166.995	404.134	277.551	1315.94	923.903	754.897	707.89	659.923	622.165	1117.58	836.107	390.509	1186.87
0.218099	445.122	513.159	677.009	370.44	848.866	364.903	776.124	25.9055	576.875	591.11	644.522	940.01	304.774
0.218424	963.81	149.925	237.315	372.095	674.097	473.656	781.624	648.786	320.911	395.738	379.387	572.724	903.324
0.21875	609.107	467.44	321.26	406.647	727.304	232.671	250.359	447.041	855.529	820.487	508.743	307.389	796.37
0.219076	65.4793	213.598	748.305	1131.36	648.619	376.579	671.833	756.396	1335.57	890.077	1153.9	124.21	968.327
0.219401	1407.11	584.268	718.452	243.046	178.767	467.337	543.717	143.567	543.314	870.998	1410.87	410.728	223.561
0.219727	354.258	239.068	644.367	802.976	394.955	964.029	787.648	251.716	528.097	721.942	726.406	220.943	532.955
0.220052	275.487	598.693	183.916	859.415	1045.65	1070.15	1203.41	714.238	788.204	532.851	551.045	426.519	721.24
0.220378	921.204	662.76	887.366	338.964	879.317	1228.73	993.943	1070.31	444.701	126.403	667.223	871.297	425.575
0.220703	922.149	518.481	498.14	441.298	1162.54	463.266	712.83	233.153	212.482	746.919	782.299	576.471	191.867
0.221029	924.26	730.615	1031.71	824.679	547.108	445.614	379.967	1053.25	680.838	754.318	923.887	417.719	230.685
0.221354	403.634	865.733	709.792	431.483	593.455	603.55	420.958	152.913	261.549	595.98	742.671	848.004	473.576
0.22168	611.01	865.076	428.516	957.195	196.261	766.287	1233.29	520.583	1178.23	744.852	393.766	748.213	500.982
0.222005	266.206	637.553	1057.08	331.064	80.1363	374.427	1317.72	672.021	320.395	1226.41	582.484	1197.36	807.532
0.222331	682.082	599.257	998.861	286.653	817.069	533.284	539.872	521.982	255.617	882.455	457.937	323.476	535.88
0.222656	330.976	212.672	248.656	485.578	482.351	901.37	192.425	603.396	476.153	982.454	280.389	1251.69	229.692
0.222982	998.368	1013.2	308.684	1158.13	888.001	666.72	1035.75	984.127	424.531	957.529	183.171	536.893	561.786
0.223307	320.201	980.267	681.619	299.585	405.533	203.217	808.173	531.071	1085.99	598.572	1043.37	431.451	1148.82
0.223633	963.103	522.982	380.018	241.104	526.589	990.243	198.494	1056.77	672.571	263.684	654.137	913.081	959.703
0.223958	1027.41	465.05	1346.91	1080.73	601.212	911.137	545.629	611.534	768.792	743.121	65.2554	705.933	379.683
0.224284	738.442	768.873	547.181	349.605	1351.33	467.956	407.184	291.011	541.21	567.379	306.507	410.141	215.555
0.224609	975.174	712.858	527.439	281.52	663.213	1202.2	1362.63	838.298	183.941	550.314	140.944	616.892	459.365
0.224935	507.635	1751.48	1009.4	371.432	1008.14	970.218	667.836	889.284	979.787	474.995	917.817	559.243	388.64
0.22526	530.303	339.797	222.041	445.649	900.148	554.876	734.99	523.828	1154.9	872.114	560.67	613.081	412.371
0.225586	922.074	306.536	672.4	383.159	645.93	1138.96	646.067	1096.41	322.025	239.049	320.769	560.135	765.591
0.225911	128.365	963.995	288.704	625.987	415.405	845.706	729.528	911.261	832.204	599.074	902.125	611.386	289.693
0.226237	419.372	1003.06	838.88	671.682	164.783	1243.98	549.774	387.567	483.548	369.834	1222.27	434.516	713.536
0.226562	804.012	626.083	449.305	254.948	151.702	860.032	412.676	391.105	399.787	761.798	69.6568	415.435	870.245
0.226888	369.391	546.902	1294.54	507.837	804.827	526.302	780.06	1012.57	761.309	623.558	395.727	702.699	771.378
0.227214	765.113	621.672	668.569	1177.55	403.152	315.699	429.83	337.336	585.386	157.938	818.894	455.189	50.8321
0.227539	598.984	1109.66	133.688	133.777	478.303	639.945	362.57	1006.31	1056.78	498.471	531.866	854.825	494.156
0.227865	962.379	901.508	193.055	841.836	810.414	116.612	662.072	993.112	356.222	356.657	512.137	514.099	600.853
0.22819	670.618	356.968	96.0429	1056.84	499.353	722.005	1197.98	985.658	743.853	595.612	1214.86	807.207	741.839
0.228516	389.476	235.755	1123.79	675.611	1470.41	124.81	657.706	721.899	519.858	810.716	1128.24	472.122	686.903
0.228841	735.176	962.696	494.878	407.524	841.407	690.079	274.677	268.145	657.905	378.683	690.751	440.621	827.239
0.229167	585.272	755.75	958.888	1010.82	992.416	421.328	553.745	1026.35	440.464	187.853	522.739	760.813	309.795
0.229492	853.277	201.233	457.323	759.122	527.877	1184.14	529.177	448.422	482.534	317.7	126.149	305.629	637.32
0.229818	511.565	243.735	424.778	1119.87	559.347	160.876	618.987	257.074	1454.03	414.464	728.511	833.855	942.112
0.230143	349.948	592.288	126.864	340.288	441.625	764.314	1133.21	1131.27	736.449	658.631	378.824	243.95	1157.84
0.230469	923.802	221.689	143.057	246.935	430.107	1024.73	134.353	628.59	448.309	1207.38	461.387	423.261	411.689
0.230794	779.659	924.558	419.989	753.853	1502.76	1109.48	656.725	667.443	1045.72	582.317	829.659	1008.78	1022.99
0.23112	845.662	514.038	411.026	723.115	164.501	674.592	262.567	781.518	534.658	309.019	605.106	737.643	468.57
0.231445	1120.57	595.624	385.183	708.471	171.061	665.622	694.289	138.143	419.002	310.302	918.446	452.685	415.217
0.231771	640.08	323.884	462.415	870.634	329.724	713.253	739.372	687.977	547.761	847.85	270.831	853.206	797.56
0.232096	822.284	714.9	1433.15	51.4748	1096.83	634.77	532.694	217.198	1294.19	755.036	509.734	409.303	662.231
0.232422	649.693	411.007	617.904	707.153	652.849	719.106	1050.41	1192.11	168.357	825.497	470.589	522.307	484.262
0.232747	236.28	726.855	149.876	644.329	467.613	464.105	382.756	660.017	719.978	509.701	828.445	835.548	592.503
0.233073	458.113	327.612	993.928	935.98	785.006	571.733	487.577	145.022	1393.45	911.142	439.103	773.503	920.316
0.233398	1174.03	428.294	136.102	626.033	537.455	760.604	434.429	502.852	1057.96	657.499	615.484	16.998	298.181
0.233724	958.66	347.415	333.497	725.149	283.668	291.398	1453.3	359.772	237.163	774.044	454.162	637.365	538.069
0.234049	586.924	447.867	668.6	741.724	994.37	247.87	297.274	359.475	885.331	233.494	571.629	292.922	410.039
0.234375	622.712	388.964	145.698	807.658	414.218	768.108	737.227	507.099	533.699	413.573	527.455	253.973	472.97
0.234701	721.612	453.82	366.556	947.096	133.793	345.379	501.12	1250.57	668.41	836.925	311.366	251.283	297.204
0.235026	903.411	256.328	596.389	279.284	418.054	774.621	689.477	854.453	1633.42	787.882	303.703	141.05	704.654
0.235352	348.429	1219.59	495.306	564.45	642.375	220.459	736.789	725.784	1221.73	566.215	517.996	301.417	666.819
0.235677	1073.9	417.782	410.412	440.139	564.142	714.81	249.033	731.001	482.628	274.546	1036.07	1269.65	575.879
0.236003	736.972	118.104	851.63	41.649	902.85	370.529	910.91	301.731	756.2	13.8507	1541.46	817.859	384.449
0.236328	121.348	557.304	996.252	153.482	588.647	316.011	581.195	893.874	23.0599	168.35	79.8291	521.974	544.585
0.236654	316.774	790.051	357.388	274.026	310.086	479.601	296.761	333.271	344.365	650.046	653.853	983.261	77.0348
0.236979	416.999	709.648	483.89	1027.96	716.969	543.66	732.955	638.374	233.226	442.911	425.492	180.718	118.443
0.237305	492.879	473.694	965.788	139.146	1148.16	965.879	541.585	511.086	378.92	1101.91	159.635	310.739	612.63
0.23763	736.074	732.74	566.043	969.961	420.889	894.35	1129.83	999.969	1239.2	81.5687	71.9367	432.344	428.738
0.237956	762.74	199.859	1113.56	1038.52	104.035	357.922	278.827	318.649	275.772	309.923	723.26	693.011	227.987
0.238281	952.796	605.682	743.361	202.356	490.86	262.332	286.105	1197.02	369.159	383.76	713.413	631.188	465.906
0.238607	99.4098	470.681	319.221	672.747	1108.87	536.142	379.933	254.505	222.941	560.108	858.539	300.81	146.466
0.238932	282.323	673.311	126.795	246.49	559.246	306.453	162.235	837.218	1164.81	225.179	828.236	826.792	752.801
0.239258	308.683	1749.39	1045.86	811.826	253.512	712.515	611.751	713.331	519.147	1187.93	333.305	778.876	514.996
0.239583	616.959	144.64	764.675	786.739	782.358	898.588	361.846	351.136	848.084	770.203	611.615	527.504	209.88
0.239909	631.963	588.34	746.68	858.952	1358.91	366.718	931.076	741.795	143.819	156.046	1645.53	313.21	608.779
0.240234	143.279	772.836	298.488	565.75	932.014	960.259	1226.13	517.415	400.856	1169.67	518.198	665.058	529.767
0.24056	392.068	569.633	431.733	828.574	668.17	303.323	1344.11	329.817	1005.58	1177.69	409.393	518.964	554.236
0.240885	862.051	260.007	1060.76	880.083	767.865	939.172	362.828	307.106	608.451	562.503	354.877	398.47	555.489
0.241211	590.425	947.68	714.528	581.797	714.596	270.506	402.633	774.075	360.321	627.824	577.003	1015.6	1083.48
0.241536	274.214	519.447	569.831	683.208	924.792	244.078	1422.18	800.386	668.807	874.019	274.011	658.574	889.18
0.241862	448.116	623.421	529.015	594.285	491.087	1360.09	296.117	761.598	497.516	758.999	902.281	866.352	1025.58
0.242188	289.733	1442.3	644.483	786.22	103.964	530.103	798.997	1131.19	643.615	1439.52	470.073	386.263	837.895
0.242513	561.246	795.058	322.723	947.819	282.004	470.568	75.2131	1313.85	861.084	673.034	636.062	778.056	466.251
0.242839	713.72	383.964	337.992	1097.93	774.088	459.04	449.382	551.67	683.922	357.742	924.343	499.564	980.446
0.243164	732.975	696.195	293.707	542.327	618.117	502.06	81.0409	493.932	235.989	338	735.594	753.517	844.399
0.24349	599.304	450.249	434.9	1021.65	540.538	1094.86	797.593	252.101	236.535	631.397	1047.36	576.554	606.363
0.243815	206.778	876.261	764.765	439.432	352.742	541.562	860.962	702.804	484.036	547.805	726.355	1033.82	338.126
0.244141	344.672	631.32	870.991	693.414	411.779	636.532	182.419	579.312	992.847	573.811	704.005	710.626	885.99
0.244466	530.278	205.363	989.386	1243.22	491.28	858.856	801.408	700.717	312.299	331.889	571.464	637.993	546.496
0.244792	243.08	672.631	1032.35	368.634	824.09	628.592	821.593	648.25	689.214	299.69	814.273	667.601	378.538
0.245117	271.094	312.459	874.131	823.577	281.07	557.51	841.965	820.6	806.741	297.976	424.587	532.479	473.535
0.245443	614.785	1269.34	1056.44	1105.73	961.559	242.546	847.293	237.866	594.879	327.328	604.988	222.824	675.775
0.245768	515.348	450.642	988.437	548.675	612.402	446.888	533.731	291.868	178.46	1121.57	256.833	367.13	699.546
0.246094	543.537	480.678	611.83	788.692	973.303	244.66	656.285	560.818	594.866	440.51	706.105	903.121	735.003
0.246419	295.665	502.93	781.996	493.668	525.365	175.873	908.063	707.027	563.465	849.052	452.219	619.447	279.116
0.246745	735.987	396.305	549.52	312.308	325.917	391.344	185.613	409	1176.44	764.956	644.597	572.03	307.236
0.24707	460.749	180.539	469.97	429.734	1241.13	276.429	905.952	567.187	628.199	783.941	365.787	127.003	1196.38
0.247396	207.135	628.742	319.987	206.368	100.63	1131.91	592.916	497.598	939.833	808.649	1339.99	987.848	1074.75
0.247721	471.623	926.879	740.792	774.293	1064.66	371.75	151.332	720.955	317.96	528.059	309.801	1002.77	1047.68
0.248047	553.054	194.233	326.119	337.138	259.134	949.341	658.51	312.282	929.3	488.78	488.532	524.053	740.237
0.248372	307.445	278.427	857.773	384.514	217.025	423.094	470.806	661.5	488.895	954.453	446.574	483.686	539.668
0.248698	530.241	1202.27	351.727	176.52	515.725	877.319	904.073	1191.96	857.249	676.658	593.559	558.073	290.851
0.249023	974.172	337.194	707.844	1299.39	797.798	456.507	151.377	695.572	150.746	183.016	1330.56	1018.68	344.852
0.249349	863.628	299.322	89.4059	264.514	1311.18	953.315	840.25	154.588	541.526	771.117	311.472	608.598	262.527
0.249674	439.995	808.254	516.981	273.018	478.731	475.201	385.09	344.651	435.482	389.193	602.538	72.8728	789.64
0.25	584.195	791.26	375.021	789.801	238.008	468.479	419.876	307.937	947.46	558.022	269.295	364.66	895.335
0.250326	884.159	808.087	312.931	1234.88	1260.39	1255.94	705.244	272.933	164.327	327.515	671.073	367.619	569.042
0.250651	841.8	158.059	143.245	1380.57	825.932	465.454	761.257	397.58	726.35	493.546	574.753	1260.07	919.602
0.250977	361.834	547.152	340.807	304.162	241.678	659.324	845.313	583.882	417.716	283.612	667.317	219.113	230.588
0.251302	480.211	195.173	238.017	1055.71	1213.18	629.368	787.338	417.158	731.061	513.026	628.969	245.215	1074.91
0.251628	320.771	110.983	268.188	643.001	1123.66	502.23	1075.95	676.523	928.499	276.74	236.33	660.167	520.436
0.251953	217.046	412.222	235.381	1198.58	84.8233	937.659	803.876	391.58	1153.22	404.605	630.597	424.19	859.924
0.252279	569.608	513.591	526.492	230.933	1522.11	981.094	112.014	844.96	671.959	420.097	285.018	347.431	614.13
0.252604	1089.97	445.783	781.407	506.495	1049.81	447.014	453.507	479.425	86.8512	261.428	555.449	721.033	732.295
0.25293	856.193	376.509	601.616	1116.85	376.004	1041.32	595.694	653.743	801.487	813.116	624.487	1069.71	514.169
0.253255	469.751	241.892	911.088	672.572	820.771	351.277	529.735	615.884	119.225	365.34	343.881	836.18	424.074
0.253581	140.387	601.503	191.92	193.3	372.711	664.51	1215.5	764.772	1450.01	59.2895	845.061	195.287	322.554
0.253906	308.047	760.805	858.669	686.551	119.216	451.865	570.369	585.762	395.76	596.225	124.314	1112.02	285.464
0.254232	472.906	712.973	183.88	930.339	485.337	345.738	450.53	102.203	993.064	373.935	202.598	437.886	337.761
0.254557	492.957	153.078	457.929	488.056	1074.51	661.93	704.119	601.209	789.364	616.008	581.887	426.182	295.278
0.254883	737.929	539.237	1228.54	374.845	756.417	248.468	470.147	934.318	155.119	502.854	985.059	249.685	556.954
0.255208	423.441	288.126	974.02	598.035	814.235	728.068	212.632	546.159	385.645	1221.81	294.631	1412.65	603.964
0.255534	190.052	647.689	743.111	564.799	193.428	981.229	1062.59	687.308	341.786	337.089	581.312	442.983	789.524
0.255859	223.847	137.704	192.98	431.371	167.403	411.178	645.302	944.282	808.706	432.298	409.419	352.812	244.407
0.256185	293.707	738.396	223.06	560.541	497.133	46.1226	490.683	845.93	927.285	643.135	484.641	243.276	1364.4
0.25651	642.293	262.013	959.551	190.647	309.841	554.552	454.442	843.922	383.518	330.253	343.345	1088.56	584.251
0.256836	822.388	242.887	655.97	716.659	427.633	428.257	978.357	407.794	401.145	638.228	340.564	807.248	556.955
0.257161	712.666	309.822	691.619	545.753	341.411	452.785	594.042	829.44	558.486	90.9405	989.535	622.18	357.096
0.257487	167.03	161.566	268.662	241.226	243.114	299.531	937.12	484.934	251.518	720.687	1024.9	1416.19	1212.13
0.257812	547.188	1466.78	921.394	589.082	491.045	451.143	902.738	570.399	634.396	591.272	489.207	595.213	117.504
0.258138	754.007	606.999	930.242	412.355	407.749	818.514	398.746	127.93	1322.44	336.464	377.448	259.472	968.506
0.258464	1033.7	458.623	445.368	514.154	563.462	223.07	466.719	1168.09	1276.25	73.6899	326.568	583.101	582.828
0.258789	532.862	316.369	633.473	390.679	361.037	1443.87	350.671	662.94	786.107	799.206	530.638	525.648	408.895
0.259115	570.968	645.677	972.602	808.384	924.847	537.287	242.958	241.749	922.343	582.802	722.607	843.809	899.915
0.25944	597.503	235.472	922.112	1350.35	219.35	1163.38	489.537	433.786	839.22	483.585	431.046	898.098	973.603
0.259766	925.069	655.946	321.72	1006.02	302.305	665.632	466.433	1069.64	851.062	419.503	886.209	1160.7	1145.59
0.260091	284.712	615.943	435.368	513.428	777.025	819.987	972.488	991.83	1032.65	604.154	423.673	1194.34	454.019
0.260417	780.12	685.677	552.764	368.719	191.938	469.429	633.702	995.666	648.657	532.472	782.314	405.363	861.248
0.260742	415.678	301.734	1184.74	946.168	763.052	231.816	516.139	496.134	787.766	410.744	1349.47	570.381	233.317
0.261068	964.644	304.399	546.356	400.013	522.621	597.812	363.945	256.377	421.276	1282.08	106.877	557.667	318.033
0.261393	275.159	789.782	219.498	229.753	294.347	550.578	663.171	158.197	415.265	43.3879	280.811	170.74	410.683
0.261719	400.099	532.497	263.484	393.182	884.385	1020.57	629.413	451.595	129.201	1066.88	329.7	654.841	424.939
0.262044	235.74	812.197	882.197	831.88	575.378	413.512	881.68	1085.7	85.9255	601.698	797.876	1055.63	364.137
0.26237	303.57	539.212	1063.61	78.2463	324.493	310.644	754.78	674.999	650.406	353.489	948.734	572.718	398.709
0.262695	497.093	467.737	571.69	219.269	802.712	580.013	666.675	461.845	441.783	483.07	799.342	1122.53	477.223
0.263021	316.844	767.822	943.84	227.188	336.305	325.393	381.379	653.487	552.462	569.992	731.977	1043.03	545.601
0.263346	1194.16	547.123	226.124	478.864	550.463	1094.14	491.438	861.659	270.243	578.507	1030.35	808.277	791.526
0.263672	367.006	402.495	1036.89	308.138	203.413	714.457	417.579	1191.82	581.691	469.021	251.497	330.567	471.214
0.263997	444.336	481.859	567.939	1174.41	281.614	534.06	485.873	468.653	614.059	603.579	997.236	1010.49	1228.62
0.264323	726.201	376.315	555.533	383.967	527.057	728.349	136.561	608.386	1046.61	359.36	166.667	135.064	446.826
0.264648	751.671	250.527	937.353	965.951	588.027	661.278	841.818	479.198	79.1812	472.129	1131.37	794.74	308.105
0.264974	71.0676	843.957	875.279	644.007	958.224	469.416	1289.26	530.66	1414.92	577.894	184.367	714.876	243.292
0.265299	955.654	347.733	72.9994	804.115	604.444	695.835	533.923	340.983	497.029	415.195	181.287	434.016	925.358
0.265625	759.934	230.997	281.116	315.559	493.679	165.697	320.521	568.277	668.332	236.893	633.967	749.649	213.963
0.265951	139.514	572.563	1072.96	541.819	691.216	413.401	624.392	630.751	494.712	87.9239	717.977	575.958	658.923
0.266276	283.751	565.027	299.067	304.332	214.04	508.418	1280.45	600.264	461.517	465.622	699.568	305.305	74.4094
0.266602	691.107	208.984	935.238	648.001	219.364	929.585	1110.74	124.32	603.927	727.196	446.383	912.696	797.855
0.266927	415.226	218.094	745.236	260.307	462.584	1462.3	373.311	842.508	610.041	392.673	505.25	246.79	1033.03
0.267253	940.636	212.4	386.1	574.96	295.108	272.561	962.898	393.666	622.624	420.544	684.891	684.164	604.471
0.267578	327.959	704.398	686.728	651.132	191.846	732.123	578.823	709.717	670.087	754.311	493.055	532.478	764.821
0.267904	757.166	359.797	806.17	1110.16	804.737	305.974	512.761	1075.22	366.382	484.683	1050.63	480.901	182.234
0.268229	1062.32	930.39	115.424	319.43	304.064	892.796	539.343	290.702	130.502	374.491	229.362	601.904	424.606
0.268555	216.52	337.589	785.261	1050.81	201.756	535.46	976.481	160.045	546.575	471.397	1364.51	967.526	579.97
0.26888	761.478	1103.24	687.316	507.223	683.662	893.12	676.672	1108.84	1220.92	820.628	939.224	217.656	1058.11
0.269206	693.714	593.324	831.641	603.485	707.428	525.884	277.146	876.634	843.207	519.502	238.242	973.157	441.984
0.269531	736.654	525.187	986.509	475.098	301.988	424.664	376.114	353.2	1260.76	661.308	292.418	410.452	785.854
0.269857	1488.29	954.633	260.439	1178	309.121	324.521	666.226	670.46	774.98	973.703	358.314	200.998	513.969
0.270182	360.194	802.683	423.707	535.725	1220.99	509.356	639.039	575.768	656.785	552.428	1015.36	472.43	784.482
0.270508	796.416	985.461	27.1849	737.387	452.318	1126.62	560.743	547.673	216.941	925.413	997.841	414.908	232.465
0.270833	493.656	714.112	374.431	896.528	431.676	677.051	688.065	440.852	634.379	529.345	244.135	1118.06	502.94
0.271159	486.47	726.979	454.113	391.2	190.44	852.979	359.317	540.362	611.03	577.577	34.1579	617.899	477.712
0.271484	745.436	286.624	1192.07	608.864	624.668	1482.2	204.235	88.7019	1346.66	976.047	289.882	386.627	190.665
0.27181	816.312	332.193	789.186	190.795	1092	1037.85	1131.06	795.777	287.406	1383.48	185.298	406.746	849.077
0.272135	827.58	850.542	134.516	248.037	201.12	597.558	934.382	440.734	309.175	393.814	264.179	759.881	655.893
0.272461	510.005	1008.94	797.751	750.858	1260.95	659.599	958.862	475.493	727.485	690.275	378.411	310.695	964.346
0.272786	269.348	551.348	597.749	795.014	279.001	1161.96	849.332	114.824	835.621	1061.1	673.139	280.422	707.923
0.273112	859.65	555.293	719.963	389.012	276.336	432.639	43.9966	32.6955	632.844	413.247	1031.91	110.218	289.89
0.273438	202.871	198.718	1014.22	673.536	1011.98	903.224	225.99	608.428	148.686	269.838	305.14	1114.44	412.728
0.273763	563.936	994.612	557.151	431.856	1426.56	277.667	333.039	333.076	363.603	549.572	235.117	736.904	786.853
0.274089	696.12	658.498	258.369	717.49	428.801	137.728	297.416	1049.33	468.245	633.226	572.194	244.859	726.485
0.274414	563.795	376.402	993.444	844.669	385.072	38.7848	289.06	923.496	905.233	575.542	497	48.6603	763.851
0.27474	859.732	995.038	578.542	694.63	393.528	82.3483	168.518	557.36	716.964	741.799	449.86	574.678	581.825
0.275065	552.707	803.817	252.528	431.425	146.172	573.283	628.166	683.953	865.481	390.333	601.3	929.812	417.099
0.275391	1290.98	155.818	863.155	382.559	996.714	754.138	959.799	392.445	456.171	528.143	1385.57	299.647	317.046
0.275716	423.316	748.7	154.68	259.296	229.455	759.05	987.956	347.204	534.149	404.88	772.62	778.58	466.433
0.276042	358.367	1134.27	397.752	350.146	550.437	198.61	1221.79	538.176	502.466	661.438	893.412	267.987	681.436
0.276367	1237.95	828.778	771.343	876.792	598.866	610.447	536.71	589.35	1094.94	77.9532	748.389	600.73	596.555
0.276693	123.603	1132.97	496.817	257.435	400.641	543.92	719.431	252.961	930.591	304.566	430.591	141.316	510.19
0.277018	881.766	784.653	282.46	635.304	753.537	1143.21	681.994	195.737	821.567	346.826	998.46	690.622	530.328
0.277344	293.187	114.834	848.718	488.189	793.048	325.098	122.001	115.281	480.488	1142.64	457.132	412.283	651.046
0.277669	194.653	336.007	201.776	916.661	946.711	1064.49	647.308	474.575	565.768	495.65	790.1	303.772	758.03
0.277995	421.92	566.333	1050.61	575.86	310.987	585.847	645.128	571.841	458.558	294.71	599.453	304.207	370.844
0.27832	679.755	744.307	976.596	182.649	347.874	101.304	910.901	1022.5	329.949	916.647	357.331	70.8168	520.852
0.278646	458.063	587.699	819.79	359.964	708.639	223.963	511.113	773.955	266.572	820.276	968.59	930.601	917.52
0.278971	422.324	312.032	955.149	148.436	266.651	937.307	445.453	593.617	1094.92	667.41	395.692	790.834	933.211
0.279297	600.462	758.119	775.968	439.518	404.294	440.397	1078.44	250.026	350.933	273.24	1044.69	344.093	96.7918
0.279622	344.666	217.309	168.552	383.3	214.372	684.473	799.862	122.744	367.936	833.937	491.816	384.568	438.361
0.279948	719.399	540.911	760.982	1058.07	52.7024	939.235	950.995	874.26	392.237	746.329	277.595	761.266	480.197
0.280273	626.745	588.404	980.682	487.242	1505.51	315.963	226.04	413.967	433.685	417.917	1105.9	18.6491	855.739
0.280599	917.227	416.091	484.128	653.904	416.252	532.463	856.324	285.413	492.756	100.088	471.672	347.904	1027.15
0.280924	689.987	118.995	570.75	1327.24	877.26	590.853	579.31	1082.48	1313.16	464.975	527.448	201.425	1264.33
0.28125	404.249	1461.62	425.999	391.685	479.955	545.62	319.581	361.405	231.056	1017.97	303.401	140.551	260.159
0.281576	595.81	660.865	443.928	910.449	229.557	572.545	355.57	165.005	868.261	977.444	393.743	636.762	620.798
0.281901	160.777	421.614	385.491	968.345	254.639	402.55	363.012	501.548	327.2	69.0756	1053.48	433.373	747.765
0.282227	92.2631	745.819	1068.37	562.341	205.173	135.956	590.096	168.916	803.952	664.755	506.36	350.672	855.064
0.282552	553.373	660.318	547.689	1005.81	820.903	410.297	389.154	1168.27	756.049	58.0157	932.198	1061.43	420.17
0.282878	535.128	790.91	592.545	1328.61	663.253	295.615	419.009	912.357	187.265	750.413	502.661	431.495	558.481
0.283203	1023.06	432.163	403.401	310.957	295.427	340.225	236.073	124.93	752.033	952.052	221.145	755.886	552.732
0.283529	407.295	498.807	378.069	545.927	369.937	266.295	441.173	814.78	357.878	674.376	760.657	899.164	289.598
0.283854	445.687	650.664	145.04	181.659	830.635	441.062	54.0358	541.023	341.041	562.24	771.231	1181.85	242.995
0.28418	689.046	207.839	721.5	413.701	920.89	603.311	1260.22	757.612	546.404	885.301	574.555	173.557	144.57
0.284505	744.218	427.765	817.334	445.959	230.065	171.789	983.89	1112.7	1095.91	444.172	740.218	201.641	657.527
0.284831	597.748	791.555	486.919	480.796	258.068	1000.8	810.853	499.442	228.43	345.85	714.618	863.33	48.0064
0.285156	788.42	23.2154	856.497	310.848	269.03	446.592	752.41	1200.42	364.829	651.281	303.167	853.426	712.302
0.285482	428.495	381.384	711.991	396.755	334.452	354.271	704.247	612.837	373.031	859.088	608.64	326.693	667.041
0.285807	1105.89	807.223	1228.51	452.486	211.031	221.136	1046.32	488.389	959.258	323.184	1027.38	329.035	987.962
0.286133	456.991	375.356	552.643	667.595	949.712	865.971	539.438	816.607	281.633	266.979	230.436	631.352	736.704
0.286458	667.446	248.013	433.022	1204.19	518.621	137.97	309.637	110.002	770.213	302.096	438.924	1059.45	293.822
0.286784	609.527	411.486	525.301	127.112	265.23	850.686	156.554	496.489	385.549	329.549	659.309	1230.08	754.615
0.287109	546.203	605.419	991.611	711.464	268.911	988.068	351.441	494.976	513.916	400.443	1055.07	555.547	767.301
0.287435	252.567	417.483	831.753	484.993	250.543	945.537	436.103	360.562	689.669	577.793	583.057	488.477	305.148
0.28776	683.977	537.005	763.262	710.565	651.056	869.185	463.513	305.907	372.197	392.904	955.777	582.328	846.834
0.288086	695.575	630.806	258.412	658.141	528.013	578.47	547.037	477.89	971.581	493.955	478.823	120.806	419.564
0.288411	503.677	185.482	531.345	442.914	941.284	193.66	738.271	95.6971	474.219	244.439	567.478	400.589	891.654
0.288737	550.161	474.709	203.873	804.335	707.078	612.379	1338.76	457.439	1172.15	811.575	1099.64	588.754	472.384
0.289062	1181.46	83.8175	230.677	766.76	416.26	943.25	646.72	366.309	452.158	521.646	1090.79	332.666	1231.08
0.289388	278.127	298.442	777.147	784.551	363.37	1288.33	114.076	499.566	398.979	364.159	717.282	1010.03	1111.24
0.289714	366.773	1039.01	288.442	508.002	775.118	30.7284	226.563	888.7	621.767	1029.1	117.053	748.178	1115.71
0.290039	725.971	503.457	697.79	600.914	796.917	373.87	529.043	403.982	1196.96	408.498	581.981	946.342	575.69
0.290365	741.581	380.021	477.207	666.571	174.153	238.459	283.493	709.155	1129.75	833.679	764.088	778.752	1380.53
0.29069	350.34	431.273	776.929	201.287	967.519	529.038	474.263	694.241	228.385	304.813	410.194	229.194	493.398
0.291016	444.816	684.408	670.946	763.822	185.189	543.298	471.136	555.742	860.008	519.919	398.546	226.26	559.918
0.291341	487.023	464.291	773.527	670.099	1005.99	234.903	888.67	922.029	1169.69	542.745	873.751	355.587	775.226
0.291667	451.768	446.31	302.814	477.753	549.489	123.585	667.834	642.435	732.484	316.728	634.574	854.607	1083.51
0.291992	692.119	623.489	694.8	579.438	263.883	294.795	121.712	512.58	174.561	214.518	795.271	1202.3	620.905
0.292318	464.427	622.939	708.038	897.503	435.983	389.902	554.407	258.613	633.648	618.998	285.006	458.209	608.149
0.292643	681.53	246.706	1020.9	283.204	294.258	1215.6	656.192	175.101	178.43	823.853	975.346	220.003	928.586
0.292969	835.536	942.509	312.855	526.696	1070.21	710.71	721.104	560.742	314.045	759.634	485.992	885.066	622.971
0.293294	257.31	323.866	573.879	590.111	788.89	517.791	619.654	168.538	184.31	149.163	560.617	588.798	933.236
0.29362	930.437	308.961	222.552	163.055	565.451	677.44	204.539	542.873	281.961	402.37	432.317	730.421	774.347
0.293945	887.746	610.832	500.912	553.466	1050.67	618.351	1409.48	478.401	926.296	364.19	516.191	254.533	820.305
0.294271	347.8	772.885	430.318	461.928	441.124	701.414	391.114	673.358	982.904	451.726	927.285	651.458	231.413
0.294596	332.049	533.648	158.836	733.769	1055.21	883.745	154.386	851.134	875.111	237.831	266.512	309.029	859.397
0.294922	321.377	770.997	461.956	303.795	1088.84	71.0027	589.694	403.884	738.377	839.157	295.506	132.264	807.192
0.295247	102.686	878.671	319.636	298.207	545.053	539.596	313.302	374.219	91.7439	433.978	769.118	314.549	701.788
0.295573	836.915	26.7224	86.4429	707.105	81.363	1111.69	533.516	679.781	265.718	356.074	636.995	453.741	332.47
0.295898	640.484	948.868	360.274	443.195	503.919	248.865	885	159.66	917.88	108.582	321.985	213.033	361.274
0.296224	144.329	587.791	593.027	650.412	475.3	166.189	488.366	868.939	290.392	464.937	860.795	497.462	584.727
0.296549	16.1642	568.762	413.874	1066.85	395.239	378.133	102.579	874.328	1301.9	189.373	359.672	916.576	829.889
0.296875	352.4	365.54	549.955	1130.57	709.736	453.156	537.897	549.969	728.166	141.555	342.737	660.927	709.454
0.297201	597.903	336.096	239.22	555.588	253.042	339.918	250.974	494.859	586.301	539.434	443.941	802.321	796.606
0.297526	161.59	490.658	530.645	472.845	737.177	1203.36	200.371	1205.23	938.881	132.605	634.503	498.038	97.7029
0.297852	105.418	265.807	424.602	572.483	637.666	584.847	740.929	954.591	956.611	363.381	643.13	864.211	301.591
0.298177	806.145	1008.91	902.331	186.774	213.537	54.3276	284.319	781.298	861.209	608.65	149.409	186.768	435.11
0.298503	257.273	259.266	805.194	482.839	570.483	165.749	668.132	1286.75	622.541	547.97	480.124	521.467	413.042
0.298828	122.16	133.79	72.8501	695.196	85.6047	500.575	724.393	261.911	340.203	677.27	642.111	786.798	132.393
0.299154	646.084	512.254	624.819	482.305	364.335	543.74	582.225	1097.77	654.821	972.804	1069.07	935.359	289.423
0.299479	189.71	109.438	445.351	1054.72	425.258	687.1	523.371	762.578	785.904	342.558	260.948	139.989	672.461
0.299805	940.588	565.293	810.271	423.849	272.545	414.765	958.697	435.601	261.603	176.988	148.242	988.91	1248.16
0.30013	304.214	274.7	498.818	1122.8	224.194	361.746	973.376	381.492	262.129	502.805	456.215	970.628	525.755
0.300456	170.8	598.023	204.787	390.544	942.152	417.856	197.46	215.944	314.026	605.269	550.971	958.479	502.285
0.300781	416.284	210.014	355.063	105.856	509.934	762.803	348.21	526.179	577.662	507.572	520.737	1040.52	430.317
0.301107	60.7599	200.899	544.106	202.085	677.231	801.982	779.7	667.103	255.205	944.98	1140.77	1144.7	1360.46
0.301432	763.901	862.183	371.218	536.818	200.88	396.964	1281.35	313.393	1150.13	1098.55	371.184	585.878	681.017
0.301758	396.967	183.706	384.982	761.489	213.272	371.048	229.229	483.18	740.44	1131.59	948.712	662.664	398.129
0.302083	993.394	225.961	160.494	500.577	1412.85	197.782	851.327	698.059	575.472	1133.59	819.054	418.977	92.2693
0.302409	367.725	325.504	898.122	378.91	499.554	460.41	238.896	966.872	1199.97	722.982	291.389	394.255	950.815
0.302734	409.404	625.132	782.183	967.706	710.439	1021.03	183.629	366.826	211.115	1200.29	901.106	298.864	410.795
0.30306	376.557	337.559	539.92	1156.47	785.617	956.622	189.939	200.538	291.725	985.66	652.83	939.748	812.501
0.303385	375.031	519.847	627.209	543.115	728.16	844.092	460.572	167.248	749.073	396.729	714.387	506.704	1026.02
0.303711	537.069	823.516	627.38	258.454	660.081	552.573	609.97	649.511	1089.77	452.541	282.858	386.943	426.91
0.304036	778.299	602.87	956.715	231.901	547.523	625.82	789.224	335.054	519.405	351.952	203.297	242.528	1449.42
0.304362	865.231	1001.75	381.508	723.318	873.761	654.063	770.411	717.982	453.247	834.992	563.899	328.119	347.684
0.304688	116.351	719.907	412	262.92	920.4	661.9	689.974	573.82	544.875	351.31	1247.94	972.344	773.819
0.305013	492.209	158.251	355.644	87.0787	230.819	123.998	879.014	1871.07	505.946	171.644	399.986	393.42	100.346
0.305339	498.618	281.122	775.541	313.948	937.75	407.065	612.298	407.772	588.344	363.384	486.514	894.716	365.108
0.305664	1067.16	295.314	477.23	546.796	369.079	291.623	927.032	186.807	834.741	697.437	465.406	1021.79	635.62
0.30599	730.721	456.686	390.248	691.343	575.351	691.968	888.538	407.525	604.51	570.735	578.71	188.067	473.459
0.306315	460.396	420.951	671.916	443.31	758.06	302.778	125.303	938.219	184.499	125.449	884.833	260.815	855.664
0.306641	944.695	164.815	811.012	146.943	300.513	311.041	625.957	900.155	603.512	187.728	53.6647	691.326	549.144
0.306966	405.342	572.777	301.913	638.403	677.757	912.543	605.042	589.216	399.613	692.026	795.237	1092.98	571.568
0.307292	366.911	789.792	329.029	519.634	1097.93	643.092	433.131	472.563	683.003	66.4417	487.957	118.236	655.426
0.307617	224.732	825.928	546.091	427.006	952.123	213.689	602.052	400.113	133.658	386.938	688.31	831.67	938.727
0.307943	647.56	392.428	334.244	288.158	602.621	772.325	264.973	162.48	498.092	477.807	223.892	597.948	433.325
0.308268	294.297	264.965	330.337	668.325	466.77	874.673	501.872	35.8074	245.407	401.276	608.18	508.211	279.962
0.308594	551.022	240.763	460.027	898.069	880.67	747.934	422.207	786.098	434.419	276.204	168.883	447.82	944.451
0.308919	765.088	456.701	659.283	543.543	198.655	463.161	385.871	186.927	180.53	744.242	259.645	609.868	687.776
0.309245	483.097	1385.48	475.725	863.373	404.166	385.861	661.428	367.365	509.592	268.175	305.88	480.214	293.79
0.30957	795.065	732.338	418.722	675.443	171.302	725.311	782.725	1383.26	476.205	424.533	160.787	1276.42	181.64
0.309896	857.82	595.524	45.0333	544.365	373.751	363.816	471.889	1153.72	936.359	799.625	47.0955	860.329	831.026
0.310221	195.732	225.897	27.5575	618.01	602.64	308.537	312.069	176.965	59.6325	86.3038	479.149	352.768	491.072
0.310547	703.257	666.614	422.41	376.775	593.805	305.909	1202.41	768.875	609.601	519.483	432.571	361.618	58.1529
0.310872	332.531	421.262	858.161	554.713	411.201	255.366	822.083	880.917	687.975	584.578	895.155	757.363	808.716
0.311198	805.044	630.293	230.919	506.489	224.402	816.893	177.465	232.289	465.863	633.201	982.132	663.471	700.725
0.311523	312.779	565.476	365.321	116.23	613.527	1007.81	755.706	173.418	523.573	609.025	508.708	339.725	362.303
0.311849	321.682	780.458	284.882	701.839	287.404	201.606	483.953	764.796	589.833	377.365	560.254	761.237	491.88
0.312174	601.353	1032.59	801.929	589.474	393.438	768.487	708.474	645.433	630.142	531.349	413.303	537.505	226.002
0.3125	393.028	1089.86	56.7228	744.379	676.447	693.547	54.5774	122.929	200.398	685.792	852.579	69.2324	673.953
0.312826	228.684	335.491	943.747	1091.88	303.273	424.001	359.046	1107.59	608.67	403.391	386.868	517.635	873.267
0.313151	178.214	451.165	671.351	864.839	358.042	509.47	437.595	481.139	182.563	609.939	656.722	351.709	613.739
0.313477	188.488	519.328	896.492	1515.84	297.883	406.502	308.567	401.697	127.667	714.248	773.509	385.715	141.381
0.313802	960.198	169.776	561.48	261.75	989.09	462.611	432.608	685.741	282.98	840.586	728.86	324.082	255.213
0.314128	1038.36	129.97	391.706	604.31	756.033	640.343	871.096	505.453	245.226	103.299	486.062	333.009	348.232
0.314453	550.889	916.175	972.674	294.247	1133.38	344.305	633.781	657.261	528.531	409.809	245.777	268.597	421.846
0.314779	251.186	379.717	149.145	710.737	1350.37	795.405	195.483	437.788	870.517	861.146	227.043	492.067	475.524
0.315104	1032.28	1538.26	99.4976	867.861	872.086	247.037	286.508	1319.92	50.4513	822.6	286.976	201.854	372.357
0.31543	848.095	620.772	904.598	412.517	601.836	493.02	541.77	536.733	1444.9	522.724	520.264	587.238	661.124
0.315755	709.083	343.656	1042.76	452.659	758.782	922.052	567.281	595.268	328.981	674.227	656.995	367.653	303.238
0.316081	654.266	777.955	649.522	689.05	341.059	1212.42	652.905	95.7357	844.593	231.733	371.896	900.787	446.424
0.316406	402.085	686.482	587.211	695.527	228.868	288.448	690.583	625.265	658.352	469.513	854.038	940.593	574.011
0.316732	218.123	64.6926	877.386	999.745	356.263	116.56	818.583	772.803	530.961	121.293	174.956	655.394	527.866
0.317057	764.605	392.907	131.492	481.354	415.867	906.611	392.887	1007.71	957.149	1178.08	816.351	743.445	343.734
0.317383	242.071	781.384	428.949	161.831	294.427	676.241	467.611	222.846	643.349	989.943	103.402	575.377	816.285
0.317708	1056.52	626.439	732.863	420.334	123.714	1701.95	629.225	422.162	708.34	446.399	315.718	986.939	593.169
0.318034	216.295	1147.45	1050.13	376.555	788.709	266.371	1015.27	593.51	684.592	156.949	816.337	285.472	427.729
0.318359	435.935	273.597	666.361	643.163	783.575	461.659	215.024	738.818	997.085	359.549	308.236	526.06	343.035
0.318685	437.298	279.637	131.049	571.102	836.56	89.7762	621.177	360.938	1131.16	904.739	681.57	378.911	885.882
0.31901	527.968	573.831	693.36	956.652	635.661	276.071	661.253	492.014	211.87	333.764	601.582	662.244	1003.34
0.319336	302.233	396.496	506.123	426.862	126.063	376.096	585.399	324.486	970.426	577.497	124.565	409.123	749.598
0.319661	848.579	424.843	99.6609	166.548	993.001	615.925	182.198	583.081	335.544	762.539	177.713	292.692	666.209
0.319987	275.948	465.989	244.105	824.894	503.321	191.61	738.738	851.552	545.472	450.552	320.838	773.251	138.003
0.320312	403.731	841.397	486.577	512.678	227.2	257.769	952.581	719.959	582.143	473.798	793.427	949.709	1384.33
0.320638	249.544	367.752	426.477	789.241	736.182	1195.34	680.58	855.733	426.811	267.706	411.22	477.581	399.005
0.320964	594.669	1313.12	382.108	300.831	632.447	113.746	847.055	344.157	880.631	440.077	477.489	497.291	105.708
0.321289	131.572	825.126	76.12	714.208	773.809	416.764	400.403	230.236	668.834	1130.61	392.205	450.425	511.735
0.321615	530.088	244.787	215.846	749.711	790.569	434.847	925.862	356.439	294.668	832.233	381.785	167.555	878.711
0.32194	599.537	665.995	655.978	455.468	462.826	312.497	655.965	899.55	713.329	477.539	415.276	560.743	268.402
0.322266	425.529	263.549	656.392	330.516	906.217	529.433	406.668	765.556	478.965	1008.43	56.1264	866.013	376.229
0.322591	581.716	724.503	123.383	427.147	868.274	921.399	426.651	528.614	873.7	624.292	1432.46	668.064	637.907
0.322917	304.238	720.584	118.391	1417.7	458.802	1196.56	67.8609	1053.05	682.96	284.926	825.511	282.776	471.766
0.323242	777.83	1128.67	233.971	903.384	298.215	483.226	445.49	350.607	609.214	932.951	573.826	85.5554	311.838
0.323568	876.347	422.814	543.851	444.648	818.665	662.971	653.744	385.15	589.832	292.47	455.69	116.087	439.196
0.323893	443.305	779.451	163.272	1193.14	817.212	951.478	217.432	327.302	1019.31	73.1168	858.833	304.782	596.375
0.324219	91.5156	950.856	485.983	918.296	806.196	160.184	335.677	556.784	500.579	811.523	505.84	245.874	264.147
0.324544	241.459	627.751	132.079	452.237	275.227	460.906	700.226	139.441	413.033	112.299	395.706	572.244	438.682
0.32487	146.621	497.427	747.098	99.7045	81.631	383.891	265.012	996.327	40.7379	1350.61	878.571	569.277	433.122
0.325195	1506.63	602.62	833.887	756.133	321.781	547.002	410.079	1137.2	705.248	825.219	631.943	348.424	701.947
0.325521	853.097	394.348	1442.88	490.848	331.931	397.352	526.866	477.678	129.879	603.12	570.929	345.357	168.276
0.325846	278.369	490.901	529.866	413.469	804.933	543.45	113.852	404.894	1349.49	355.123	958.678	529.546	488.456
0.326172	756.854	491.478	828.524	636.035	346.9	573.246	215.472	247.66	87.339	271.006	367.501	442.236	873.234
0.326497	926.953	345.165	503.259	103.51	256.65	626.105	221.377	249.867	625.413	430.375	269.444	621.586	390.968
0.326823	1052.93	570.128	1161.25	703.43	261.855	697.278	631.781	777.623	980.177	454.931	508.425	635.967	453.304
0.327148	900.492	834.62	96.9638	604.205	267.911	904.855	294.252	588.251	337.477	270.659	391.435	1162.09	681.637
0.327474	115.867	318.561	342.38	222.984	443.415	821.651	1008.15	672.46	783.432	645.962	207.35	581.696	234.52
0.327799	241.166	87.9598	788.809	801.828	653.811	517.067	1027.86	317.647	168.326	553.495	296.624	402.97	724.707
0.328125	367.017	478.497	668.807	619.331	77.9767	302.621	603.239	282.555	464.307	106.132	467.229	1126.78	374.915
0.328451	734.453	499.945	202.532	522.38	516.669	144.469	499.982	1524.64	204.966	330.434	506.494	959.501	576.058
0.328776	393.94	196.854	694.756	497.999	401.101	517.52	87.5508	712.899	1025.5	793.132	108.448	78.4898	458.374
0.329102	896.369	793.095	879.603	1078.86	968.647	102.127	201.228	312.126	469.597	1096.64	562.212	900.842	641.31
0.329427	598.331	85.2034	364.421	413.341	141.657	375.259	388.894	167.862	461.278	557.337	879.801	507.702	456.38
0.329753	576.319	638.504	591.456	483.293	554.559	469.797	708.864	1193.2	672.205	399.666	621.04	585.011	552.871
0.330078	631.262	741.129	515.402	300.398	334.936	132.516	544.473	799.755	790.623	275.204	211.993	351.195	501.82
0.330404	206.821	509.154	626.569	1057.28	891.306	407.869	307.468	501.046	391.981	570.441	187.922	526.883	1040.35
0.330729	890.963	785.274	209.183	243.088	708.018	645.755	816.861	956.822	476.119	577	632.538	713.418	487.159
0.331055	400.497	538.632	274.957	319.959	838.752	128.743	399.294	674.943	413.943	550.532	224.774	503.74	51.707
0.33138	1305.91	531.566	273.463	766.199	330.041	594.584	727.414	531.617	830.757	276.611	438.062	1365.92	1131.9
0.331706	995.786	1738.22	365.233	612.527	678.028	779.163	1047.95	869.577	570.434	410.287	612.582	957.025	236.418
0.332031	416.634	690.402	650.443	468.281	709.931	1019.58	467.906	435.119	945.16	413.653	310.806	289.19	253.716
0.332357	988.016	345.911	89.5267	1045.58	416.193	250.72	249.872	580.518	624.568	228.391	666.45	695.283	431.365
0.332682	903.949	896.85	720.607	68.7019	819.786	819.242	735.573	818.005	463.102	729.39	503.757	1024.56	253.096
0.333008	116.368	407.973	378.564	640.267	507.219	1054.2	482.517	236.947	909.625	648.824	448.652	961.683	696.027
0.333333	720.602	362.931	368.273	655.33	503.578	465.675	132.616	463.52	211.502	463.858	392.011	464.048	792.608
0.333659	855.884	1364.47	104.82	703.822	1270.14	590.228	711.652	678.191	915.125	76.9146	882.193	249.999	610.311
0.333984	260.674	400.201	658.54	380.18	422.298	1183	547.424	550.44	225.854	307.941	136.122	209.364	1314.23
0.33431	490.629	838.256	1729.9	559.088	574.081	652.243	258.885	517.738	920.968	839.972	781.897	420.5	557.968
0.334635	371.059	98.5836	839.333	519.698	212.623	505.893	1097.81	308.359	935.34	444.22	263.747	524.005	499.197
0.334961	882.543	316.377	470.742	779.601	718.206	846.915	493.249	1036.48	194.359	378.241	545.718	472.292	894.391
0.335286	363.349	321.483	335.438	652.776	522.294	1006.31	706.816	760.621	788.313	771.837	743.092	571.029	582.141
0.335612	585.264	70.2696	345.364	303.388	532.291	496.814	403.231	792.788	332.066	926.052	362.731	575.855	276.466
0.335938	593.736	559.702	808.773	234.971	520.714	79.5243	330.739	427.453	431.292	690.777	1294.89	973.319	437.583
0.336263	158.59	960.959	1139.96	243.439	940.735	849.58	287.378	429.364	726.278	519.572	65.2131	357.297	580.139
0.336589	767.501	1294.76	16.8244	739.191	534.127	683.562	755.801	346.269	113.186	776.101	772.998	735.744	490.641
0.336914	980.629	382.087	600.499	946.958	1350.27	378.585	376.43	549.92	454.643	406.25	581.29	658.155	412.878
0.33724	433.235	235.332	501.195	985.946	528.497	195.558	978.699	43.6556	389.331	921.044	629.681	322.694	604.067
0.337565	465.753	825.86	563.948	401.716	178.04	385.698	657.261	553.135	531.243	359.318	474.649	234.452	900.235
0.337891	540.833	364.881	705.317	560.503	624.624	566.793	1039.42	440.852	528.32	740.442	167.939	465.089	193.716
0.338216	612.479	609.173	1012.8	557.509	55.2359	498.804	503.804	599.368	523.683	75.2406	700.439	817.519	366.771
0.338542	473.185	848.198	636.339	1030.87	293.909	895.025	52.392	622.873	429.891	538.841	249.15	104.193	683.42
0.338867	571.134	792.514	514.51	713.829	429.949	583.392	312.662	561.168	1337.46	432.636	556.628	78.5814	348.613
0.339193	422.432	441.154	504.214	668.393	620.912	1297.33	354.63	525.642	359.407	471	353.511	376.737	632.307
0.339518	500.22	398.387	635.324	328.569	627.524	660.771	1104.08	334.45	566.858	1184.44	140.685	638.452	429.778
0.339844	239.061	529.479	1127.12	390.021	1068.88	693.71	518.406	631.062	414.245	1148.9	471.5	253.269	521.583
0.340169	903.318	416.619	610.516	107.101	364.791	292.337	846.806	353.819	513.217	377.005	238.484	331.618	414.727
0.340495	720.773	538.043	25.3392	234.398	414.685	356.589	1250.03	620.63	727.492	604.145	629.27	718.117	285.163
0.34082	427.564	398.633	102.451	540.388	575.532	840.602	392.209	807.106	721	261.926	570.135	538.995	448.911
0.341146	625.904	647.883	528.467	536.813	742.248	748.772	473.649	845.105	288.811	449.905	384.177	1088.18	732.046
0.341471	792.343	658.224	126.877	283.773	382.854	652.073	866.503	498.401	915.391	842.947	705.942	536.632	940.946
0.341797	693.759	392.282	1528.54	544.189	227.1	249.235	292.863	521.29	904.247	959.662	318.242	60.9466	419.578
0.342122	309.773	681.31	1033.71	300.337	649.266	73.4001	621.743	529.815	154.437	629.478	275.233	400.898	259.648
0.342448	1064.12	632.206	1233.03	213.507	258.303	785.052	473.85	648.668	558.304	721.265	479.199	238.767	658.431
0.342773	675.703	471.534	1123.91	313.243	301.786	384.367	421.793	378.28	874.483	1021.1	670.146	700.783	383.296
0.343099	364.082	866.083	345.377	827.919	936.928	296.583	645.887	193.347	43.9602	120	226.432	346.147	504.418
0.343424	632.695	269.652	563.88	1269.4	392.099	428.375	1161.48	667.244	799.243	553.551	966.631	467.298	252.635
0.34375	390.774	164.26	191.088	856.833	568.991	505.327	230.876	805.686	302.773	214.358	345.123	619.106	425.129
0.344076	422.715	692.553	882.823	910.187	1317.98	905.919	385.742	334.177	575.083	654.288	511.705	249.759	438.614
0.344401	776.625	500.16	511.631	737.677	871.556	781.96	518.911	766.526	717.082	1338.79	1359.72	304.804	649.59
0.344727	684.146	180.733	558.413	815.912	513.138	289.729	402.006	166.502	490.42	743.525	119.381	604.43	122.739
0.345052	475.518	824.168	328.771	782.56	793.025	459.592	530.832	730.957	1011.87	938.521	751.852	630.649	326.655
0.345378	566.053	1056.93	483.064	200.607	762.903	214.705	634.67	753.826	413.999	433.198	704.13	900.136	482.992
0.345703	536.122	770.879	785.778	1541.13	149.083	560.031	796.715	705.28	1077.14	698.245	1008.92	858.614	455.157
0.346029	866.737	380.949	1057.03	826.309	449.856	85.8614	218.286	570.411	527.568	392.289	359.555	585.896	429.631
0.346354	532.608	681.359	944.435	913.619	109.522	751.56	323.762	553.229	766.211	183.252	322.209	702.606	1157.92
0.34668	413.938	276.058	887.068	425.235	202.62	295.311	873.553	258.927	446.107	973.756	613.434	258.945	759.095
0.347005	673.296	473.023	1083.95	757.073	1219.58	756.372	1638.03	574.054	734.35	1177.25	1019.44	1009.15	95.2402
0.347331	781.488	434.36	848.28	1176.8	429.76	425.02	677.147	877.531	426.054	838.225	302.709	1250.31	630.314
0.347656	226.909	497.36	832.005	700.906	695.867	517.56	156.192	403.755	340.52	431.051	788.468	497.987	268.196
0.347982	88.9904	353.653	1116.5	474.043	238.613	442.51	913.33	418.44	504.297	1099.48	777.054	1042.36	977.736
0.348307	753.603	1391.15	905.594	393.809	391.213	606.734	600.05	754.135	519.554	1178.72	768.432	590.106	388.895
0.348633	268.799	738.397	961.048	267.599	1021.88	381.809	382.02	564.871	299.186	145.871	679.188	50.7994	811.095
0.348958	118.501	943.552	306.004	501.296	726.728	204.561	207.787	136.39	212.724	510.022	665.118	307.034	783.793
0.349284	620.073	662.032	609.43	929.058	992.864	618.409	335.811	193.32	103.567	283.636	966.663	335.721	1091.41
0.349609	710.777	561.965	636.523	1065.99	665.366	677.277	127.243	1110.32	255.462	207.804	147.516	764.53	207.213
0.349935	827.585	234.815	660.777	779.727	370.956	413.119	131.864	489.378	492.282	940.511	484.579	1119.22	326.682
0.35026	221.801	507.879	454.202	331.349	557.031	195.64	687.9	977.779	666.964	142.313	549.855	268.112	270.599
0.350586	393.635	542.847	1236.12	621.726	133.756	351.208	190.329	101.651	322.763	839.012	414.775	683.321	1080.9
0.350911	812.728	614.977	874.382	558.51	167.411	500.81	786.98	521.347	679.652	693.436	513.763	515.881	408.54
0.351237	563.647	55.7517	659.173	759.289	742.261	532.135	1018.4	876.84	622.986	544.923	931.178	159.203	523.995
0.351562	336.75	349.097	95.6772	1462.79	733.154	460.167	708.567	387.73	457.502	403.038	371.987	269.853	1114.43
0.351888	845.083	1004.51	727.365	428.551	153.344	373.19	425.488	887.78	607.998	191.154	415.431	406.717	365.837
0.352214	447.24	783.879	796.153	136.677	1216.44	861.024	795.883	508.397	360.448	584.261	288.433	367.663	273.994
0.352539	97.7227	773.745	416.859	528.709	968.709	374.881	94.8435	436.407	396.97	746.874	593.561	692.721	705.187
0.352865	242.034	632.298	775.89	697.603	105.442	89.3544	424.949	200.99	265.837	339.024	319.791	368.951	337.704
0.35319	665.323	1182.35	697.229	651.775	371.436	278.838	675.611	611.631	245.85	602.663	671.889	748.392	539.386
0.353516	458.309	507.478	522.791	761.627	424.781	200.62	718.857	357.61	914.909	1041.82	263.353	495.884	322.077
0.353841	837.677	1158.38	361.223	705.539	440.811	293.491	281.469	506.366	623.472	700.306	968.46	836.194	597.082
0.354167	434.643	362.19	925.816	767.712	371.789	570.796	636.38	533.407	1112.35	771.027	521.821	581.389	249.463
0.354492	365.875	993.259	240.517	277.391	580.276	387.833	789.727	339.464	288.943	297.012	378.945	635.416	912.181
0.354818	354.751	541.36	652.246	172.841	630.683	182.18	416.249	240.876	429.365	865.222	540.383	387.327	345.441
0.355143	524.381	453.73	587.696	247.688	293.504	201.993	58.7978	207.566	907.135	1252.8	404.109	333.636	371.661
0.355469	531.536	1306.72	1009.03	729.495	313.61	738.42	159.169	621.154	1204.09	780.227	519.467	830.822	168.844
0.355794	1034.63	615.061	477.809	281.826	791.186	877.455	541.416	1084.07	1117.69	746.803	596.376	276.233	188.009
0.35612	900.82	349.347	384.139	738.814	519.451	153.406	910.714	151.798	351.137	576.502	1258.44	339.125	347.315
0.356445	840.075	196.011	326.013	959.365	194.626	538.5	544.158	856.819	302.992	403.192	792.633	467.437	409.654
0.356771	989.554	463.846	798.652	962.081	289.65	150.434	734.968	646.552	707.715	339.844	412.157	109.486	550.113
0.357096	357.214	464.195	343.505	778.379	246.558	508.613	53.0512	382.998	1086.78	301.446	742.995	660.182	787.768
0.357422	741.322	1357.77	622.118	769.226	149.847	843.629	892.786	562.061	1092.65	803.82	588.706	279.95	467.852
0.357747	78.5752	734.734	614.979	788.297	402.378	594.311	762.499	261.717	454.887	452.128	1051.91	427.718	99.1793
0.358073	320.008	244.125	208.721	424.963	712.626	768.959	530.407	808.115	194.918	706.759	442.161	670.911	302.328
0.358398	118.752	196.56	735.394	591.247	898.336	509.306	204.37	922.311	710.353	666.722	1039.08	267.555	556.533
0.358724	42.0912	490.338	539.839	416.357	1119.5	322.381	758.026	502.406	737.747	696.096	206.414	258.542	88.5584
0.359049	1116	531.874	411.226	556.114	464.17	816.746	441.285	775.608	692.76	218.356	511.228	719.862	943.054
0.359375	283.79	213.327	845.293	491.433	510.027	1022.97	742.517	254.266	370.471	885.448	538.621	418.824	714.972
0.359701	69.9322	786.533	253.689	184.501	395.956	1003.35	485.523	906.339	869.752	789.317	650.473	440.355	419.056
0.360026	516.141	342.795	580.408	683.884	296.46	814.151	316.413	755.102	147.193	457.087	343.61	390.718	82.2329
0.360352	710.193	513.079	287.878	158.995	737.386	1108.7	414.228	1274.89	128.98	810.077	291.092	953.573	544.926
0.360677	522.512	168	348.336	201.723	971.768	275.019	883.475	1054.5	196.326	1067.27	1384.61	701.65	411.355
0.361003	224.029	153.159	249.814	590.885	104.502	199.741	1137.23	893.548	832.062	564.895	941.016	486.873	128.369
0.361328	219.998	70.5398	1051.77	331.708	373.695	250.197	1017.59	233.704	184.303	293.328	281.526	35.6885	915.352
0.361654	410.536	267.093	545.817	944.933	514.16	558.308	375.227	344.026	482.833	250.281	225.425	485.358	504.4
0.361979	242.257	947.683	638.849	452.81	1161.92	78.4821	338.279	789.464	928.781	265.13	162.108	494.079	578.903
0.362305	260.388	235.685	954.591	415.275	397.345	371.418	152.861	356.762	622.253	655.472	372.433	371.396	147.815
0.36263	349.667	496.508	274.17	321.265	382.47	566.558	653.783	313.861	516.214	523.137	370.616	712.813	345.047
0.362956	207.938	385.08	522.99	761.009	524.986	667.59	1053.74	571.261	327.483	541.303	364.625	346.613	413.02
0.363281	686.424	976.643	740.43	189.609	363.858	471.197	701.137	256.008	857.662	174.079	733.136	697.099	912.433
0.363607	480.741	399.899	228.419	396.737	945.871	412.663	194.738	119.124	245.699	672.105	683.245	272.006	435.467
0.363932	750.927	360.491	391.338	936.703	153.469	223.549	260.314	1319.12	405.461	382.402	822.131	657.801	182.65
0.364258	173.1	552.394	400.454	440.458	904.099	473.245	754.746	410.774	740.909	761.221	468.882	528.556	203.44
0.364583	493.245	837.848	165.686	187.205	516.112	646.231	442.802	436.455	328.332	721.177	352.698	371.368	388.233
0.364909	231.347	647.448	409.536	250.061	109.881	643.177	843.898	720.668	841.841	498.78	196.326	477.735	695.822
0.365234	566.961	531.197	676.321	384.343	593.401	438.855	363.379	386.357	271.415	1124.68	750.833	852.275	865.877
0.36556	498.712	235.677	568.871	584.882	552.972	604.16	760.26	191.29	826.012	377.16	369.95	124.673	669.951
0.365885	407.108	1010.17	878.126	282.605	226.819	595.246	454.55	479.623	640.688	581.778	677.771	849.965	551.261
0.366211	463.95	719.257	538.562	424.052	249.062	103.479	160.313	286.227	149.458	354.331	535.817	673.469	370.033
0.366536	190.942	660.241	393.29	424.668	659.331	298.636	1544.53	638.988	441.413	451.755	532.02	220.725	422.424
0.366862	1274.13	420.532	688.988	648.559	585.966	337.138	999.299	849.937	365.729	487.179	739.912	355.121	587.783
0.367188	727.444	572.19	983.127	750.06	281.889	617.783	873.553	306.11	787.831	474.512	367.608	1046.86	441.274
0.367513	303.623	866.169	402.105	163.385	349.392	775.226	796.656	768.45	155.746	264.888	394.596	469.08	612.913
0.367839	727.113	359.369	505.364	748.984	545.776	703.678	1257.14	999.357	423.97	516.37	594.434	501.748	558.582
0.368164	735.334	456.743	553.845	407.178	921.585	423.817	538.44	371.796	644.097	444.229	859.457	941.898	719.771
0.36849	169.965	771.268	533.36	476.35	814.554	511.091	211.033	1240.03	710.497	447.896	382.036	783.202	491.772
0.368815	863.658	905.96	340.784	1204.87	210.048	623.543	746.085	1106.79	655.777	417.808	196.929	740.547	817.73
0.369141	304.642	1206.78	368.563	681.583	265.371	893.227	309.655	290.513	214.243	780.875	748.566	533.829	465.784
0.369466	534.267	203.074	848.317	289.051	322.391	592.567	540.844	1134.44	515.364	318.099	1078.37	158.767	426.01
0.369792	348.775	566.192	387.64	635.505	196.205	322.001	411.127	585.805	540.242	421.967	568.476	337.383	749.406
0.370117	182.293	274.794	816.091	953.95	283.765	691.406	695.613	371.849	46.5017	404.397	1202.15	522.221	1067.81
0.370443	423.924	671.459	901.527	480.464	599.31	162.624	604.976	74.6093	829.371	201.055	918.459	1013.73	230.576
0.370768	499.217	844.338	562.674	363.65	196.145	264.088	313.641	156.472	636.614	1092.3	159.17	245.352	776.261
0.371094	348.815	498.912	434.323	617.212	867.393	576.883	1108.59	337.109	361.318	293.893	899.796	305.782	671.711
0.371419	314.549	517.702	621.933	575.685	280.974	211.193	402.819	747.963	469.913	258.234	78.9398	246.733	464.3
0.371745	872.442	494.18	324.513	388.875	690.349	934.881	1103.47	288.517	770.65	400.057	37.2546	651.789	320.226
0.37207	811.081	1091.78	276.737	214.748	279.406	468.187	1397.41	652.343	273.57	566.262	1052.97	590.514	298.475
0.372396	890.156	526.536	772.644	1125.25	56.9493	719.162	715.854	401.832	1084.19	422.285	681.385	774.096	681.565
0.372721	549.311	727.268	149.832	719.692	103.553	790.392	102.701	651.882	612.368	531.112	651.134	755.313	458.211
0.373047	386.278	482.698	1436.77	504.71	627.37	1319.36	189.077	538.39	397.891	915.191	422.01	666.831	611.087
0.373372	691.057	840.571	712.94	672.15	589.107	537.956	627.607	842.472	53.248	202.059	377.679	816.37	129.364
0.373698	588.482	220.888	213.077	354.64	953.989	383.741	1298.38	382.483	432.308	345.021	472.247	965.34	410.686
0.374023	833.859	1012.96	216.752	511.446	553.032	625.369	846.297	534.99	612.326	172.061	465.388	1082.91	528.511
0.374349	502.522	667.895	627.487	474.878	600.507	297.927	741.752	791.843	870.615	491.2	183.745	750.879	183.586
0.374674	107.56	545.119	911.519	597.565	444.81	391.617	1242.16	451.839	562.087	1378.91	228.143	590.255	1098.48
0.375	844.292	341.196	757.398	233.73	835.492	70.4567	332.3	1620.94	667.654	369.557	356.113	977.978	986.357
0.375326	403.458	135.131	715.537	359.659	558.937	832.924	672.96	100.584	198.744	834.974	150.8	624.257	300.34
0.375651	324.919	66.458	258.017	549.609	437.227	540.211	343.76	901.843	237.216	840.892	534.079	429.594	565.201
0.375977	1010.26	297.241	733.733	58.7226	254.006	1424.88	79.2625	261.479	742.656	146.793	218.029	380.551	842.328
0.376302	597.713	723.553	289.875	479.476	316.519	204.514	539.9	630.43	401.289	758.05	229.572	184.517	260.092
0.376628	453.616	952.269	648.976	151.976	593.923	618.802	545.055	768.825	709.126	223.566	412.304	698.426	857.113
0.376953	294.839	918.001	436.181	102.123	496.954	304.621	1003.71	423.003	469.119	650.936	355.418	287.405	692.098
0.377279	238.392	484.095	407.827	335.879	792.994	748.29	673.441	557.794	276.284	415.735	775.616	1146.48	350.657
0.377604	822.856	580.829	369.811	736.344	417.108	667.162	169.653	391.104	1333.53	311.748	855.691	695.198	697.763
0.37793	776.756	516.743	284.149	760.996	465.531	587.212	456.216	541.2	796.046	862.491	366.386	63.1213	391.521
0.378255	452.916	238.188	1175.29	466.548	529.115	219.198	665.828	744.014	534.068	884.876	502.82	120.589	1542.03
0.378581	871.451	525.5	882.074	870.185	595.071	789.971	245.775	379.736	453.089	399.439	537.61	79.8309	256.834
0.378906	290.079	698.484	119.49	606.259	934.063	625.556	1100.35	380.398	443.746	448.978	994.963	253.529	765.143
0.379232	391.46	599.82	431.524	317.209	1000.15	1215.79	362.074	466.528	610.549	763.612	279.088	516.524	811.296
0.379557	674.738	314.595	781.44	556.869	384.84	632.726	418.9	679.899	379.715	852.233	543.665	449.736	518.854
0.379883	514.083	400.551	520.262	47.8655	615.964	726.394	755.408	430.943	552.148	558.885	205.719	718.07	849.105
0.380208	579.393	783.512	1240.93	1017.26	607.757	288.751	175.83	1681.26	724.745	578.347	638.052	578.59	714.635
0.380534	145.617	322.14	389.435	1225.67	495.148	609.963	952.11	156.506	263.757	421.605	53.3579	1250.19	293.115
0.380859	363.36	206.876	281.483	892.575	235.044	854.973	509.06	598.563	399.886	469.864	749.828	282.268	583.537
0.381185	676.411	406.568	747.053	401.845	167.712	834.026	499.439	664.051	478.237	340.823	946.422	616.493	1068.18
0.38151	538.413	507.854	739.625	951.622	288.912	241.673	384.956	591.736	941.254	553.815	415.157	144.365	171.197
0.381836	118.016	529.407	522.553	789.301	394.047	669.008	267.907	714.752	1065	620.775	947.052	557.892	431.017
0.382161	473.481	916.141	169.249	285.733	813.126	692.811	45.5565	479.875	1174.83	368.455	633.525	759.76	1094.36
0.382487	1603.42	208.781	693.54	1185.61	584.198	391.198	1058.81	1020.65	499.013	757.368	860.751	805.693	220.971
0.382812	371.394	438.651	579.139	570.066	414.081	901.722	633.812	243.178	275.45	380.43	807.854	838.555	175.546
0.383138	1169.93	142.988	377.931	561.582	203.056	731.067	688.658	1139.28	345.973	399.048	301.494	670.414	445.508
0.383464	331.654	947.851	505.177	134.778	431.046	447.093	722.522	500.607	412.996	350.765	390.197	362.896	1330.59
0.383789	281.709	460.472	404.392	476.47	491.601	594.106	1126.32	70.2104	639.079	626.064	397.899	157.935	115.815
0.384115	889.808	494.792	760.879	757.357	456.468	353.471	724.298	136.717	274.214	306.068	476.993	228.14	588.679
0.38444	344.934	242.202	898.414	847.761	777.794	417.557	998.846	777.981	446.549	527.657	781.88	560.504	545.209
0.384766	76.0922	402.034	695.939	527.138	631.053	601.922	575.091	686.069	909.586	401.292	1083	618.309	538.813
0.385091	91.7628	502.873	850.035	265.372	248.552	893.864	541.778	503.502	1531.35	233.477	411.201	719.193	380.651
0.385417	296.356	295.047	734.979	149.417	588.228	105.222	670.578	418.635	192.164	405.033	142.282	205.708	816.524
0.385742	120.18	335.636	771.959	683.166	581.938	215.861	520.049	691.832	70.4079	556.574	1089.66	634.805	619.082
0.386068	383.109	1072.79	535.934	232.812	636.582	878.137	244.189	781.688	551.273	132.517	926.9	367.765	284.965
0.386393	917.213	675.422	300.953	606.157	602.474	566.73	234.935	690.83	835.581	786.043	649.407	641.668	285.232
0.386719	621.755	189.377	476.543	379.346	558.109	303.59	731.605	212.989	789.201	921.713	1013.97	164.827	377.853
0.387044	526.972	351.566	410.681	472.806	523.341	132.019	488.085	561.621	505.103	898.213	703.653	874.587	411.217
0.38737	432.854	968.786	451.432	1065.92	1051.27	1182.54	935.837	379.485	550.392	350.954	483.355	453.972	575.698
0.387695	339.497	393.591	327.204	60.1747	1314.89	648.655	694.167	831.765	400.504	903.099	1003.9	402.081	335.948
0.388021	437.725	191.348	233.512	443.258	227.245	505.935	1182.48	1143.4	552.465	521.131	213.55	543.258	144.869
0.388346	776.432	502.209	339.441	725.815	430.405	637.396	264.859	528.021	710.868	378.406	332.201	459.236	1059.26
0.388672	304.763	459.336	432.288	418.662	1364.77	311.112	388.011	395.093	1117.59	1220.5	432.348	500.155	525.727
0.388997	441.287	184.63	276.677	1185.64	1151.1	650.999	462.403	747.495	438.264	992.01	278.942	944.044	770.156
0.389323	402.851	577.987	686.45	338.315	369.146	132.737	642.571	536.799	624.951	90.7528	465.754	135.148	622.704
0.389648	274.583	119.447	127.367	110.781	325.477	505.118	49.577	631.025	375.045	946.382	570.676	1050.86	452.856
0.389974	257.632	335.139	760.294	1366.12	701.744	303.109	733.911	589.456	388.526	924.723	378.778	469.364	479.504
0.390299	241.14	381.366	416.397	555.347	475.168	447.117	708.659	292.628	533.152	1334.15	166.607	394.117	798.084
0.390625	447.233	162.139	276.546	298.822	482.564	1084.56	710.256	711.787	895.79	547.775	730.321	92.4828	868.765
0.390951	576.84	608.693	484.963	367.528	307.329	535.782	917.794	846.571	550.905	269.201	518.515	835.284	851.7
0.391276	207.08	295.634	257.514	200.076	576.246	738.078	370.451	1139.36	879.684	442.469	649.64	185.681	336.467
0.391602	582.453	265.296	447.162	381.294	579.869	538.583	380.245	429.739	84.7226	298.091	149.447	677.04	118.021
0.391927	375.44	537.205	411.938	505.643	208.082	411.84	475.832	605.578	413.762	34.3526	645.938	384.077	647.941
0.392253	723.568	26.8638	477.079	747.448	1152.08	825.492	681.97	934.73	585.455	750.136	255.601	651.43	455.305
0.392578	1112.54	296.876	287.164	172.999	480.396	1032.33	319.716	199.715	430.691	838.721	398.955	221.063	425.194
0.392904	507.028	857.958	180.149	261.928	445.603	353.287	281.705	263.337	612.591	332.408	522.485	725.794	594.794
0.393229	348.936	342.09	365.571	97.5882	267.809	745.662	541.003	240.247	360.474	664.746	559.832	557.863	681.251
0.393555	579.389	616.34	589.629	486.584	128.626	677.284	383.659	1000.55	766.439	505.886	672.304	587.836	115.444
0.39388	211.136	236.288	527.829	726.604	325.12	390.195	405.384	205.516	334.446	873.479	374.868	953.76	878.697
0.394206	383.492	495.89	860.794	535.387	174.606	536.289	611.226	688.189	523.999	685.999	317.639	756.125	329.314
0.394531	553.914	436.634	280.44	408.765	267.828	591.222	1412.13	169.583	1207.1	343.512	392.596	392.402	849.272
0.394857	567.337	426.856	403.969	859.026	823.152	951.511	574.872	914.614	379.05	130.412	1111.75	858.183	1045.96
0.395182	1168.4	1059.69	224.854	374.387	862.057	701.811	790.758	57.5197	410.262	432.502	242.649	523.769	502.665
0.395508	631.91	780.257	1331.43	1129.2	755.544	750.544	196.124	434.52	682.327	76.7784	517.74	231.598	499.065
0.395833	472.228	648.91	1245.61	274.592	137.528	666.479	532.295	467.518	544.148	188.145	393.763	533.745	741.373
0.396159	203.191	239.628	818.424	826.702	714.433	758.905	74.1003	492.568	345.873	1021.4	490.194	422.045	497.507
0.396484	775.991	521.352	546.561	916.796	509.607	535.762	854.823	213.256	288.002	219.723	597.035	788.016	663.332
0.39681	874.541	737.012	489.615	564.19	183.34	467.289	305.567	921.211	95.2326	335.445	1021.92	252.409	678.649
0.397135	505.466	251.788	120.308	494.769	187.789	605.431	616.443	918.642	150.956	1377.18	897.784	718.299	437.284
0.397461	430.923	774.393	877.041	670.208	101.721	98.3839	731.788	885.562	238.121	532.159	446.067	431.82	681.816
0.397786	126.718	557.439	194.069	750.191	282.308	609.57	800.494	194.232	855.72	32.5058	391.509	571.514	671.242
0.398112	857.608	331.444	339.935	308.424	1127.05	519.77	280.853	663.373	916.15	519.672	720.626	959.433	499.252
0.398438	99.4818	465.606	122.61	715.789	322.097	364.686	384.796	357.827	349.29	643.441	281.991	683.806	688.552
0.398763	380.165	655.835	239.102	1013.55	784.906	1130.94	739.393	291.278	302.374	105.03	993.294	821.862	391.252
0.399089	255.47	368.085	284.46	583.761	912.164	343.716	416.1	204.2	112.435	976.23	537.217	147.032	437.633
0.399414	868.143	729.001	704.801	339.186	811.904	311.256	860.296	563.822	712.557	864.796	466.355	563.382	523.374
0.39974	669.509	284.64	627.365	845.297	689.65	489.395	612.948	430.865	410.233	290.468	429.885	690.624	273.539
0.400065	758.815	1103.06	417.389	674.971	552.857	125.002	292.714	173.305	182.4	202.628	415.971	1077.3	842.161
0.400391	498.719	486.197	729.22	893.724	379.749	476.829	429.269	300.769	828.853	791.02	250.1	844.712	451.974
0.400716	135.875	747.118	669.703	393.547	556.873	596.918	396.971	454.452	614.442	409.361	655.786	806.431	576.799
0.401042	79.0249	347.174	1108.88	423.373	425.543	375.795	783.942	1132.54	582.898	655.15	183.554	88.1842	245.222
0.401367	709.077	327.742	628.441	462.927	516.012	162.929	364.6	638.386	1081.03	700.08	400.022	1033.95	138.841
0.401693	467.515	276.231	588.701	196.246	451.022	672.579	759.23	347.311	623.211	671.774	428.907	323.753	747.913
0.402018	343.178	475.573	604.531	762.491	946.727	254.187	273.397	699.53	348.506	921.631	230.005	383.917	655.769
0.402344	614.909	601.612	803.515	316.87	42.41	562.63	500.742	952.629	1527.37	733.335	367.154	198.113	341.731
0.402669	735.491	70.8044	277.241	297.238	680.196	34.0147	423.496	523.317	756.823	432.066	513.591	722.662	576.812
0.402995	556.564	222.869	688.529	283.393	504.619	399.018	452.425	166.047	227.107	610.836	544.293	321.504	773.61
0.40332	825.964	403.806	334.428	948.789	747.759	762.954	291.305	399.351	832.593	153.341	272.298	816.806	724.884
0.403646	299.228	301.728	146.647	602.785	786.724	334.288	845.332	393.441	585.381	644.32	1040.86	615.722	666.034
0.403971	768.385	406.399	567.975	432.301	527.95	391.597	494.982	633.013	392.993	365.221	474.305	161.16	534.215
0.404297	742.182	457.862	678.376	208.456	291.764	244.432	558.961	915.133	45.8248	579.89	174.222	531.165	782.904
0.404622	1038.32	815.375	705.58	711.999	98.5602	816.397	149.293	948.048	208.437	800.92	776.723	287.437	79.9591
0.404948	397.875	739.828	238.49	391.785	551.763	201.75	911.647	425.572	793.873	824.807	300.758	799.712	227.789
0.405273	364.428	345.501	814.864	893.921	141.446	548.563	1164.88	767.652	432.698	451.565	235.528	1125.09	717
0.405599	342.93	336.102	350.94	488.644	299.808	332.564	931.967	439.576	591.737	291.431	772.989	342.416	337.177
0.405924	381.683	417.394	177.416	470.618	251.111	392.684	224.245	308.935	984.77	222.833	375.562	790.269	831.771
0.40625	578.886	256.711	230.359	205.925	510.865	340.058	560.03	189.793	734.473	454.633	184.597	309.481	1240.97
0.406576	914.554	659.415	1027.25	283.335	152.585	381.485	550.776	330.438	188.91	310.487	649.879	467.563	770.567
0.406901	240.171	915.62	369.839	566.443	805.663	605.18	485.436	213.793	710.584	294.132	896.981	322.759	578.31
0.407227	117.508	159.431	1036.07	867.526	228.651	182.14	307.273	814.359	608.706	468.337	784.744	778.842	1022.8
0.407552	639.107	139.357	340.161	103.886	150.506	602.196	333.736	504.425	925.547	728.282	556.495	598.687	438.973
0.407878	575.227	850.52	123.715	523.133	210.82	759.729	223.541	464.968	730.032	329.85	1115.08	334.004	837.316
0.408203	463.669	716.902	393.316	767.56	738.139	45.2224	750.463	565.596	505.398	241.269	708.344	532.48	216.252
0.408529	807.006	843.03	84.6836	954.638	260.709	697.008	251.405	412.704	161.251	1165.64	125.298	251.909	402.44
0.408854	1493.87	89.776	948.223	429.528	437.676	914.188	532.516	96.2386	298.12	631.567	375.337	793.45	121.528
0.40918	1013.54	564.16	817.003	461.697	578.636	901.724	877.445	395.446	204.033	345.224	702.529	97.9965	792.496
0.409505	647.581	990.485	577.626	225.545	666.225	726.297	187.81	719.277	530.759	435.249	656.252	458.394	316.423
0.409831	494.257	832.945	824.473	589.267	517.453	665.676	110.871	58.6334	539.455	546.862	661.006	34.2703	327.039
0.410156	912.708	628.62	404.265	836.886	828.153	840.943	590.681	451.052	562.66	417.053	240.929	244.754	347.88
0.410482	259.973	902.299	725.734	503.54	392.629	493.872	655.102	625.554	576.851	553.195	54.4262	527.581	337.845
0.410807	501.401	346.439	745.929	590.618	246.464	257.935	667.763	794.374	1006.68	595.963	273.916	664.972	157.214
0.411133	658.55	694.963	448.306	347.471	586.045	375.006	1287.75	627.455	774.531	181.372	98.2542	663.166	825.038
0.411458	355.565	398.761	510.116	447.997	320.954	1315.78	648.427	802.65	189.359	172.147	425.353	305.335	189.004
0.411784	819.92	748.526	713.169	445.055	847.435	957.956	565.044	941.263	926.578	171.228	214.883	495.854	515.625
0.412109	1062.47	753.458	719.085	472.053	597.697	365.578	786.09	114.876	720.935	449.228	236.383	526.228	597.743
0.412435	401.915	348.535	529.814	473.43	153.545	483.057	876.026	397.687	683.234	559.791	730.019	143.18	363.361
0.41276	123.611	130.484	496.49	315.562	758.564	898.599	586.367	916.696	169.002	168.971	572.919	196.817	697.452
0.413086	1108.21	1090.17	518.368	940.962	607.053	480.272	629.96	610.816	840.989	384.425	354.953	614.531	725.962
0.413411	540.292	467.03	639.343	604.412	879.823	432.745	633.872	184.094	542.092	316.842	533.033	987.606	268.476
0.413737	121.176	221.751	494.976	664.889	346.633	1429.34	403.318	486.563	491.523	855.699	467.295	469.514	855.671
0.414062	322.294	999.953	361.994	774.151	503.62	462.963	233.021	1014.02	747.249	1303.7	862.979	476.694	626.811
0.414388	339.989	177.193	545.115	629.245	598.125	277.908	137.439	433.545	718.631	625.49	309.545	217.332	273.151
0.414714	376.66	560.384	527.892	572.14	271.116	1065.83	662.405	464.708	490.366	503.66	964.78	428.366	323.197
0.415039	822.473	577.109	768.39	712.96	963.363	938.313	459.168	419.736	314.707	793.095	425.362	635.502	211.613
0.415365	974.573	176.636	1083.46	610.743	532.367	969.939	618.594	487.6	758.638	387.175	330.87	683.794	443.043
0.41569	766.484	262.999	1008.2	674.424	437.152	1617.86	789.997	500.547	1268.36	387.364	425.383	610.673	734.425
0.416016	1175.92	493.962	481.375	421.437	593.379	354.424	498.246	558.588	624.836	286.269	517.139	105.95	765.13
0.416341	856.879	629.712	344.943	327.83	613.849	315.394	704.809	205.643	507.851	452.252	815.963	453.246	287.008
0.416667	202.721	315.557	214.774	398.135	748.145	290.657	475.625	437.539	595.179	358.225	141.494	712.756	1142.13
0.416992	692.844	692.95	736.065	357.661	293.119	616.255	684.729	1014.08	566.682	407.33	164.914	457.06	1341.7
0.417318	496.189	193.422	729.611	404.647	565.76	450.89	397.357	246.414	904.154	371.234	415.674	475.655	350.508
0.417643	134.032	469.272	1056.11	342.489	1039.63	1404.22	562.829	104.225	923.448	522.601	702.473	275.062	436.93
0.417969	204.709	595.466	392.177	753.386	543.09	882.305	953.853	257.381	870.204	952.212	486.817	798.767	440.487
0.418294	643.455	480.704	816.801	629.629	764.552	238.375	987.267	653.848	765.582	234.266	938.85	815.209	375.088
0.41862	257.719	607.867	434.923	232.32	390.436	1051.38	502.701	335.107	658.958	119.094	877.478	446.893	383.82
0.418945	557.791	805.2	1047.51	541.995	378.142	249.682	399.396	682.096	103.781	599.426	404.418	296.099	157.386
0.419271	79.9547	31.2458	352.951	598.255	348.941	970.628	233.607	290.132	385.919	527.394	759.834	168.633	493.967
0.419596	352.805	1007.76	672.906	548.437	482.679	563.67	764.446	477.954	386.168	854.059	311.972	603.544	549.121
0.419922	362.161	342.707	238.061	715.54	252.281	271.9	1266.5	365.713	458.84	726.331	278.134	657.247	562.432
0.420247	537.679	616.399	82.9708	306.686	836.789	425.133	630.199	1204.03	414.595	380.112	246.524	773.285	275.018
0.420573	724.055	738.885	701.355	703.939	165.175	195.57	247.374	532.468	812.202	236.807	178.114	676.413	795.049
0.420898	1156.98	440.013	370.798	337.266	710.735	689.823	145.493	347.42	637.875	296.278	779.003	710.568	730.924
0.421224	209.806	715.485	597.391	666.995	614.022	880.358	487.929	248.735	803.938	138.047	719.399	499.477	896.25
0.421549	1332.97	374.585	549.005	548.261	832.094	458.035	569.489	807.029	470.364	545.975	788.789	364.269	236.538
0.421875	497.914	724.589	148.239	288.984	94.3718	865.021	181.533	298.184	600.251	590.828	656.982	1279.56	652.921
0.422201	765.103	582.746	647.571	110.698	908.347	704.237	1395.69	976.521	556.118	577.628	349.722	601.442	247.872
0.422526	753.572	722.768	989.941	814.449	609.888	808.625	1055.43	861.639	748.502	341.787	417.841	493.344	1039.6
0.422852	763.905	601.407	197.806	53.9566	550.479	898.852	122.024	361.102	1218.57	1050.09	326.081	295.186	305.19
0.423177	546.392	510.241	726.253	674.192	60.0873	255.096	575.625	691.507	600.887	717.55	239.166	1045.39	162.559
0.423503	434.608	437.153	423.94	330.836	438.362	514.798	476.373	752.062	245.784	1110.4	955.083	793.644	424.326
0.423828	230.68	265.283	60.9276	959.429	750.541	624.691	284.961	534.89	505.97	157.731	814.207	175.273	572.812
0.424154	799.309	432.682	842.366	150.818	628.606	458.547	816.142	558.213	44.728	307.327	247.795	450.529	496.746
0.424479	736.572	1339.57	398.693	70.1677	93.1337	657.465	174.364	873.794	305.345	680.964	380.8	225.54	464.469
0.424805	591.082	542.033	842.188	459.32	471.778	211.985	378.466	585.534	682.614	850.801	492.806	625.04	128.605
0.42513	734.787	417.261	150.946	86.8924	630.46	1132.37	264.266	549.223	1405.91	402.265	388.289	582.016	916.871
0.425456	1161.19	629.186	257.047	869.827	753.104	428.642	384.647	339.715	983.77	380.912	900.665	611.36	805.144
0.425781	552.126	1188.86	579.19	369.999	543.097	260.477	724.889	473.461	591.096	594.508	671.05	233.409	158.384
0.426107	774.822	397.485	183.746	743.128	683.475	432.529	486.61	462.337	501.896	387.625	860.58	754.898	375.574
0.426432	627.574	720.121	477.864	522.621	314.371	488.192	170.712	498.855	128.67	379.48	863.474	221.055	205.845
0.426758	238.597	308.109	709.403	406.47	928.56	89.2905	1046.02	603.482	443.34	551.936	299.005	916.517	134.051
0.427083	570.136	359.316	326.064	164.873	228.597	436.345	408.35	1035.6	597.122	282.383	580.623	214.511	132.831
0.427409	457.249	351.943	216.65	652.066	257.644	413.254	451.603	166.671	512.112	737.894	528.436	451.913	668.549
0.427734	358.613	699.065	152.073	490.355	834.647	820.077	564.874	304.241	1391.63	798.815	773.175	901.357	962.521
0.42806	217.611	25.1086	522.681	290.757	367.105	460.192	708.775	701.592	575.794	167.368	288.62	951.259	334.108
0.428385	123.466	643.885	18.8023	662.273	344.58	89.1176	770.274	267.641	540.162	971.027	360.679	651.269	621.094
0.428711	437.206	249.135	494.032	801.869	915.459	145.546	220.46	201.083	530.292	144.567	747.734	726.05	680.969
0.429036	276.45	258.492	371.339	212.282	305.167	144.426	996.599	982.347	828.746	192.799	938.76	23.4802	331.321
0.429362	473.661	695.855	721.919	142.874	318.194	328.577	618.575	528.964	334.989	158.83	850.199	461.836	364.755
0.429688	142.154	710.533	666.842	133.559	533.359	618.753	243.086	665.612	1043.85	961.469	778.326	583.384	1159.26
0.430013	697.661	1162.54	402.906	800.958	310.14	556.138	262.528	336.351	105.694	497.323	64.3623	73.4885	227.373
0.430339	280.841	227.609	811.261	509.337	534.022	735.931	307.858	191.897	462.142	621.432	293.016	185.314	486.42
0.430664	326.78	943.751	464.168	1450.5	1161.17	706.737	200.06	1107.62	862.711	268.751	224.503	250.359	437.306
0.43099	796.568	501.445	1148.38	250.481	111.746	769.966	586.738	570.963	220.808	160.889	720.327	1643.02	302.988
0.431315	275.771	131.316	432.406	178.419	739.696	702.386	287.513	865.164	168.534	888.857	923.551	559.308	266.538
0.431641	848.705	818.187	453.231	775.833	869.209	591.796	169.779	447.775	437.524	485.03	476.399	310.954	183.684
0.431966	702.739	351.966	754.905	1065.57	551.006	510.543	236.951	442.364	158.199	325.278	839.169	771.9	427.871
0.432292	301.123	432.158	160.904	672.876	579.854	180.945	509.87	560.818	586.709	1126.7	698.721	763.334	540.073
0.432617	1165.01	1127.43	274.227	416.962	655.252	796.915	428.332	736.16	690.656	127.542	381.189	1033.46	590.955
0.432943	130.475	1007.08	497.407	388.585	365.629	160.936	1163.78	903.403	612.52	770.848	1470.81	384.469	342.788
0.433268	149.284	956.733	79.5004	859.382	698.151	802.702	885.911	464.647	803.165	755.782	674.473	383.861	213.223
0.433594	717.674	734.299	319.564	327.834	355.266	452.503	209.337	536.7	729.837	721.382	722.965	458.239	797.71
0.433919	452.348	536.911	681.307	36.2774	480.274	795.933	289.417	255.95	273.139	379.124	371.963	357.453	434.962
0.434245	937.823	536.771	383.895	97.8104	428.555	806.144	1300.67	443.299	655.13	527.997	580.595	645.48	226.561
0.43457	243.655	835.947	337.241	145.722	426.726	651.319	313.974	527.488	446.416	564.083	385.557	669.784	694.07
0.434896	807.898	134.523	844.168	360.935	1159.93	611.528	704.467	285.331	274.059	832.591	701.943	471.508	233.978
0.435221	778.436	592.786	712.355	418.199	208.843	721.273	268.285	448.043	176.96	387.364	693.889	839.199	616.36
0.435547	248.416	885.336	478.141	500.644	515.759	929.224	602.021	457.43	321.465	379.066	946.08	435.7	459.122
0.435872	707.413	438.179	530.566	583.636	454.531	428.164	468.509	1482.51	995.242	582.518	547.382	443.849	598.313
0.436198	289.916	482.665	494.389	608.058	445.814	513.751	836.928	165.671	326.525	838.244	268.747	775.543	702.705
0.436523	437.265	235.364	396.47	356.057	752.394	618.164	423.448	567.514	489.668	404.881	404.476	319.127	1035.74
0.436849	378.941	199.578	896.923	410.887	417.209	326.915	77.2782	593.183	517.012	23.5606	117.968	297.193	379.778
0.437174	589.998	960.513	258.567	831.783	428.546	1025.05	163.411	231.922	146.762	183.913	543.452	811.573	525.847
0.4375	374.516	901.759	610.018	590.503	283.104	375.233	476.994	290.03	685.818	320.34	282.87	317.55	104.649
0.437826	442.822	318.52	71.4472	657.563	551.248	447.039	326.149	438.629	652.533	367.802	607.039	745.653	283.443
0.438151	547.133	440.619	146.337	828.112	640.731	743.566	211.935	804.831	959.94	319.15	535.467	103.008	371.572
0.438477	382.17	559.141	81.5785	412.106	882.185	575.233	340.397	1121.65	624.975	480.866	324.229	635.476	380.95
0.438802	424.425	495.903	780.199	528.707	518.485	496.299	691.693	178.038	363.244	707.169	793.125	522.546	361.677
0.439128	278.824	340.082	441.261	614.761	507.807	491.499	951.647	669.35	446.254	648.489	713.379	712.143	603.391
0.439453	214.569	327.73	573.992	353.237	68.1906	535.551	382.765	499.027	730.29	364.155	404.755	224.366	418.686
0.439779	520.801	410.02	268.063	805.301	494.665	896.04	251.452	635.47	666.188	705.379	376.299	273.886	404.69
0.440104	951.332	756.715	695.528	768.499	199.545	879.743	1322.12	197.158	53.05	341.24	274.044	701.258	845.654
0.44043	1003.78	1347.29	289.495	296.446	237.705	308.434	160.2	504.811	163.656	669.801	534.819	825.197	475.465
0.440755	448.64	385.839	517.545	621.561	344.528	66.4231	812.371	552.343	819.598	915.524	405.773	722.075	80.0117
0.441081	1036.92	624.403	868.405	260.257	760.082	438.326	285.302	432.36	390.883	569.792	820.133	486.102	446.918
0.441406	798.957	684.266	719.721	519.172	349.956	401.302	960.809	549.628	759.566	748.945	358.687	537.58	357.055
0.441732	274.471	705.012	327.578	1009.33	358.424	1018.47	598.565	806.083	866.605	1230.95	388.725	730.426	895.563
0.442057	619.893	287.775	144.579	244.712	673.158	1020.38	870.896	344.029	727.44	650.395	478.545	534.369	1695.36
0.442383	326.027	278.98	173.752	910.975	98.0873	415.296	253.72	504.659	613.92	486.319	80.6412	560.783	682.943
0.442708	495.265	849.187	195.746	588.312	501.458	466.348	529.987	809.143	428.107	343.56	487.321	509.146	255.933
0.443034	614.246	845.828	670.692	491.775	534.092	657.77	66.5035	946.83	1071.74	544.715	568.78	216.937	67.7719
0.443359	495.544	325.202	631.433	69.7988	488.802	1067.71	680.655	264.599	358.959	773.591	713.645	330.325	512.357
0.443685	499.014	490.924	517.074	550.771	536.71	636.646	225.453	548.296	599.803	502.725	338.353	822.185	671.125
0.44401	700.813	374.73	273.528	291.601	220.748	499.964	621.706	460.97	398.121	274.669	165.78	631.744	590.405
0.444336	378.188	572.612	587.564	212.47	110.832	770.547	163.744	135.659	76.7744	430.786	705.021	253.319	88.6395
0.444661	689.713	585.213	375.573	35.3577	793.916	366.924	248.303	981.271	538.105	848.899	1130.57	689.963	524.182
0.444987	872.443	339.638	282.935	568.332	382.033	1026.48	732.959	477.262	292.391	684.855	811.284	1153.09	106.06
0.445312	757.183	309.639	838.488	110.815	963.052	307.93	1105.12	794.329	877.775	335.463	599.849	602.591	849.622
0.445638	953.646	642.008	437.366	211.368	694.723	520.953	394.74	190.884	560.494	79.5605	295.717	876.721	483.871
0.445964	386.927	656.059	826.642	177.069	715.042	454.015	164.901	505.381	560.29	816.712	312.028	515.23	472.315
0.446289	125.87	324.799	471.318	480.79	632.374	392.954	704.312	433.363	493.573	424.386	370.223	331.586	617.731
0.446615	571.633	347.676	183.088	669.425	674.198	41.261	658.729	233.027	401.537	712.287	185.799	1070.98	820.232
0.44694	925.535	214.683	1037.45	835.354	423.214	840.774	469.355	256.835	503.355	321.171	698.994	800.729	919.631
0.447266	593.588	350.991	1048.3	828.536	580.914	385.9	973.838	945.378	572.233	598.94	347.042	334.598	490.689
0.447591	899.078	376.785	26.7007	407.021	260.467	304.677	459.913	942.57	322.663	854.771	906.851	589.433	96.2101
0.447917	514.321	130.761	72.2539	1037.72	597.093	313.524	259.419	874.617	357.015	193.906	280.357	352.825	212.973
0.448242	657.907	626.966	168.58	372.3	547.571	1058.22	906.581	764.642	603.403	371.469	398.827	728.211	620.721
0.448568	87.3901	236.884	147.788	799.399	715.688	399.476	325.86	856.916	558.711	408.182	370.97	820.473	957.441
0.448893	159.666	647.485	164.207	404.671	237.802	323.11	766.761	342.762	267.838	621.437	447.168	219.676	515.101
0.449219	32.9093	562.556	546.343	367.004	978.805	493.415	814.226	1125.72	296.612	317.734	70.1589	919.017	955.384
0.449544	741.699	474.203	268.814	52.8492	252.75	353.79	195.093	1141.89	211.904	314.286	162.146	410.189	496.852
0.44987	393.517	621.082	482.634	660.566	763.947	846.621	431.626	691.477	265.358	431.436	513.828	403.02	418.199
0.450195	792.636	794.263	230.387	1148.53	978.904	242.056	352.71	275.894	835.406	662.796	409.184	647.153	279.641
0.450521	500.992	196.769	523.8	288.547	930.512	463.093	936.939	410.354	442.916	924.42	755.278	674.493	70.6461
0.450846	481.265	998.587	616.555	417.748	698.171	411.512	1048.2	758.316	475.579	643.098	844.716	405.21	385.398
0.451172	578.834	326.177	377.546	781.215	587.12	298.731	634.941	706.083	1030.06	257.95	401.548	640.032	373.804
0.451497	289.398	434.677	645.193	272.164	764.641	123.689	569.886	709.433	325.213	879.114	748.556	109.365	316.587
0.451823	340.129	511.648	12.2792	795.796	880.6	832.776	408.365	398.114	129.426	592.589	801.647	584.838	251.021
0.452148	473.71	623.532	340.337	214.591	634.091	567.749	305.267	671.27	547.47	292.336	274.257	472.486	628.403
0.452474	854.978	531.395	642.854	403.463	270.332	117.399	1136.56	150.172	463.14	141.738	929.176	453.949	391.851
0.452799	69.5427	532.287	362.47	148.661	345.386	254.566	138.957	237.502	279.868	323.68	768.358	176.47	415.626
0.453125	332.119	619.495	89.6106	48.0306	23.0626	185.689	332.155	578.154	402.85	350.669	552.148	676.237	117.412
0.453451	874.285	684.431	1165.87	691.329	352.624	797.18	421.966	208.314	388.655	333.359	807.466	481.499	363.505
0.453776	386.144	318.663	430.952	276.871	388.858	285.815	391.528	109.925	662.989	399.53	832.183	356.704	1118.57
0.454102	113.64	700.667	666.692	372.475	593.318	516.339	1170.73	1090.04	417.111	370.864	378.486	1073.82	591.377
0.454427	767.818	372.597	467.243	562.967	870.903	1130.98	941.75	265.703	444.32	697.338	410.01	1052.32	453.572
0.454753	579.535	359.014	385.079	666.817	222.348	532.125	552.937	293.166	845.78	1046.23	147.672	148.715	117.59
0.455078	767.953	779.975	621.324	491.102	353.877	407.089	808.314	640.388	192.008	545.529	1204.1	666.853	402.985
0.455404	250.653	539.356	802.805	207.29	159.009	692.938	765.775	802.807	729.267	222.4	887.649	755.164	528.926
0.455729	382.429	75.6747	435.696	539.217	680.476	721.447	838.851	465.603	952.429	290.773	240.405	544.897	180.337
0.456055	257.666	417.76	316.997	188.835	660.76	104.192	606.936	696.531	284.002	674.126	688.841	334.704	566.832
0.45638	483.049	238.603	685.48	232.791	475.851	804.907	297.021	459.834	522.632	453.338	553.363	483.657	321.036
0.456706	352.983	155.281	376.515	1485.33	398.059	411.01	750.634	419.307	635.341	842.365	61.5921	559.569	169.065
0.457031	192.441	139.139	525.263	446.055	1222.37	240.231	345.897	421.771	509.189	72.895	674.689	682.53	536.571
0.457357	387.961	748.328	428.08	404.237	550.815	1090.35	570.596	374.374	945.486	457.1	629.816	433.044	149.242
0.457682	530.709	281.83	1010.51	692.793	513.452	664.241	303.525	1134.58	518.018	168.201	757.294	1000.94	392.72
0.458008	306.531	578.62	460.213	296.902	724.81	89.6821	500.578	108.568	455.777	796.273	377.648	636.383	426.887
0.458333	326.028	201.969	341.125	892.682	253.506	226.883	405.183	535.875	797.333	432.097	285.451	743.646	710.994
0.458659	322.347	128.611	452.08	1209.73	70.9139	278.707	401.603	736.255	503.594	895.167	389.177	594.446	911.074
0.458984	247.71	533.943	430.896	459.079	445.775	127.308	532.826	392.598	383.944	570.827	398.337	489.967	839.606
0.45931	107.863	420.667	31.4214	668.505	579.341	127.201	560.926	780.868	305.315	313.576	130.455	448.742	336.935
0.459635	280.204	528.446	338.773	1021.26	877.897	855.352	650.051	244.022	334.311	523.34	229.918	396.833	687.058
0.459961	848.427	524.508	247.114	344.518	647.605	241.277	544.127	256.387	405.415	209.655	511.195	289.275	924.822
0.460286	193.452	500.216	233.575	530.397	567.724	918.705	1096.56	525.532	95.8508	363.161	243.598	704.184	737.187
0.460612	352.705	658.052	205.69	274.665	101.047	1075.78	420.489	753.628	181.378	846.24	578.884	595.153	793.722
0.460938	119.733	462.536	70.6715	211.474	450.402	425.784	238.036	457.782	516.108	102.332	384.857	1035.37	510.983
0.461263	195.245	313.707	1091.01	216.339	652.549	674.576	369.068	623.841	785.061	227.818	471.841	402.198	333.419
0.461589	466.28	175.854	691.322	298.518	915.751	176.717	529.756	1385.83	806.441	531.494	350.106	459.132	926.067
0.461914	114.709	7.46809	370.521	480.026	648.369	500.353	271.294	664.856	712.061	156.364	533.873	509.043	473.8
0.46224	731.533	223.504	965.298	641.346	768.983	650.466	1267.44	351.762	573.601	232.71	162.591	126.552	871.244
0.462565	646.763	216.326	877.967	731.153	265.377	205.852	683.881	819.926	439.067	252.763	174.495	796.24	310.737
0.462891	999.393	411.533	314.064	957.008	989.325	634.849	232.486	319.679	435.659	395.266	849.881	891.941	201.037
0.463216	406.698	529.388	213.279	1098.04	257.866	1008.37	168.647	177.363	649.654	918.749	497.521	442.037	680.764
0.463542	153.062	569.079	686.582	1399.59	214.051	417.818	1166.9	797.806	286.457	461.827	85.196	481.209	300.803
0.463867	429.069	286.322	865.669	421.697	681.938	68.1329	741.806	193.466	344.025	476.969	505.693	440.385	526.402
0.464193	560.715	382.916	780.771	765.249	265.12	750.614	191.883	932.749	1018.56	406.622	1246.02	699.906	453.763
0.464518	254.355	303.074	457.271	283.699	332.673	374.996	208.594	494.209	112.569	717.224	186.931	164.744	342.16
0.464844	599.779	1055.41	697.519	967.42	596.619	229.023	155.101	551.037	592.801	377.597	314.127	563.71	963.768
0.465169	399.477	212.385	604.996	1289.01	782.142	956.657	392.151	346.249	1294.6	227.136	760.456	539.949	585.667
0.465495	449.841	323.579	591.418	624.802	1030.1	472.93	395.542	740.002	815.028	315.66	314.525	541.006	912.328
0.46582	463.412	519.439	370.717	904.711	252.699	831.703	878.089	513.124	356.966	421.084	1222.15	960.868	236.435
0.466146	559.059	337.191	862.351	704.84	867.552	462.542	735.255	634.615	792.592	107.857	91.5017	905.159	259.517
0.466471	354.062	687.587	352.497	433.307	270.646	480.359	394.17	642.571	809.543	702.453	604.775	378.358	394.342
0.466797	143.381	448.106	649.794	556.699	1037.57	892.62	332.84	464.239	597.741	434.959	1061.95	183.121	761.459
0.467122	249.151	792.049	643.05	278.329	645.537	276.025	732.9	689.537	487.862	354.618	219.593	362.659	366.583
0.467448	925.687	1141.64	401.968	488.86	749.526	361.228	422.457	299.613	575.622	390.219	551.474	978.005	1046.72
0.467773	74.336	190.722	616.967	233.444	446.179	166.527	652.61	575.665	244.372	663.415	524.447	661.594	887.597
0.468099	704.752	643.66	1034.2	550.27	626.485	760.618	1074.56	505.074	557.298	1055.59	354.46	372.314	227.003
0.468424	137.35	551.999	722.14	892.869	335.491	589.271	836.685	510.859	381.858	111.418	412.25	968.794	146.393
0.46875	126.884	547.561	927.657	595.573	202.496	296.664	432.036	459.938	324.029	320.481	676.364	729.763	224.19
0.469076	843.328	413.877	553.92	629.88	612.157	748.142	802.853	470.241	125.906	411.514	501.815	420.977	363.669
0.469401	906.689	1953.67	335.195	405.384	703.976	960.514	765.911	176.495	788.137	476.888	601.48	611.585	309.894
0.469727	827.439	1002.81	281.22	737.628	257.008	305.784	1192.11	234.979	376.48	587.82	656.431	1016.23	457.971
0.470052	463.194	448.525	162.025	813.593	154.23	236.606	203.836	125.158	395.284	611.465	532.299	576.26	931.65
0.470378	687.894	633.496	615.238	834.389	232.466	295.057	938.786	530.323	1010.8	318.911	848.8	953.239	466.838
0.470703	445.7	197.417	418.061	445.319	591.68	855.774	411.56	251.253	1003.61	882.641	1487.81	94.4166	529.813
0.471029	104.06	1020.32	659.008	603.921	785.38	470.43	582.254	198.582	235.154	631.673	166.072	684.694	369.668
0.471354	437.28	730.556	514.697	866.331	215.59	295.262	720.023	649.074	51.251	221.563	533.774	448.727	277.36
0.47168	627.498	493.499	692.233	823.659	226.205	876.191	158.753	782.232	463.501	763.785	669.431	173.514	114.122
0.472005	399.776	471.713	401.641	1025.69	374.064	391.138	1126.11	364.374	302.213	259.835	685.119	129.19	390.214
0.472331	778.222	502.217	38.3032	819.311	137.45	1321.5	535.77	476.503	584.423	419.827	407.825	1229.95	359.694
0.472656	457.451	483.455	1016.01	893.774	186.411	390.165	467.917	897.71	195.199	407.086	264.176	612.505	852.615
0.472982	522.717	799.696	602.762	552.964	712.351	501.291	379.771	230.634	1116.72	651.419	775.131	894.411	515.939
0.473307	873.961	923.876	566.872	276.506	266.823	153.533	138.006	758.469	204.842	530.58	11.1479	164.634	796.166
0.473633	60.4524	615.455	751.573	810.99	1059.45	394.879	447.001	518.321	662.745	576.873	602.322	868.476	207.193
0.473958	139.357	366.914	168.877	409.146	653.344	365.041	549.547	429.595	943.977	372.751	727.328	902.621	918.09
0.474284	209.366	1202.96	492.938	675.146	720.972	542.337	550.909	342.339	746.691	506.382	308.643	82.7373	525.436
0.474609	536.553	875.529	682.485	321.483	234.572	447.083	603.208	351.969	674.512	213.794	376.509	187.236	701.9
0.474935	273.28	488.319	684.417	577.028	699.296	731.646	278.105	635.468	321.384	694.725	169.081	837.239	455.528
0.47526	734.305	1108.16	685.897	326.628	620.927	643.072	490.148	322.548	240.693	409.144	968.981	543.339	512.487
0.475586	1191.04	310.178	511.669	549.731	189.81	639.225	334.505	499.044	789.375	1245.09	711.634	695.38	1090.32
0.475911	372.112	449.426	291.384	740.841	701.768	636.809	495.835	706.697	620.241	475.762	1031.25	584.309	220.505
0.476237	739.141	877.319	290.667	838.328	416.116	329.893	851.233	424.148	358.191	757.917	28.3407	710.65	442.128
0.476562	599.277	1261.34	716.492	463.351	773.276	843.836	364.411	1088.24	411.408	438.749	532.074	567.3	504.741
0.476888	510.978	463.476	87.3368	419.648	996.957	711.328	792.833	419.428	217.419	707.276	144.143	618.011	622.853
0.477214	601.744	270.59	650.582	299.912	490.541	529.353	70.1183	235.008	617.191	1353.53	789.089	1062.35	69.0625
0.477539	277.947	458.957	978.826	837.187	645.857	349.061	312.053	692.276	301.355	143.223	640.174	301.098	541.998
0.477865	187.747	168.65	372.123	76.7599	740.535	846.051	166.974	642.356	700.711	483.436	101.348	329.996	697.967
0.47819	526.379	208.985	545.404	783.215	418.668	241.297	435.17	153.448	1003.43	397.325	541.258	532.087	952.805
0.478516	382.825	459.024	710.403	582.798	411.238	664.159	191.9	575.525	654.045	272.978	701.396	124.237	513.631
0.478841	149.177	819.891	596.158	167.579	940.217	388.266	644.348	753.75	265.422	412.068	669.141	540.627	364.133
0.479167	109.92	480.698	426.052	451.743	943.972	959.332	455.103	380.009	546.733	1019.04	536.787	243.718	346.499
0.479492	886.622	222.175	492.417	585.822	373.176	726.594	563.359	512.165	147.338	457.779	859.26	623.025	731.664
0.479818	271.891	450.206	223.753	448.33	999.886	117.639	921.241	517.173	469.886	708.26	982.956	580.201	178.801
0.480143	640.351	1213.05	328.309	467.277	831.757	433.103	912.874	803.325	632.669	718.839	592.408	655.797	924.254
0.480469	339.371	512.32	693.639	642.753	390.2	346.645	1090.3	423.957	870.891	1158.06	414.45	77.0522	419
0.480794	440.002	100.616	539.442	740.494	132.824	142.189	362.609	583.784	545.025	108.366	168.383	452.431	605.517
0.48112	284.338	312.421	146.041	243.361	545.402	164.855	405.808	672.475	419.509	896.364	602.6	242.273	777.041
0.481445	885.432	633.764	889.225	580.549	1014.91	317.414	540.657	331.605	536.343	522.648	704.337	166.955	428.936
0.481771	852.792	273.015	1127.18	675.567	708.76	1000.94	161.953	329.545	647.439	357.273	1164.24	686.356	149.098
0.482096	145.841	987.788	480.054	345.46	194.98	114.896	129.752	709.681	1257.2	306.799	445.098	352.823	222.736
0.482422	174.254	387.842	287.659	496.744	722.419	969.415	983.347	547.33	684.411	1296.92	244.796	577.607	300.939
0.482747	647.336	483.136	413.473	286.31	884.492	847.798	486.212	133.537	413.313	441.733	75.4934	403.797	839.98
0.483073	1139.12	494.681	955.009	169.325	752.734	282.637	831.642	234.836	632.691	553.508	452.906	358.936	677.991
0.483398	23.6664	403.915	221.841	623.944	714.674	508.061	179.852	420.125	393.449	550.92	861.448	198.136	895.769
0.483724	282.995	307.718	314.816	126.236	261.65	518.83	549.429	533.244	193.444	622.861	532.251	549.594	485.502
0.484049	774.759	540.731	147.409	189.509	365.184	479.437	827.549	311.664	683.611	424.773	547.814	375.986	330.283
0.484375	842.087	708.423	666.609	91.1008	606.372	619.183	556.971	601.634	978.375	580.951	253.005	519.504	197.517
0.484701	973.583	833.966	44.2366	570.248	830.826	594.313	582.107	525.389	248.34	335.456	934.959	316.042	543.386
0.485026	207.72	943.033	354.82	471.375	521.298	656.675	462.32	61.5963	760.887	639.768	512.369	876.892	550.794
0.485352	619.382	345.94	587.506	834.729	469.324	659.772	1021	473.172	685.43	598.357	878.132	210.762	718.35
0.485677	186.63	979.969	277.364	216.098	348.161	712.484	1044.52	467.451	450.394	259.834	356.288	1127.73	212.102
0.486003	519.179	195.958	499.669	434.822	556.723	1223.38	552.178	1045.27	148.699	465.63	311.631	804.989	767.217
0.486328	450.088	442.536	865.069	663.375	490.013	451.173	1005.78	249.263	539.318	550.107	84.6367	412.998	210.824
0.486654	724.005	1020.94	661.804	356.018	476.507	1294.98	431.52	316.973	980.633	390.981	367	418.921	344.823
0.486979	216.251	884.724	267.501	280.053	921.462	399.956	761.836	342.85	989.204	567.981	169.003	452.194	300.092
0.487305	360.466	455.122	538.516	467.904	419.059	159.442	498.049	521.201	581.607	319.098	222.196	390.69	205.139
0.48763	318.928	63.1304	569.501	294.945	484.732	583.458	715.36	240.559	368.461	704.715	931.063	448.953	346.603
0.487956	427.788	248.862	501.253	551.129	141.329	1473.66	668.021	107.199	505.842	1296.16	619.678	626.099	777.146
0.488281	831.432	474.942	508.216	765.331	561.451	877.295	189.788	728.09	382.461	452.444	767.592	388.854	488.303
0.488607	183.402	1103.98	942.854	879.81	755.853	155.184	431.824	465.513	298.985	373.827	912.823	660.472	692.267
0.488932	453.095	504.664	1101.53	456.686	686.886	218.621	1333.19	292.479	407.926	633.867	586.902	394.058	401.148
0.489258	684.758	1119.27	893.21	966.427	149.8	808.872	227.484	973.119	154.272	508.971	500.409	509.772	423.215
0.489583	390.094	400.095	437.136	854.52	371.073	915.227	146.314	290.53	265.334	280.057	899.872	464.75	902.665
0.489909	384.31	477.566	334.374	984.305	420.7	773.61	190.915	701.874	578.885	675.794	701.769	766.805	496.029
0.490234	331.951	522.735	98.4435	426.776	366.086	568.193	588.422	463.134	578.17	332.505	567.298	283.878	567.896
0.49056	382.111	386.475	472.959	92.7392	497.185	730.859	963.853	580.964	581.644	497.131	341.522	837.694	240.612
0.490885	569.591	1105.73	417.511	530.098	518.727	311.572	637.648	296.985	586.848	54.8694	127.886	570.176	553.758
0.491211	1106.37	790.236	727.778	788.564	431.469	329.6	843.269	858.656	519.221	795.623	220.389	450.878	535.146
0.491536	659.037	401.974	775.447	218.246	448.257	279.3	191.379	890.354	303.166	832.51	481.837	307.599	363.785
0.491862	910.394	506.118	606.226	632.196	456.988	571.851	686.889	334.041	246.729	955.936	698.889	1032.74	191.153
0.492188	223.364	532.79	337.177	86.8191	513.883	736.465	748.779	340.152	933.407	207.401	1126.32	507.183	455.845
0.492513	416.527	541.694	211.548	466.515	290.758	631.247	256.492	834.536	175.686	641.532	682.005	527.093	377.538
0.492839	727.675	100.197	554.725	328.342	471.117	326.02	525.41	339.689	409.257	532.936	46.6935	811.811	992.536
0.493164	673.966	331.119	35.7185	216.325	329.147	470.003	707.688	741.341	778.68	373.254	669.55	638.883	800.757
0.49349	659.407	551.665	655.932	1347.89	703.805	60.0788	1345.04	298.49	744.202	202.69	201.366	746.644	690.549
0.493815	686.095	543.528	506.269	1010.49	612.661	543.301	821.054	321.878	323.062	328.548	1072.62	893.74	884.258
0.494141	534.788	482.051	439.238	1115.45	644.479	746.111	517.312	287.685	256.789	551.805	204.349	847.693	681.678
0.494466	379.864	1056.8	494.851	485.273	439.343	1221.13	548.21	211.129	212.847	835.952	639.044	612.047	729.091
0.494792	227.483	961.861	459.47	784.662	455.025	653.837	298.184	740.559	1206.62	288.244	453.033	277.235	771.378
0.495117	569.51	743.313	936.722	364.718	285.089	534.579	1575.66	137.658	122.791	424.629	926.951	319.298	857.863
0.495443	790.232	515.425	754.147	771.756	485.694	577.698	360.248	703.715	259.451	78.3872	259.513	478.922	566.045
0.495768	439.769	570.203	369.883	1014.54	177.502	1065.05	348.508	476.62	282.861	814.483	113.956	56.7595	511.936
0.496094	665.671	427.85	994.369	319.94	799.113	366.44	430.356	934.288	254.975	375.847	187.254	435.599	168.54
0.496419	448.336	565.861	360.025	508.637	691.505	701.935	774.01	331.179	997.515	714.393	173.741	260.696	758.718
0.496745	968.802	586.949	440.321	252.616	802.362	792.738	514.042	744.188	180.838	643.261	152.078	722.492	283.7
0.49707	338.987	325.905	740.386	780.078	1149.38	304.647	553.915	86.6437	357.712	869.675	718.422	139.608	299.073
0.497396	393.222	597.004	254.749	324.824	97.907	670.322	548.58	358.833	568.61	55.2823	489.169	1246.4	808.425
0.497721	657.587	647.834	577.632	510.074	920.706	372.007	431.937	266.81	257.043	1037.31	181.952	238.836	352.168
0.498047	896.444	678.95	445.4	819.491	674.422	461.396	939.073	533.997	290.43	644.337	383.187	125.527	415.955
0.498372	764.216	616.707	671.17	1057.05	754.281	784.866	1760.31	685.027	327.905	55.852	278.975	715.17	885.831
0.498698	616.94	535.16	1000.03	535.747	787.806	1128.66	170.615	326.251	450.764	664.25	79.0176	501.959	448.449
0.499023	438.184	762.149	235.38	431.43	71.9106	1165.85	528.116	669.181	151.712	430.69	433.933	870.587	297.394

## Sheet: e_FFT-phase
Wavenumber / nm-1	Angle / rad	Angle / rad	Angle / rad	Angle / rad	Angle / rad	Angle / rad	Angle / rad	Angle / rad	Angle / rad	Angle / rad	Angle / rad	Angle / rad	Angle / rad
0	0	0	0	0	0	0	0	0	0	0	0	0	0
0.000325521	1.08301	-0.00694149	-0.344209	0.657045	0.427478	0.866241	1.18902	1.12794	-1.26527	0.946389	0.904244	-1.3874	-0.670326
0.000651042	1.07695	0.98798	-0.429861	0.942833	0.956627	1.47213	1.70595	1.19303	-1.36138	0.618138	-0.0675486	2.49927	1.89752
0.000976562	1.39396	-0.921753	0.956463	0.969308	-0.133931	2.7664	-2.81578	1.84769	-1.67404	-0.12632	2.1033	-0.806969	0.26936
0.00130208	-0.341003	-2.81957	0.510743	1.14146	-1.30426	1.85699	0.270683	0.085094	-1.86045	-0.745852	1.37647	-0.299712	2.51458
0.0016276	1.76077	-1.53906	0.56172	2.42024	-0.833369	1.98748	0.873065	1.67815	-0.151522	1.4225	1.59744	2.71728	-1.57624
0.00195312	2.96705	1.42852	1.52765	1.51662	-0.164677	0.867984	0.521719	0.801248	-0.0873602	0.789004	0.97889	-0.780706	0.776958
0.00227865	2.5849	1.4954	0.890604	0.651042	0.646561	0.84385	0.641059	1.24275	-2.15776	-2.47886	2.41408	2.79759	2.87288
0.00260417	0.0993419	1.56493	1.42701	2.65242	-0.894214	2.77766	1.7777	2.61548	-1.04339	-1.63809	2.63432	-2.81481	-2.54841
0.00292969	1.02243	3.02932	2.33122	0.688865	-0.447925	-2.48698	3.09559	2.19565	2.94238	1.74867	2.83336	-0.628474	2.07439
0.00325521	-2.69015	1.63552	-2.07342	1.89011	-2.75965	2.96904	0.351034	-2.92173	0.691093	2.07869	-0.566376	0.40336	-1.78628
0.00358073	0.571552	0.154455	-2.79043	0.884642	1.28958	2.77951	1.47729	0.843759	-0.997123	-0.544974	3.10949	-2.65478	-0.728678
0.00390625	1.97668	-2.40233	2.49132	1.28241	-1.2479	-0.541715	-0.0211656	1.94797	-0.976405	-1.19732	1.24643	-1.52048	1.35944
0.00423177	2.28204	1.43203	2.47803	2.11778	-1.57244	0.86726	0.478955	-0.285793	-1.1361	2.51502	1.40099	-2.5666	-1.91991
0.00455729	-1.33915	-1.3647	-2.10077	-0.0868452	0.0844553	2.0947	1.98807	0.730679	3.07806	2.57749	0.64678	-2.47022	1.0199
0.00488281	-0.327254	0.128281	-1.26668	-2.91564	-1.26685	0.973167	2.842	-1.1318	-2.04299	1.89069	1.09073	-0.0999591	-3.1273
0.00520833	2.00402	-0.232456	2.33396	2.25449	-2.07189	1.83574	-0.293384	1.69922	-2.33664	-2.31438	2.45588	-1.3629	-0.523724
0.00553385	-2.50779	1.18637	2.82277	2.8805	1.00512	1.14397	2.14379	2.53235	1.74144	-1.98174	-0.326894	1.72049	2.01441
0.00585938	-0.831285	-1.60923	1.72552	-0.136835	1.06691	2.63556	2.6536	2.05417	-0.259609	2.79922	0.717274	0.489466	-3.05496
0.0061849	1.89846	-3.02663	2.98322	-0.209471	-2.6577	2.5541	1.45785	2.41983	0.351185	0.470829	-1.56489	2.81676	1.37447
0.00651042	0.594384	-2.90587	1.57651	2.83124	-1.43635	-2.52804	0.78995	2.65276	-2.57342	-0.431348	2.6613	-2.44308	-1.70829
0.00683594	-0.232327	-0.446235	1.038	0.374223	-2.52779	-2.61442	2.93677	2.89763	1.59314	1.78353	2.60573	-0.927298	1.60369
0.00716146	1.57066	-0.359997	1.6327	2.80258	2.44789	0.372147	-1.93222	3.13607	2.07463	2.15941	2.55406	-2.08422	-2.01338
0.00748698	-3.11814	1.91303	1.14906	-2.21049	2.10582	2.88785	0.771876	2.41022	0.746847	-0.316723	0.522289	-0.0108841	0.601918
0.0078125	-0.344787	1.65801	-0.636143	2.78334	-0.798588	0.0825454	-2.85439	-0.279657	-2.08195	0.0729323	-0.447122	1.60945	-2.83962
0.00813802	2.06582	2.45945	1.35843	-0.821042	-0.820596	0.595181	-2.40964	-0.504281	-1.34649	-1.42494	1.67293	2.71079	-2.35981
0.00846354	2.47859	-1.07418	2.38191	1.6921	-2.79088	0.572904	0.621987	0.739655	2.67527	-2.95166	1.98938	-0.237979	-2.34775
0.00878906	-1.82374	0.771872	2.4452	-0.0452336	-2.67986	-2.01578	1.35995	0.147252	-2.89442	0.0348297	1.3162	3.07199	-2.78014
0.00911458	0.34118	2.82556	1.68439	-0.448006	-2.67666	-0.480616	2.7595	-2.76781	-1.09955	-0.807585	1.77568	-1.80185	-2.56718
0.0094401	2.33222	0.109288	2.28412	-2.53149	0.0787937	1.6693	-0.0910294	1.68859	2.96494	-1.25963	-1.07597	0.908575	1.39815
0.00976562	-2.17585	-1.2255	1.16194	1.12547	-0.27089	0.468666	1.75944	1.98186	-1.49285	-2.46199	-1.76071	2.75514	-2.92462
0.0100911	-1.15025	2.2665	1.17945	-2.91889	-2.60025	2.00334	-1.9995	2.75623	-0.683431	2.61704	-3.10367	2.25828	-0.761037
0.0104167	2.4354	0.2882	0.667515	0.552347	-1.97418	2.16503	-0.602657	1.03748	-3.13595	0.480199	2.91089	2.42426	2.48616
0.0107422	0.323978	2.78716	1.74783	-2.01953	1.85233	-0.944111	-2.85317	-1.88592	1.69074	-1.46747	0.611585	-2.9359	-0.944168
0.0110677	-0.84475	1.55373	1.34544	-2.73796	0.529929	2.75201	-3.11577	-1.75684	-0.650843	-2.49388	0.317753	-1.56391	2.08376
0.0113932	1.45239	2.70783	-1.04481	2.22932	-2.07018	1.87576	0.0802178	0.225947	1.02279	1.98611	-2.9217	0.76264	-1.99826
0.0117188	2.35771	2.99537	-0.647305	1.80292	2.97538	-3.0429	1.95665	-2.86903	-0.510075	1.0351	2.24015	-1.65518	-2.8963
0.0120443	-2.0474	-0.380129	-2.81901	-0.411119	2.86475	2.13656	-2.86313	0.731414	-2.24601	-1.69456	1.45509	2.6896	-1.76391
0.0123698	-1.43323	-3.02889	2.70237	2.73679	2.5922	2.09899	-1.84946	1.70139	2.38342	-2.59476	0.488781	2.77158	1.28772
0.0126953	1.83131	-0.680346	-2.71692	0.580268	1.12452	1.99378	-0.138175	1.69586	0.826443	2.37442	0.551502	-2.76723	3.00265
0.0130208	-1.01948	-2.96049	-2.50845	0.501747	-0.433521	2.7001	1.52129	-3.09995	0.716259	3.04657	1.96937	-2.07476	0.829011
0.0133464	-1.69642	-1.81199	-2.49743	-0.227514	-2.53493	-2.95905	2.26658	3.0258	-0.547729	2.41438	2.51069	-0.745007	2.01202
0.0136719	2.03672	-2.03678	2.26386	-1.4488	2.9909	1.98154	1.12671	2.75696	1.67995	-0.803181	-0.459955	-0.180763	-1.77662
0.0139974	-1.04113	1.57264	2.27569	2.61196	0.56028	1.68826	1.23826	-2.46404	-2.96655	-2.58194	0.773001	1.50727	2.14797
0.0143229	-0.76986	-1.33079	-2.37628	-3.11541	0.331301	-1.82586	3.01115	-2.15375	-2.53835	2.65195	-0.7739	-2.86065	2.48767
0.0146484	1.51627	1.79909	1.75587	1.24244	-0.459135	0.213958	2.72008	-1.80892	1.28704	0.664533	-2.49739	-2.45505	-2.84836
0.014974	2.89615	-0.54082	2.30703	1.55066	2.10587	2.45904	2.70994	-1.8004	0.443802	-2.6393	2.92727	-2.7711	1.86892
0.0152995	-2.36137	2.14363	2.4582	-0.588743	3.05525	2.69074	2.63233	-2.85821	-1.88963	-3.07762	2.234	-1.55649	2.26776
0.015625	0.392015	-0.299966	0.721075	-1.40708	2.51928	-2.65056	2.48739	0.971523	-2.24381	2.89951	0.752517	2.72579	-0.413908
0.0159505	2.75887	-1.80596	-1.35658	-2.39736	1.10014	2.8489	1.99757	2.59774	-1.73889	2.70117	-0.449768	2.52939	1.34157
0.016276	-1.23075	0.799198	2.61225	-1.11877	1.48501	-1.05044	-3.07129	1.77647	-2.65149	-0.422432	-2.70792	-3.06857	-2.88159
0.0166016	0.743129	-2.05535	3.05477	1.22204	-2.10504	1.43554	1.0063	2.0793	-1.90602	2.02804	2.87001	1.99675	-1.89037
0.0169271	2.38279	1.78523	-1.08968	-2.07724	-0.081279	-2.47589	0.353779	-2.98091	-1.70408	-2.23044	2.60724	-2.8758	1.89818
0.0172526	-3.07009	0.13874	-2.37829	-0.0953004	0.757517	-0.413467	2.36649	3.10628	-1.20976	-1.97237	-1.90644	-1.09125	2.6512
0.0175781	-0.607567	1.82204	-2.27491	2.26716	0.709827	2.51886	1.38906	-2.07957	0.986003	0.723554	-0.455528	0.338585	0.273244
0.0179036	1.95653	0.532392	-1.93499	0.828337	0.629006	1.03281	3.00061	-2.38792	-2.50428	0.981037	-1.84011	2.89485	1.76063
0.0182292	-2.73657	-2.90543	2.2409	2.80755	0.408271	1.61054	2.68991	2.58811	2.93697	1.27784	-1.5219	-2.95403	-0.953725
0.0185547	-0.9908	0.276254	2.26104	-0.426718	1.32396	3.02716	3.0216	0.240475	-1.37102	-0.468967	2.81924	1.62209	-0.389424
0.0188802	1.95467	-2.82562	2.58053	2.0258	0.965572	1.35579	2.98607	-0.783096	-1.84369	-2.1769	1.51761	2.74776	-0.939862
0.0192057	2.86369	1.70147	1.40591	2.24059	0.368982	2.82269	2.59483	0.336633	-0.177899	1.11157	0.572532	-0.771491	2.3132
0.0195312	1.70969	-1.94562	1.19459	1.03087	-0.98759	-1.49796	-2.38419	2.00977	-2.33874	-1.27457	-2.83924	-0.858483	-2.30173
0.0198568	-0.41843	2.86348	1.77841	-0.471111	-1.46636	-1.71269	0.590505	-3.07721	-2.50511	-0.103979	3.13955	0.583519	3.09844
0.0201823	1.7261	-0.275229	2.36295	-0.144996	-2.6279	0.743883	0.918354	2.11269	2.75721	-1.92271	-3.07848	1.77742	-2.73823
0.0205078	-1.92148	-2.96597	0.78531	2.52267	1.12795	0.993356	2.46429	-2.18657	-1.03867	-0.0253687	1.17091	0.34023	-0.266159
0.0208333	0.0250145	0.410006	-1.49149	2.46073	-2.66264	0.458726	-2.82463	-0.33136	0.71634	1.24526	1.79882	1.93518	1.73835
0.0211589	2.66023	-1.3578	-1.69534	0.665198	-0.024822	0.802372	0.684931	-1.52137	-0.367245	-2.21728	1.99218	-2.21803	2.36433
0.0214844	0.878057	1.36113	-0.516683	0.967679	-1.3469	2.39478	1.66316	-0.453316	0.401245	-1.01576	1.41663	2.35994	0.812493
0.0218099	-1.48862	-0.758261	2.91007	-2.06085	-2.05774	1.14989	-0.870019	-1.8756	1.39138	2.36768	2.97377	0.675553	0.470398
0.0221354	1.52057	2.11617	-0.243935	-2.0056	-2.3156	-0.665989	-0.095447	-2.19142	2.24659	0.744389	-2.66971	1.5731	-1.00952
0.0224609	-2.62185	-0.72364	-2.04534	1.25209	0.0857957	-1.8034	-2.85744	-2.79343	1.33569	2.76088	-0.124576	1.03147	-0.290457
0.0227865	2.63036	-2.92991	-2.84634	1.78097	-1.33476	-2.37161	-1.5297	-1.76801	3.10682	-2.38791	-0.243515	2.78809	-2.40306
0.023112	1.84848	0.165212	0.775137	-0.518708	-1.36883	-0.691905	-0.602635	2.44177	-0.314245	2.46277	0.937432	-0.732828	-1.83344
0.0234375	3.04751	-2.30333	2.31081	-1.36872	-0.81628	1.15064	-1.09675	0.840278	-2.50469	-1.67234	0.35911	0.0873363	2.5549
0.023763	-3.1331	0.797042	-2.66693	1.961	0.2569	2.2482	-2.32505	1.58975	2.75052	-2.44933	1.91333	-2.42813	0.109827
0.0240885	-1.33149	-2.34962	-2.91621	1.8165	2.50145	1.36979	-0.543268	1.65705	2.29491	0.27233	-2.76853	2.1568	1.25007
0.0244141	3.02852	1.80123	3.04617	0.707769	0.577081	1.15379	-2.17279	2.03599	-2.59539	-2.43742	-1.5226	2.39687	-1.14655
0.0247396	-2.52986	-0.542419	-1.27213	-0.837608	-1.19978	1.63973	2.13845	-2.17308	-0.917577	2.5802	-1.62969	-2.92749	0.249681
0.0250651	-0.328975	-2.85462	-2.87998	-2.8867	-2.77277	-0.962895	-2.13657	0.943755	1.65532	-2.41607	3.01914	-1.55897	-1.08286
0.0253906	2.5431	-0.57207	2.67803	-2.95873	-2.8479	-2.81781	-0.471331	-2.65841	3.12125	1.01963	-2.28266	2.38515	-1.67243
0.0257161	2.24851	-2.76717	0.59148	-1.14645	2.1279	0.805986	1.01664	1.39456	-2.8916	-1.20837	1.40076	-1.68365	-3.12963
0.0260417	-2.78922	-0.428047	2.27772	0.416797	0.86961	-1.23141	-2.55053	1.0517	-0.897763	2.31277	-0.799051	-0.304174	-3.11894
0.0263672	2.34751	-2.61232	2.21972	0.76997	2.31647	-1.88113	-0.551641	1.2684	1.75194	1.0618	-2.87204	2.69355	1.89634
0.0266927	2.47047	1.36492	-2.72375	-2.0014	-3.13914	-1.20705	2.0207	2.0368	-1.21522	0.15738	-1.88215	-1.04375	2.32246
0.0270182	-0.835557	-0.89823	1.75075	-2.04648	-2.66924	3.06185	-1.79178	-2.76806	-2.37513	2.4314	0.701859	2.89642	0.574374
0.0273438	1.0434	2.71058	0.807283	1.99478	2.0986	1.90936	-2.93952	1.35854	-2.0665	2.49964	0.423367	2.06544	1.73272
0.0276693	2.80983	0.24133	-0.39965	1.67621	2.91076	2.76313	2.29125	-2.84326	-2.52723	0.645548	0.0473671	-1.53827	-1.68767
0.0279948	-1.50549	-2.55876	2.50752	-0.562734	-2.43716	2.30938	1.83268	1.62543	-0.793501	1.64336	2.46832	0.482309	0.0288432
0.0283203	2.77259	0.284165	0.71386	-1.27356	-1.35905	-2.41748	1.85517	1.2953	0.773513	-0.747252	3.04346	-1.64933	-1.84188
0.0286458	2.31443	-1.78239	0.918942	-2.40128	-2.54475	-1.54922	1.44459	0.106031	0.671855	-2.81389	0.0645944	-0.0816294	-0.413929
0.0289714	-2.31524	1.1732	-3.02313	2.55907	-2.99869	-3.01515	-3.08	-1.36415	-1.71142	2.26009	0.189464	-2.61887	-2.86065
0.0292969	-2.50287	-0.661869	-1.76823	0.474121	-2.26684	-1.6021	1.10457	-2.7988	2.68298	0.369076	-0.75132	-1.3866	-2.88788
0.0296224	-3.03519	2.30613	-0.256635	-0.496014	-0.24459	2.2229	0.547235	-0.387627	3.00569	-1.11502	-1.1425	-1.36414	2.74207
0.0299479	-2.81157	-0.798144	3.02496	-0.991091	1.82774	-0.667854	-2.90474	-1.71651	-2.23597	-1.56101	-2.15749	-0.521213	-0.278174
0.0302734	-0.120562	2.48884	0.5472	-2.39352	-2.7728	1.87026	3.06015	-3.03718	-2.12328	2.27777	3.06169	2.92287	1.49913
0.030599	1.07486	-0.805305	0.746601	2.17914	-2.09534	2.3103	-0.936415	0.394114	-0.0777192	-0.487721	1.15199	0.827765	1.37899
0.0309245	-2.68792	-2.6295	0.823973	0.471054	0.953419	1.13492	-0.948832	1.13473	-2.84748	-0.385793	-0.2596	-2.18363	1.57473
0.03125	-0.570371	1.48575	2.84462	-0.270186	0.602764	2.09692	-2.37802	-2.37889	-2.92142	-2.35203	-0.568135	-3.06755	-1.64957
0.0315755	2.32889	-2.41079	-1.69923	-1.70475	0.193487	0.0708894	-0.528823	-1.0763	-2.39884	-3.13291	-2.41949	2.74827	-1.61631
0.031901	2.89601	2.0452	-1.3823	-2.48872	-0.195053	1.91361	1.37691	0.177578	2.07866	-3.11272	-2.94838	-1.32703	-1.95053
0.0322266	-0.460859	-0.506123	-2.86381	1.7782	0.0474643	0.992348	-1.74841	-1.79098	3.0927	0.000465269	1.45385	-0.461975	2.43912
0.0325521	2.17416	-0.0758699	-2.75927	0.984399	2.10547	0.183365	-0.403272	2.40906	-1.87112	-1.31852	1.59899	2.81924	3.11915
0.0328776	1.85466	0.0318495	2.72291	-0.567523	1.69584	2.40878	1.45456	1.23307	1.31862	-3.10568	-1.64439	-3.02573	1.95291
0.0332031	-1.61894	-2.26811	-2.062	-1.43937	0.00235694	-2.59443	-3.06452	1.41877	-2.20836	-2.98384	-2.11044	2.09427	-2.1622
0.0335286	0.215969	0.794506	-3.121	-2.78258	1.53277	2.92856	-2.01132	-0.249993	2.68416	1.82468	-2.44538	-2.65282	0.418167
0.0338542	2.81228	-2.48562	2.72521	2.51076	2.49575	1.59666	-2.72717	0.820089	-1.32281	-0.83672	2.40885	-1.5538	1.965
0.0341797	-1.37028	1.19141	-2.46511	0.775805	2.97046	2.98734	-2.09272	-1.25754	-1.09675	2.86882	0.916209	0.556607	-0.183367
0.0345052	-0.277904	2.59489	-2.39702	0.592247	2.04098	-2.51626	-1.26605	2.46433	-3.13767	1.931	0.307397	-0.586287	2.48591
0.0348307	1.58586	1.93929	-2.98651	-1.42438	1.48268	-2.64044	-0.64694	2.84045	-2.57634	1.65229	-0.948694	1.01531	-1.41793
0.0351562	-2.2269	0.826664	2.27495	-2.89178	0.558587	-0.788991	-2.80952	2.04201	-2.79368	1.10091	-2.62229	0.234055	-2.69385
0.0354818	-2.69984	-2.44861	1.41977	2.8824	-1.81087	-1.74783	-1.25365	-1.49007	-0.177288	-3.08951	3.0195	-2.0912	-0.0920864
0.0358073	0.343546	-0.523779	0.182888	0.97499	-2.02678	1.69912	0.984852	2.80921	2.19525	1.38144	1.57457	-1.01207	2.06043
0.0361328	2.49586	0.588245	-2.30613	-0.954432	1.78015	-1.27965	1.87047	-1.41807	-2.87975	2.26858	-2.3965	-2.76101	2.63705
0.0364583	-1.4548	0.607999	0.866517	-1.85811	-1.22819	-2.98257	-2.76843	-2.54241	-2.3339	-0.201537	0.25541	-2.10931	0.91826
0.0367839	0.90044	-2.96641	1.13769	2.06039	-2.07452	-3.08839	0.396498	2.82398	-3.09279	0.983047	2.99584	1.05945	-1.50646
0.0371094	1.6476	0.867052	-0.516346	2.93892	-1.40007	2.00295	2.23865	-1.32917	-3.05498	2.93811	-2.70902	2.95479	-0.805396
0.0374349	-2.73802	-2.23465	-1.1976	1.53821	-1.8828	-2.09333	-2.75342	0.128202	-2.53111	0.812043	-3.06399	-1.40657	-0.378947
0.0377604	0.572474	2.75602	-0.444326	-0.0120791	-2.75754	-0.756836	-2.6792	-3.1323	-2.00819	-0.0375981	-0.493317	0.906643	2.62643
0.0380859	-2.37783	3.03863	-1.7341	0.799125	-0.194167	1.67532	-3.12145	0.63009	-2.99236	0.240706	1.10093	-2.64945	-2.48682
0.0384115	-1.43849	1.97842	-3.09119	-2.38509	-0.493107	0.136261	2.44743	-1.6765	-1.1389	0.46854	-1.41062	-0.398892	-2.98543
0.038737	2.94821	0.587852	-0.778022	-0.262604	2.89851	-0.606426	-0.807151	-0.0932641	-3.07245	3.02832	2.4568	2.67478	-2.55901
0.0390625	0.42521	0.0359993	2.22728	0.454686	-1.80178	0.722992	-0.414038	-3.11966	2.54005	0.543455	-2.41345	-2.51338	0.669034
0.039388	2.33434	1.02268	3.06507	0.105464	-1.40727	-0.300344	2.00616	-0.840266	-1.01099	-1.38362	1.84261	0.137536	1.72991
0.0397135	-2.02813	-0.87164	1.73863	3.05477	0.774598	2.66122	-1.16543	2.72401	-1.39621	-1.90846	1.55278	1.62335	-0.538653
0.0400391	0.352048	1.22312	1.85696	1.06335	2.31844	2.21545	0.837764	1.61683	-0.177283	1.9349	-0.356522	-2.22628	0.766629
0.0403646	2.03288	-2.41511	1.52562	-1.99834	-1.54292	2.41273	1.56849	2.44346	-0.702133	0.148333	-1.32127	1.7094	-2.13524
0.0406901	-2.03987	-2.80364	0.200908	1.11852	-1.32338	-1.67223	-2.17655	2.691	-2.11943	2.81404	-2.58634	2.55828	-0.795301
0.0410156	0.288755	-1.295	-1.0458	-2.61819	2.0572	-2.48491	-1.07023	2.02079	-2.45253	-1.96341	-0.958177	-1.00588	-2.51572
0.0413411	-0.550566	3.03491	1.54719	-2.34805	2.16688	-2.70404	1.76962	3.05364	0.246357	-2.22413	2.30723	1.8317	2.6182
0.0416667	-1.95974	-0.0359723	-1.74364	-0.639344	2.47585	-0.412244	2.92262	1.77037	-1.48702	0.894402	-0.161737	2.24487	1.83575
0.0419922	1.75586	-1.46203	1.73846	2.18965	2.92316	2.68007	-1.83481	-2.56761	-2.04771	3.12185	-0.775831	-0.811669	0.603319
0.0423177	1.81567	0.930738	-1.91512	-1.71424	1.65017	2.77098	-2.38692	2.30599	1.78348	-2.12876	2.35386	2.09506	0.969604
0.0426432	-2.27855	-1.03774	-1.92254	0.832586	3.11882	1.40722	-1.18151	-0.622784	-2.72469	-3.07842	-0.0748942	-2.89631	0.0339925
0.0429688	-0.89289	1.41315	-2.94302	-1.18938	3.09326	-2.59211	-0.747513	-2.55499	-2.21224	-3.06888	2.97549	0.950607	1.86792
0.0432943	2.61385	-1.07412	3.05831	3.00851	3.13317	-2.976	-0.0126515	-1.05977	1.18513	0.660063	-2.52443	3.09018	2.85338
0.0436198	2.07304	2.29925	1.90675	2.56909	-2.12227	-2.19969	-2.83578	1.77726	3.04311	-1.68442	-2.4763	-2.42296	-1.76301
0.0439453	-2.38824	-0.698163	0.664604	0.0351991	2.4802	2.09334	2.42286	-2.70439	1.09169	0.644273	0.771564	-0.579049	0.0369173
0.0442708	-2.37438	-3.05394	0.828013	3.09076	2.20546	2.4235	1.22467	1.03691	2.6999	-2.36747	-2.25625	2.99759	-2.57215
0.0445964	2.20583	1.89256	0.124219	1.939	2.90331	-0.646966	2.4759	0.56962	-2.6758	0.881056	1.52659	-1.04502	-1.70828
0.0449219	-1.60218	3.05032	2.23964	-2.60974	2.22354	-1.20808	2.95865	1.73168	-3.04904	0.635537	2.61115	0.63427	2.51708
0.0452474	1.94755	-2.60656	-0.526708	1.65313	2.11799	1.76405	0.636023	2.84867	1.66645	-2.43168	2.24286	-2.96647	2.76808
0.0455729	-2.12194	-1.36969	0.520262	0.757531	-0.349459	1.4504	0.114623	1.30557	-1.57998	2.92694	2.8499	-0.949364	1.94243
0.0458984	-2.21472	-0.0829527	-1.84269	0.549049	-2.36915	2.4204	-2.34526	-1.45938	0.290919	0.685902	-1.93506	0.668731	2.89044
0.046224	1.39565	3.04773	2.48428	-1.59605	2.50054	1.24896	-2.51155	2.79511	2.48905	-0.948616	-2.29937	2.9094	0.698074
0.0465495	3.0073	-2.82401	-0.96423	-2.71735	3.1195	-2.1416	-1.60969	-2.05361	-2.66786	-2.53865	-0.46725	-1.72819	-1.44551
0.046875	2.2424	1.66236	1.48419	2.41972	1.62984	0.675153	2.48902	-1.61429	-2.06864	-2.00002	1.10275	-2.7769	-3.10545
0.0472005	-0.935983	-2.19646	2.78741	-2.15562	0.9032	-1.68754	-2.01795	0.717481	-2.31876	2.50358	-2.58767	-2.89337	2.93157
0.047526	2.57182	1.79924	0.954156	0.666317	-0.0567877	1.94865	1.77494	1.43916	-2.48565	0.927266	2.78582	0.928188	1.76165
0.0478516	0.593015	-0.890537	-0.102455	0.0229281	0.516582	0.130877	0.95387	0.700122	0.263458	0.271058	2.39919	1.03626	0.804008
0.0481771	0.29816	2.86491	0.722096	-2.56761	1.64882	-3.02637	2.25004	2.94111	-0.505125	2.1311	-2.62023	2.45833	-2.05754
0.0485026	2.97994	2.69948	2.19078	-2.82613	2.52005	3.0569	-2.79619	-2.98952	2.62629	2.92856	-1.96367	-2.35217	3.01458
0.0488281	-1.72427	-2.20699	3.05584	-0.913038	-1.6509	-1.54413	-1.95049	-0.914707	-0.396559	-2.01989	-0.0121729	-1.42677	-1.13727
0.0491536	-2.71369	2.99701	2.66622	-2.86757	2.6032	-3.07872	-2.96821	-2.99239	-2.23398	3.09011	-2.13012	-2.42899	-2.4454
0.0494792	2.27838	1.68694	1.65871	1.71236	1.09138	2.03326	1.2605	1.41297	3.08791	1.55308	2.23691	2.68836	2.20648
0.0498047	-0.262805	-0.621124	-0.992852	-0.237309	-0.921149	-0.408608	-0.248862	-0.178567	-0.637422	-0.615742	0.608547	0.0498883	0.139298
0.0501302	0.744089	0.625809	0.381431	1.18588	0.473477	0.799111	1.42769	1.32005	0.987953	0.959349	2.19439	1.58224	1.57834
0.0504557	-1.67862	-1.52424	-1.83608	-1.38647	-1.35101	-1.5673	-1.32058	-1.16776	-1.71806	-0.834027	-0.880076	0.16063	-0.3172
0.0507812	0.634215	0.477224	-0.0246687	0.536218	-0.0795272	1.10857	0.293389	0.668051	1.16596	-0.0748924	0.262199	1.29617	1.22548
0.0511068	-0.462833	-0.4439	-1.0588	-0.68929	-1.82257	-0.691681	-0.651313	-0.697808	0.0559792	-1.03387	0.0810012	-0.252434	0.120133
0.0514323	0.0328532	-0.242422	-0.932018	-0.445803	-0.422778	0.453646	0.427642	0.161797	0.497229	0.0506085	0.179694	0.744323	0.782612
0.0517578	0.669662	-2.73015	1.1034	2.34481	2.15805	1.03487	2.68295	2.85592	1.31744	1.97845	-2.9274	-2.51234	1.56865
0.0520833	-1.06797	0.391358	0.0475619	-1.53791	-2.79541	0.0689349	-1.20414	-2.29981	-2.9779	1.93415	3.07598	-0.646326	-2.04447
0.0524089	0.430119	-0.698853	-0.794135	0.766966	-1.02395	0.563902	-1.08271	2.33521	-0.351683	1.98148	1.52751	1.85791	1.28402
0.0527344	-1.79981	1.89175	-0.804722	-1.05178	-0.704799	-0.694141	0.672391	-1.5729	2.2358	0.856847	0.456702	-1.20073	2.2843
0.0530599	2.09356	0.393808	1.26366	1.34374	0.876716	1.378	2.17646	0.857977	-1.5279	0.413397	-1.14705	1.04459	-1.53975
0.0533854	0.658087	-1.46285	-1.37233	-1.23792	-0.162256	-0.208908	-0.513199	0.0738937	-0.171855	0.325673	-0.74566	0.664038	-1.80524
0.0537109	3.12808	0.286606	0.64697	2.94466	1.92111	-0.389363	0.077766	1.07885	0.232513	-0.44269	3.10231	2.8436	1.87411
0.0540365	1.19214	-1.99509	-2.39069	2.91882	0.822621	-0.929817	-1.59456	-0.895398	-1.03876	3.07233	0.985392	0.942455	0.814824
0.054362	0.50722	0.177773	1.02038	-0.655525	-1.07267	1.45635	0.128122	-0.285997	0.999988	0.329426	2.26487	2.43365	1.24563
0.0546875	2.81916	-1.2441	-2.5287	2.76501	0.0992417	0.0191764	-1.1233	-1.41009	0.94324	1.45081	-1.80811	0.39887	2.17444
0.055013	-2.58172	0.919533	2.23497	-1.70485	-0.161976	1.24267	-0.853312	2.15605	-0.145758	0.235069	-0.261081	2.04877	0.53843
0.0553385	0.0466448	-1.04337	2.73326	0.62826	-0.090213	-2.69216	1.66652	-2.93125	-3.13229	2.10658	2.38075	0.0663066	0.898952
0.0556641	-0.661347	0.829638	1.72494	-1.60357	0.593136	0.446375	0.545839	1.90227	-1.19879	1.37149	1.6414	1.74916	-1.09548
0.0559896	2.96934	-1.44666	1.6163	-0.658555	0.239162	0.10238	0.800969	1.15551	-0.845441	1.52723	-0.712172	0.0657201	0.586614
0.0563151	1.10778	-0.613864	0.825925	0.160547	0.439235	-2.26953	0.362363	-1.43565	0.185435	0.0429839	0.592568	-1.31684	0.804826
0.0566406	0.528559	-0.188269	-0.571311	0.196002	-0.612977	-1.3464	1.89254	1.30958	0.365245	2.92729	-3.13911	-2.63827	0.968374
0.0569661	-1.84896	-0.0181199	1.79822	1.96981	0.715437	0.867382	-0.257952	-2.80788	-0.304531	1.64881	-2.94391	1.93383	-2.51273
0.0572917	0.351631	-0.571336	-0.480906	-2.15244	0.064075	0.927668	0.928275	-2.32052	-1.33295	1.49377	2.27046	-0.15757	0.359657
0.0576172	1.36787	1.75606	-0.70823	-1.29211	-2.74192	-3.10456	-2.97932	1.85968	1.88758	-0.661825	1.41512	-1.42902	2.88364
0.0579427	-0.579028	1.6215	-1.59493	-0.0668696	-1.04619	2.90994	-1.67235	-0.681838	-0.00549734	-1.78585	0.150598	0.907465	0.414322
0.0582682	2.6027	-0.463141	-1.55607	-1.74166	-0.909692	2.18457	-1.14913	-0.754273	1.42671	3.03567	-2.33994	0.958772	2.28738
0.0585938	-0.203041	0.173146	-2.41023	1.21112	-1.86863	1.28593	-1.24732	-0.827164	-0.286354	-0.355399	-2.70642	-1.03628	-1.6198
0.0589193	-0.0331952	0.206007	2.37064	-0.688237	0.801725	-2.1999	-0.444501	-0.904964	0.433441	-1.16561	0.997617	-0.468904	-0.459958
0.0592448	2.31553	-0.563163	-1.80173	0.289289	-1.20294	-0.656261	0.561942	0.584113	-2.33087	-3.1031	1.76918	1.00494	-1.67381
0.0595703	1.7061	-0.850281	2.12025	-1.24569	-1.148	0.113601	1.61156	1.78562	2.26478	-2.04615	-0.42821	3.06023	2.67724
0.0598958	-2.54469	-0.834627	1.19532	-3.11723	-1.48549	-0.349443	-1.2299	1.74595	-2.9017	-1.95683	0.696201	1.63734	-1.287
0.0602214	-1.07471	-1.74927	-1.62359	-0.35475	-2.88057	0.596319	-0.0558719	0.402006	2.22658	-0.558776	-2.16847	2.45992	2.52849
0.0605469	1.61338	1.85815	1.06908	0.960355	-1.38376	-0.112203	-2.85435	1.95154	2.57995	-2.15458	-2.75945	0.296586	-2.22067
0.0608724	1.83826	3.03895	0.168317	-1.52676	-1.16979	1.61042	-2.29605	0.00384933	-1.61252	3.07806	-2.42717	1.62949	1.16448
0.0611979	0.878498	2.25444	-1.60386	-1.01559	-0.270613	-1.35325	-1.87084	-2.00462	3.06818	1.19845	-2.24356	1.33004	0.876868
0.0615234	3.06487	0.901976	-0.69427	-2.06127	0.0451575	0.680624	2.299	-1.17934	-1.83672	-1.17527	0.168693	-0.609526	0.15928
0.061849	-0.000135851	-0.646827	0.266409	2.11553	-1.91718	-2.48864	2.84047	-2.19511	-0.160399	-0.733994	-2.02268	1.22464	0.851942
0.0621745	-0.970338	-0.538213	-0.427756	-0.668452	2.37022	1.88364	-1.5557	1.34545	2.88847	2.50132	-2.83176	-3.0619	-2.1064
0.0625	1.77493	0.0693056	-2.18705	-1.40689	2.40873	-0.524335	-0.377493	0.0457804	1.69811	2.74842	-0.774401	-1.38752	-1.5738
0.0628255	-2.89739	-2.28239	-2.5639	0.617736	-2.4187	1.19463	1.55628	-0.519031	0.165267	1.46096	-2.56399	2.3982	-0.301018
0.063151	-0.502383	-0.919866	1.04388	1.24083	1.18461	1.04349	-1.35956	1.45651	-0.423852	-2.93853	2.1079	-2.14059	2.89446
0.0634766	-1.98946	1.75288	2.09213	-1.77481	2.97549	1.80787	0.604006	1.54153	0.933281	-2.92182	0.27438	1.10059	0.646594
0.0638021	1.72978	-1.76545	1.17555	-1.71253	-2.31613	1.12377	-1.92091	0.505932	1.11706	-1.3996	0.355554	1.68139	1.21143
0.0641276	0.870393	-0.279163	-0.10798	1.82307	-1.98038	0.910603	-0.0526856	-2.53458	-0.626516	1.09005	0.0312011	-0.266661	-2.8914
0.0644531	-1.44932	2.68751	-0.360589	-2.60768	1.06633	-3.11507	1.44818	-1.75522	0.466889	0.849813	2.55239	0.171777	0.466822
0.0647786	2.07815	-0.110532	1.31968	1.30682	1.82861	1.28333	2.2558	-2.52138	0.290904	-2.44678	2.76399	2.37917	2.79957
0.0651042	0.774115	1.14724	0.102482	1.67581	2.28076	-0.139101	-1.78096	-0.277225	0.682642	-1.63451	0.892251	-1.6169	-2.27558
0.0654297	-0.840359	-0.173765	-1.07889	0.383571	3.07901	-2.99572	0.379675	-2.14856	0.189353	1.15816	-0.0789574	-2.53369	-1.87356
0.0657552	-2.0761	-2.89174	-2.3202	-2.20039	2.14657	-2.5887	0.774043	-0.53238	2.96946	0.755541	-0.402023	-1.85679	1.42538
0.0660807	1.0679	3.14152	-0.167628	-1.27712	-0.479019	-3.06155	2.17811	0.0303979	-0.604666	0.14558	-2.4254	-1.15085	-2.04313
0.0664062	-2.84391	2.11072	-3.0385	1.7894	-1.54107	0.560782	-0.867164	0.581981	1.27885	0.660925	2.77995	1.09587	-2.49564
0.0667318	1.62363	0.54799	2.1467	2.35322	-1.87802	-0.763514	1.32863	1.352	-2.00084	2.17325	1.98905	2.19111	-2.88572
0.0670573	-1.41395	-2.97007	1.45251	1.11014	0.283147	1.00076	1.87556	3.03989	2.7536	2.45554	0.885972	-0.297961	0.611847
0.0673828	0.502242	0.127007	0.793662	-0.750008	2.51537	1.71724	-1.14259	2.21029	1.07645	-1.36462	0.496608	0.966846	-1.37703
0.0677083	-1.66664	-2.41767	2.22032	-0.326943	0.819592	-2.58709	0.586385	-2.48711	0.0757498	-1.43523	-1.35705	-2.17024	0.368303
0.0680339	-0.52809	1.26656	-2.88861	-2.92812	0.993035	-2.73396	-2.86368	1.13052	-1.32892	-0.951649	-1.77682	0.641252	-1.97406
0.0683594	0.905385	1.12165	-0.402963	1.62162	0.684091	2.34673	0.719085	0.679201	2.0396	-1.07466	2.29547	1.58975	-0.384377
0.0686849	-1.69494	0.790062	-0.264889	0.281633	-1.95079	1.4289	0.61	-0.784449	-1.07424	-2.4524	0.692605	-2.65165	1.7677
0.0690104	1.78921	-0.00384064	-1.16157	2.96348	0.422823	0.582861	-2.89138	-0.966825	0.218519	2.73566	-0.00932667	0.952448	-1.32485
0.0693359	1.3383	-2.18919	-2.40881	-1.34306	-0.375361	1.54787	-0.0947933	-0.295041	1.81375	-1.43926	-1.88039	1.19538	1.58666
0.0696615	2.48876	-2.46626	-0.40644	-0.209424	1.15356	1.09398	-0.129081	-2.54751	1.35852	-0.33596	-2.0236	1.29936	1.13815
0.069987	-1.99655	2.02877	-0.0676101	-1.03686	0.615319	0.579817	1.34965	0.99749	-1.39886	2.06407	1.78555	1.10027	-1.68362
0.0703125	2.13512	0.618557	1.10826	-1.65019	-0.606756	1.28284	0.377257	-2.35189	2.90877	-1.71268	0.796143	1.72425	1.77581
0.070638	2.48269	-2.50982	-0.374663	-0.663796	0.715335	0.707795	-1.44855	-2.47493	-2.27538	0.528711	1.26235	-0.940006	-2.40586
0.0709635	-2.37591	1.98153	-0.861381	-0.557638	0.90746	2.8979	-0.139654	1.97192	-0.509548	2.89721	0.624829	-3.08673	-1.75464
0.0712891	-2.82847	-0.0212916	0.878935	1.10476	-1.67618	-1.91678	-2.11093	-1.00549	1.6412	0.63656	2.23653	-1.64064	-0.165572
0.0716146	1.94288	-1.01224	-1.83601	-3.10689	-1.53006	1.6804	-1.08512	-1.43044	-0.623113	0.182284	2.88302	-0.971063	1.82436
0.0719401	-1.7688	-0.193496	-0.681207	-1.24236	0.0356532	0.48627	1.51529	-2.43861	0.0824702	-0.912381	0.344105	0.805912	-0.755532
0.0722656	-2.15465	-1.61967	0.106395	1.45235	-0.684248	0.772151	2.32398	2.21914	1.62625	1.0798	1.43175	1.82571	-2.96419
0.0725911	-0.0120485	-0.802176	2.56153	-0.72379	-0.866864	1.98236	-1.78379	-1.43835	1.73655	0.8555	0.392615	1.0181	-1.02821
0.0729167	-0.569713	-1.13774	2.98483	0.612818	0.592771	1.81426	-0.456628	2.48475	-1.57545	2.97381	-0.828045	0.132473	1.48915
0.0732422	2.69857	2.02569	-1.52296	1.25708	-0.880829	-1.2868	-2.93234	0.189783	0.287133	0.932611	-1.9997	-1.20366	0.831786
0.0735677	-0.454996	-2.52244	0.874637	0.723192	-2.88546	-0.442495	-0.0388045	0.960461	0.831522	2.05857	-1.15349	2.0268	-0.848313
0.0738932	0.783684	1.56314	1.65994	0.979162	-0.907098	2.74028	-1.21861	1.97649	-1.03191	-2.63541	1.92167	1.83582	-0.772114
0.0742188	-2.74067	-0.0173389	-0.281937	-1.84541	-2.49209	-2.76268	3.10923	0.0112156	-0.454886	1.34955	-0.695978	1.79957	2.98885
0.0745443	0.847897	2.35543	-2.84623	2.82787	-1.22104	-0.544601	-2.11518	1.39397	1.49889	1.40227	-0.40861	-0.556181	-2.73345
0.0748698	2.34411	2.51494	2.87783	1.27856	-1.76966	0.0383903	-0.175391	0.437815	0.174978	1.94919	1.54706	2.63181	0.185378
0.0751953	-2.97791	-2.77956	0.300919	3.04818	-0.452545	2.17447	2.38483	1.70182	0.694425	-0.414896	2.77315	-2.91868	2.09767
0.0755208	2.18271	0.806816	-2.86763	-2.1543	-0.421412	-0.0848751	-1.16881	-2.18827	1.211	2.92697	1.56262	-0.265159	0.876885
0.0758464	0.184507	2.7806	1.52362	-0.150588	-1.09372	-1.40284	3.07778	-2.82335	0.280846	0.312213	1.48713	1.10872	2.81286
0.0761719	-2.28066	-0.683835	0.349396	-0.274959	-1.85047	-1.61342	1.87662	-2.37079	0.620644	-2.68343	0.815867	0.571502	1.4211
0.0764974	2.83267	-2.28986	0.758928	2.58931	2.85962	-3.07971	-2.14463	-1.61766	2.92426	-1.99665	-1.6425	-1.21368	-0.246274
0.0768229	-0.313345	-3.01096	0.0666726	-1.95394	2.86254	-1.20492	-1.48018	2.33851	1.3025	-1.44444	1.21442	-0.461311	0.271886
0.0771484	-1.28933	1.02974	-1.44437	-1.79291	-1.3431	-0.0394606	1.61596	0.202894	0.775263	0.0650481	2.21076	2.83468	1.22003
0.077474	2.56714	-2.53915	1.18644	0.932786	-0.445864	1.60488	2.06811	0.51094	1.60062	-1.29436	-0.126708	-2.37735	-0.792339
0.0777995	3.02107	2.00372	1.14307	0.782183	1.17081	0.522165	-1.77853	-1.42534	0.116191	-1.66883	1.59728	0.768261	1.92816
0.078125	-0.698311	-1.74923	-2.61986	-1.18732	-2.18021	-2.35159	-0.61116	1.43847	2.83185	-1.41282	-2.22753	1.64644	-2.93209
0.0784505	2.38883	1.88195	-1.06079	-1.58188	-2.70509	1.55253	-1.13909	1.07361	-0.922504	-2.11023	-0.0283975	0.626561	-2.28494
0.078776	0.54218	-1.11855	-2.42377	1.42351	-1.59599	2.18736	1.69234	-0.415869	1.40304	-2.7792	0.429495	2.84938	0.683094
0.0791016	-0.440215	1.31833	-1.61153	3.0507	2.11958	-2.44433	0.311206	0.618687	2.09909	-0.917765	-2.29767	-2.26184	-2.43241
0.0794271	2.02129	0.404153	-2.31655	2.39222	2.53576	0.0400216	-0.638127	-0.660578	1.11492	-1.9946	-2.65629	-0.987426	2.49551
0.0797526	1.75162	-0.228138	-2.10586	-0.704741	-0.757463	-2.4702	-2.8361	-1.70438	3.02635	-1.98385	-2.89995	-1.08553	0.308277
0.0800781	-0.815461	-1.19624	0.654341	2.80924	2.6808	-1.11395	-0.320128	2.73211	-2.77651	-0.640116	-0.358552	1.48535	0.774002
0.0804036	2.20157	2.45195	-1.64093	1.24516	1.84368	-2.60307	-1.38753	-2.12434	-2.53291	3.08464	0.227702	-0.49093	0.926418
0.0807292	2.33452	1.68443	-0.393818	-0.359087	0.569681	2.27439	0.542432	-0.00631157	2.38743	-0.751578	-0.203806	0.939046	2.06127
0.0810547	-2.36349	-0.794046	-0.437158	-0.0803785	3.11137	3.02227	1.2088	1.49009	0.0207172	1.22778	-2.37354	-2.81517	-1.69299
0.0813802	-0.0949854	1.96547	1.51207	2.9736	-2.16257	-2.30606	-2.54409	-1.50217	1.97948	0.932079	3.06904	2.87935	-2.88678
0.0817057	2.68557	0.870837	-2.36533	-1.86632	1.00161	-0.521993	-2.71547	-0.570958	-1.50471	-1.92889	-2.01792	-0.342347	2.78672
0.0820312	2.41658	1.35128	-1.58538	2.21895	-0.845792	-0.357225	-0.905884	-2.12892	1.63278	-2.96137	-3.08277	-0.199861	1.45508
0.0823568	0.19924	1.66005	0.803932	1.69685	0.705135	-0.346571	-0.79877	0.7247	-3.07547	2.15399	-0.812316	1.99712	-2.82295
0.0826823	-3.12228	-2.98286	-2.20183	1.44404	1.6487	-0.00971737	0.913991	-2.78632	1.6768	-0.48849	-2.04111	2.23232	1.17145
0.0830078	-0.550739	1.06281	-2.81922	-2.54598	-2.64837	-2.75912	0.173751	0.726184	1.93461	-2.82726	0.986259	-2.68763	-1.13233
0.0833333	-2.06546	-1.90184	-2.78161	-2.46559	-2.24296	1.56743	-0.256471	-1.10736	-1.48129	2.78068	2.24516	-2.40074	-0.0443034
0.0836589	1.20801	-2.10977	1.15456	1.66871	0.701017	-0.671031	1.92658	0.232671	1.99891	2.49692	1.57315	-2.69029	2.149
0.0839844	2.58262	-1.29856	-1.98059	1.35395	1.6799	-0.301626	-2.5814	-1.22191	3.06693	-0.703944	-2.71911	-0.955287	1.55005
0.0843099	-0.00841256	2.79934	1.43914	0.28802	-0.906657	2.98194	-0.430417	-0.823067	1.66449	1.8989	-1.89005	0.909189	-1.12997
0.0846354	0.781472	1.80932	2.1151	-3.13831	1.16653	1.43506	-2.74599	1.89126	-2.05791	0.515062	-1.35936	1.5883	-2.08965
0.0849609	2.43354	-1.8755	1.82428	-2.39168	0.392958	-1.71354	-3.11764	-2.98947	1.66939	-3.05315	-0.636489	-3.12732	0.25235
0.0852865	3.12558	-2.85675	0.789729	2.66247	1.86796	-2.83674	-2.81812	-1.25819	-0.914406	-0.821234	1.19708	2.9737	-0.0609534
0.085612	0.29861	2.41251	0.672563	1.03974	0.991321	1.60542	-1.65339	-2.97128	-0.84949	-0.354629	2.64729	-2.58766	2.95449
0.0859375	-1.1616	-1.67331	1.06914	-1.19825	0.917745	-0.244184	0.735774	-0.685794	1.49831	0.815849	2.86375	-1.67528	2.07607
0.086263	2.83599	-0.24766	-2.82526	-1.79615	2.14661	0.0669097	2.83223	-2.90588	1.10827	0.908177	-0.0366511	1.8486	-2.71511
0.0865885	-0.260672	1.32764	0.208407	0.0971896	0.331705	-2.90305	-1.80582	1.31354	1.18985	1.72261	0.853344	1.59655	-2.01463
0.0869141	0.386318	-1.13507	-2.60648	2.81235	-1.35264	-0.984002	0.994951	2.37806	1.82126	2.22811	-1.58502	1.82491	0.603055
0.0872396	2.73989	-1.24979	1.39999	-1.98142	-2.19274	1.59288	2.75537	-0.848877	-1.98199	-1.91103	1.81577	3.11931	-2.69841
0.0875651	1.19444	-1.9075	-1.39736	3.13151	0.878917	-2.35486	-2.86244	1.07868	-1.0374	2.68216	2.70422	1.99223	1.77453
0.0878906	-1.61732	-2.28922	-2.26995	0.106952	-0.308022	1.53687	-2.72513	-0.156184	2.15445	2.45966	2.07354	-3.12247	-1.95346
0.0882161	2.09637	0.86516	-0.49104	-2.88943	1.61845	-2.72001	0.598331	-2.36437	2.16505	-3.12571	-2.62531	2.01351	-1.24317
0.0885417	0.957323	-0.788171	-2.36839	-1.47132	0.603823	-1.44667	1.56038	-1.90592	-0.924001	2.12479	-3.04812	2.63314	-2.156
0.0888672	-1.7386	1.19855	-0.0150594	-0.928748	1.99389	-0.314427	-2.56895	0.803032	2.4528	-1.17419	-0.802072	0.994206	0.204508
0.0891927	1.05295	0.669621	-1.90787	-0.145616	2.74719	-0.267965	-2.6459	-2.89839	1.73041	2.2497	-2.07947	1.40982	2.22085
0.0895182	-2.39366	-2.76736	-2.06761	-0.205515	-1.33354	0.20368	0.781943	0.73759	-2.05673	-1.21366	2.16283	-0.994194	-0.838425
0.0898438	-1.63956	-0.968383	0.834856	-1.542	-0.19527	0.446993	-0.016871	-2.84743	-3.02385	-0.179126	0.363645	-2.77741	2.41732
0.0901693	1.03001	-0.487523	-0.163015	-0.771794	-1.92631	0.384116	0.147968	-2.04639	0.805472	-0.195208	0.490459	1.71145	-2.52005
0.0904948	-1.52921	-0.716964	-0.412841	-1.39104	-2.16907	-1.63863	-0.86049	-2.82067	-1.53897	-0.37702	-2.02321	-0.33328	-0.731479
0.0908203	-0.768621	-2.41342	3.08706	1.48683	1.47543	-2.93472	-1.28318	-1.69893	-1.50144	2.73898	-0.960478	1.79612	2.11041
0.0911458	1.16986	0.954144	0.517181	-1.71161	-0.813219	2.41925	2.95997	2.37163	-0.968294	-2.48893	1.7432	1.85716	-2.61873
0.0914714	1.90088	1.97653	-1.15707	0.436708	0.611914	3.05886	2.36975	0.497882	-0.381342	-1.46682	0.571935	-0.489868	0.612934
0.0917969	0.371158	-2.712	0.0197754	2.54993	1.8688	-1.248	-3.07032	2.39444	2.52874	0.905137	2.96509	-0.446222	-3.07012
0.0921224	-0.874431	-0.0379982	-0.657946	-3.10819	1.97044	-3.03675	2.31677	0.806755	-0.433475	2.58865	2.62046	3.06693	3.08751
0.0924479	1.2946	1.12299	-1.74524	0.0708685	2.95604	-0.326195	-2.01433	0.453144	1.5253	2.19785	-1.28545	2.82276	0.567182
0.0927734	-2.19322	-0.403728	2.85567	-3.08069	-0.473952	-2.79291	-1.41897	-1.92317	-1.7091	1.96664	-0.8795	0.822753	1.15985
0.093099	2.37136	-2.92464	1.95245	1.84684	0.975163	2.64509	-1.43421	2.97423	0.481681	-0.759977	-1.03404	2.51363	2.04819
0.0934245	0.44599	-0.313053	2.27891	0.89504	3.13559	-2.53443	-2.57611	1.15331	-1.7709	1.32465	2.57659	2.71948	0.904007
0.09375	-0.476733	-1.51118	1.6186	-1.53569	0.332763	1.45504	-0.608424	2.70007	2.51685	-0.789306	0.658269	-2.937	0.84071
0.0940755	-2.72955	1.13178	0.737429	1.5686	1.72429	0.128571	-1.1238	0.442067	1.77603	1.47973	2.12032	1.63893	-2.45183
0.094401	2.49362	3.09721	0.603917	-0.632472	0.71889	1.62311	1.45388	0.89382	2.89378	-0.488797	0.448214	-1.57115	-1.55842
0.0947266	2.2663	2.16995	0.637854	2.35128	1.7626	1.00684	1.99914	0.353211	1.40598	-1.28663	-2.22404	-0.479512	2.43459
0.0950521	-0.826444	-2.513	2.99217	0.849678	-0.217626	1.31146	0.333995	0.823857	2.85163	-2.72933	2.73961	2.37539	2.12127
0.0953776	2.33584	-1.89366	-0.826916	0.939474	-1.68391	1.88726	0.211901	0.0292545	2.67054	1.12327	2.46698	-1.25268	1.47383
0.0957031	2.19441	-1.85287	-2.72608	-0.0806757	-1.56264	2.98669	2.52696	-2.03014	-0.661096	-0.628399	2.10738	2.50346	2.38911
0.0960286	-1.45763	1.75674	0.486538	-2.44237	2.78203	-0.55613	-2.98587	-1.27298	0.611102	-1.19794	0.474735	0.494218	-1.00416
0.0963542	1.228	1.64372	1.32717	2.29943	1.36113	1.72735	-3.02126	3.10906	1.95956	-2.47205	-3.01412	-2.66329	-2.39382
0.0966797	2.01152	-1.96782	1.5743	1.94884	0.305827	-1.10519	-2.69814	-2.04327	2.04697	2.91879	-0.558334	-1.57257	2.6202
0.0970052	-3.12378	2.02179	1.15913	2.2438	0.114123	2.86558	2.7782	1.47838	2.75326	1.48009	-2.32085	-2.22508	2.72079
0.0973307	0.775741	-0.253015	-0.395399	-0.610281	2.77629	0.574066	0.954799	0.625872	2.43526	-1.21279	-2.6455	-1.62462	2.19992
0.0976562	0.52684	-2.00953	-1.85404	-0.623971	-2.78637	-1.13334	0.0585649	-0.368913	-0.266208	-1.18761	0.46255	-0.337638	-0.194102
0.0979818	-0.2435	1.19315	-0.921551	-2.7261	-0.486006	-1.54268	0.963237	1.54782	-0.572687	0.227972	-2.79328	1.15565	1.67971
0.0983073	0.489961	0.502572	-0.0779801	1.25992	0.269553	0.682547	2.82087	-0.0924661	1.04083	0.822429	2.67178	1.94931	1.35711
0.0986328	-1.7127	2.86605	2.03741	-2.02391	3.00249	-2.47698	-2.6682	-2.03848	3.00983	-2.93961	-0.982915	-1.46907	-0.969367
0.0989583	2.16995	1.57024	0.770547	2.19649	0.728403	2.05503	2.04027	2.16227	2.40851	1.62183	-2.82697	2.94773	3.07643
0.0992839	1.7937	1.51391	0.359211	1.11999	-0.808861	1.45321	0.317414	0.490922	2.19411	0.0591103	2.24877	2.12632	1.57171
0.0996094	1.66217	-2.44255	3.08904	-1.22906	-3.1165	-2.98849	-1.68323	-1.14124	-3.0759	-2.41353	-0.225287	-1.24981	-1.11712
0.0999349	-0.669181	-0.891524	-1.22371	-0.22098	-1.30259	-0.789676	0.242107	-0.383255	-0.419186	-0.293461	1.55599	0.723173	0.758402
0.10026	1.9781	1.60865	1.22118	2.36274	2.26571	2.14372	2.85713	-2.66229	2.51754	1.46501	-2.55079	-2.97554	-2.8084
0.100586	-0.537036	0.042359	-1.26216	-0.702695	-1.98121	-0.00838857	-0.773766	-0.0863484	-2.10148	-0.944332	0.953975	0.871012	0.392843
0.100911	0.650703	-0.90938	-2.58932	-0.712934	-2.82033	-3.05437	-1.14055	-2.25289	-1.87732	-2.53664	0.147579	-1.22248	-1.00752
0.101237	-1.56195	-1.52598	-2.562	-1.23456	-2.66802	-1.06638	-1.00227	-1.15643	-0.884214	-1.57942	-0.245318	0.158102	-0.00622906
0.101562	0.0470256	-0.38139	0.245267	-0.140409	-0.604925	1.94673	2.63343	-3.10804	-0.0492224	0.436612	-2.71535	1.95825	0.181301
0.101888	2.53588	-1.28044	-0.828527	-2.66961	2.92085	1.63382	-1.8904	-2.34245	1.59908	-2.66179	-2.29494	-1.05807	-2.28015
0.102214	-1.10727	3.07789	-2.29918	-0.935896	-2.7795	-0.37818	-1.06818	-0.415317	-1.20715	0.58299	1.68958	0.75356	0.869188
0.102539	-2.64942	-2.21333	3.06472	3.11008	1.30376	-0.961181	-0.593059	-2.37013	-0.0653665	-1.1965	1.57006	-1.70684	2.12669
0.102865	-2.11579	-1.7288	-0.546312	-0.0750069	-0.915034	-0.295479	1.4578	-0.351697	2.33718	-0.445589	1.18731	0.770123	2.76983
0.10319	2.65617	1.41443	-2.9933	-1.8777	2.8771	2.48612	-2.56229	2.75411	-3.02019	-0.883719	-0.109718	-0.757575	-2.68717
0.103516	1.34385	-1.52665	-2.19672	2.82625	-0.458532	-0.233368	0.236712	-0.175981	-3.06127	-1.0897	-2.71502	1.4871	0.00878877
0.103841	-1.38421	1.13377	2.96916	0.0708853	-0.560842	-1.53061	-0.244444	1.4614	-2.85307	-1.55005	-0.52525	-3.01019	2.26098
0.104167	1.54147	-1.98614	-0.825099	-0.996646	-1.98119	0.0762282	-0.196385	-1.9262	-1.40051	-1.91206	-2.58809	2.86178	-1.57405
0.104492	1.568	-0.557772	2.1188	0.824423	0.424427	2.71296	-2.23699	2.72594	-2.67965	-0.277657	3.08326	-0.704343	2.46567
0.104818	-0.669249	-0.965684	-2.95748	-2.67476	-0.934193	0.08362	-2.35498	2.42495	-1.22974	-2.95603	-1.90326	2.91662	0.325716
0.105143	-0.588982	1.14802	1.47352	1.73338	1.05767	-2.74153	-1.19225	2.75109	0.537125	0.55702	2.00799	-2.83847	0.501736
0.105469	2.24603	0.268795	-2.02817	-2.94293	-0.104626	-0.742241	0.910635	1.58195	2.81162	2.99973	0.329274	1.15099	-1.86743
0.105794	2.02224	2.94205	0.282581	1.44594	-1.14165	-0.944813	-0.564408	0.290538	-2.08371	-0.659562	-0.305858	-0.0769945	0.201884
0.10612	-0.575182	-2.03712	-1.1462	0.738576	-0.822064	-0.44092	2.88346	-0.923259	-2.28806	-0.301092	0.252698	-2.29994	-0.173949
0.106445	1.88543	1.88054	1.09197	-1.44932	3.07264	-3.07545	-0.0999955	0.164187	2.16072	1.46053	-3.08039	1.59931	-0.212471
0.106771	-0.804689	-1.84472	-0.887151	-0.227268	-0.28025	-1.22372	0.453433	-0.675311	-1.64551	2.52464	2.15978	0.518511	2.87121
0.107096	-0.612909	-1.33825	-1.92805	2.70312	-1.30747	-1.01135	0.492273	0.449971	-1.99017	0.819097	-1.47345	-2.17103	-1.47606
0.107422	0.852464	2.08473	-1.07463	2.55246	1.59183	0.255514	0.938964	1.28377	-1.66046	-1.83836	-0.190196	3.03328	2.3969
0.107747	3.00259	2.66211	-1.95677	-1.14331	-3.05496	3.07453	-0.0705148	2.32378	2.48935	1.49013	0.459819	0.848881	-1.57295
0.108073	-2.11678	-1.33985	-2.91628	-0.671806	3.02816	2.97623	-0.831755	-1.30435	-0.441636	1.11966	1.54895	-3.00876	1.02444
0.108398	-2.12649	0.17847	2.73724	0.097993	0.169047	-0.578935	-2.27551	-2.90858	1.81782	-2.28309	2.37672	-0.895628	-1.86329
0.108724	-2.66588	-2.47143	0.0481368	-2.27976	-1.0442	-1.86119	-0.848186	-0.970484	-1.15264	-2.98537	0.835672	-0.387645	0.436152
0.109049	2.28803	0.467955	2.33988	-0.764846	2.28236	2.47141	-2.1004	-1.84261	0.880871	0.125389	1.99601	-1.25826	-2.05751
0.109375	-1.90971	-0.90049	0.44516	-1.7784	-0.736065	1.23056	0.155245	1.48305	-0.441124	-2.62146	-2.16136	2.74286	1.84889
0.109701	2.71595	-1.9791	-0.486551	0.0366931	2.70297	-0.421793	-1.04133	-0.438911	-0.476042	-2.34345	-1.1077	-2.93609	-1.96526
0.110026	2.96391	-1.7665	1.38783	-1.66002	0.900379	0.85936	-0.511531	-0.963383	0.615834	-2.92958	1.8494	-2.47299	-2.03593
0.110352	-1.1327	-2.49789	0.163899	-0.967007	-1.82	-2.16993	1.17063	0.756239	2.09915	3.10848	-0.221346	1.01383	0.052608
0.110677	2.52044	2.31426	-1.01781	0.0151694	2.64171	0.331082	-1.58855	-0.0258103	-1.38939	1.80681	-1.30018	1.59874	0.57206
0.111003	-2.65689	2.03264	-2.33059	-1.68332	-1.65653	2.45336	-2.60128	1.76805	1.18581	-2.62252	-2.71007	-0.16944	0.606075
0.111328	2.09052	0.396214	2.1269	3.00941	-0.127152	-1.06199	-0.590455	-1.71743	2.45206	-1.59282	-0.816598	0.854781	1.41048
0.111654	-2.65314	1.98854	-0.179389	-2.85645	1.67132	2.67748	0.943183	-1.32899	-2.22443	-1.52699	-2.35145	2.29477	1.06533
0.111979	-0.0896518	-0.429853	-2.029	3.09215	-0.0132439	-1.96792	-3.11165	2.8978	-2.46462	0.628195	-2.83643	0.77686	2.07035
0.112305	0.928337	-0.87964	2.26752	0.59364	2.79627	2.23655	-1.27392	-2.72321	2.73314	1.96349	-1.93092	-0.988818	-2.54517
0.11263	1.46297	-0.169721	2.84954	2.19479	-2.96607	-0.665283	1.7016	-1.53034	-1.07993	-0.796918	1.33647	2.56038	0.730263
0.112956	-0.97917	-1.8077	-1.51334	-0.700222	-1.38959	1.78792	2.66346	0.865979	-1.11651	2.44961	0.511669	-0.983279	0.810387
0.113281	-2.15653	-1.47272	1.04011	-1.47204	-2.45132	0.106647	-1.42853	0.749197	0.184798	-3.10785	1.8056	-2.62425	-1.19043
0.113607	1.81886	-2.14309	-0.332797	-2.29857	-2.17108	-0.835737	-2.42124	-1.19542	-0.0833247	1.17305	-0.222274	-1.52355	0.0429643
0.113932	-0.989878	-2.75311	-1.51823	-2.1977	2.94774	-0.113165	1.9563	1.35534	2.13534	-0.106943	-3.0177	-0.742929	1.05613
0.114258	-2.53203	1.6304	-2.01013	2.48353	-2.90578	0.473989	0.997358	-1.02238	-0.947756	0.6561	2.18657	2.58674	2.74175
0.114583	-0.121359	-1.25329	1.03162	-0.366763	1.34702	0.515897	-1.52547	0.377538	0.736877	1.90618	3.05638	0.322027	-1.57998
0.114909	0.153513	-0.22374	2.76738	0.633479	0.116257	0.426256	-1.77019	1.74486	3.00157	-2.43101	1.0077	1.07616	-0.820604
0.115234	-2.44188	-0.596504	-1.24224	0.00972288	2.29872	-0.513216	0.0869582	1.3665	0.221781	-1.3888	3.05405	-2.09473	-1.54119
0.11556	2.09911	0.785068	1.41137	2.83701	0.423551	1.22156	1.39286	-0.983791	0.939251	-0.691176	2.88443	-3.08525	2.70917
0.115885	-0.373033	-1.1117	0.0466678	-1.33806	-1.783	2.54361	-0.0878229	-0.814256	-1.46686	-0.690761	-2.46328	-1.96364	2.41487
0.116211	2.29827	-0.440132	1.32472	-0.197196	2.61483	0.230156	-3.03595	-0.158358	1.24485	3.09836	1.34788	-1.59296	-0.922479
0.116536	-0.132655	-1.40038	-0.921709	-2.31216	1.46885	-0.429333	-1.49998	0.586072	1.45281	0.158325	1.33401	1.18876	1.25439
0.116862	2.34047	2.05604	1.66308	1.52489	-1.74346	-0.803479	-1.58289	2.55211	-0.330226	1.1026	-2.569	2.03415	0.317974
0.117188	-0.920509	2.76581	-0.810584	0.909084	1.41537	-0.2551	-1.91845	0.30267	1.48159	1.36796	1.6941	-2.43849	0.724236
0.117513	1.09559	2.58021	-1.2918	-0.0957242	1.12354	-0.672401	-1.14472	2.64422	-1.61744	-2.62196	1.63017	2.60211	-1.02902
0.117839	-2.82627	1.08282	1.19991	-3.11587	1.49643	-1.94321	0.330863	-0.440203	1.22885	1.42323	2.58234	2.49969	-2.16165
0.118164	0.162554	-0.133426	0.43425	-2.49466	-0.769146	-0.314524	-0.112609	-0.0706345	-2.39091	-1.09342	2.16484	0.335287	-1.64907
0.11849	2.64622	0.666638	-1.63221	0.866512	1.13531	1.67595	-0.719719	-0.0539119	-2.87645	2.88529	0.65756	-0.739365	-0.28002
0.118815	-0.814487	0.0688956	-0.470139	-2.56793	-0.623787	-2.74279	2.43144	-2.27826	-0.334341	2.76098	0.945168	-0.977729	3.07695
0.119141	-0.893655	-1.73413	1.93038	0.79751	1.48433	0.2428	-1.39458	-1.44657	1.53983	2.00604	-1.55504	0.338136	0.830779
0.119466	-0.51567	-1.52907	-1.63811	-1.1766	-0.785001	1.56466	-0.0814319	-1.77858	1.18797	-2.56239	-1.61024	2.92397	-0.520162
0.119792	2.78967	0.782538	-1.96759	-1.75493	-2.01328	0.385627	0.190801	-1.46297	1.4372	-0.0723242	0.371023	-0.0784745	2.5129
0.120117	-1.91079	-1.83333	-0.471368	-1.49174	0.885901	2.08805	-0.0330775	-1.84185	-0.647724	-0.920757	2.44127	0.627972	0.43461
0.120443	0.240253	2.14655	-2.24039	2.19041	-2.52738	0.808175	-0.925458	0.590575	2.05418	0.0975162	1.18929	-0.857322	0.464545
0.120768	-2.3535	-1.64307	-2.55047	1.20551	3.00898	1.40286	-1.0304	1.76377	-1.7914	0.921227	2.99202	-1.53689	-1.73194
0.121094	0.351808	-0.584754	-1.38292	0.0577917	-1.68961	-0.955881	-0.667365	0.653297	1.15278	-2.61788	0.0933277	-0.466054	2.89839
0.121419	1.86545	-1.16519	-1.1285	-1.04985	2.64292	-0.114002	-2.2407	-2.59496	-1.61104	2.37847	1.89852	-2.30252	-0.15241
0.121745	2.96938	0.0592597	2.43612	0.130486	-1.09388	2.3263	-0.111101	1.33498	-1.60139	-1.79086	-0.00740109	2.81165	-1.84974
0.12207	2.46348	-0.54817	3.07031	0.612667	2.01991	1.28432	0.263285	0.52703	0.509991	-0.990766	-0.624594	-1.5568	-3.07097
0.122396	2.52862	-3.02838	2.32785	-1.27339	-1.21563	-1.2016	-1.28694	-2.54812	-0.114963	-1.09822	0.703503	-1.06168	1.7636
0.122721	2.429	2.8471	0.880883	-0.543798	-1.96601	0.112549	-1.13285	0.429787	-1.37165	0.773274	2.42039	0.360901	-0.284353
0.123047	3.13378	-1.58336	-2.81886	2.89346	1.14939	0.873561	1.34507	-0.633139	-2.34002	-0.574685	2.94543	0.253753	-0.278724
0.123372	-2.45308	2.31132	0.783605	-2.67527	-0.270627	-1.6361	-1.34959	0.939928	2.13665	1.69564	-1.38603	-1.17622	2.59446
0.123698	-1.23214	-0.882472	-0.604795	-2.48877	3.02733	1.13121	-2.38994	0.896934	2.54994	-2.70105	-0.973521	2.51944	-0.784861
0.124023	2.34322	1.80116	2.22423	-1.20279	-0.274093	0.283496	-2.34595	-2.68982	0.472377	-2.49591	-1.18323	-1.05095	1.49154
0.124349	-1.52861	-1.69234	2.01801	1.79174	0.556474	1.53082	1.21495	0.0578968	-0.333374	1.08492	-1.02144	-0.0525199	-1.60752
0.124674	0.00138238	-2.94202	0.627276	-2.73288	0.542612	-1.59321	-1.31316	-2.56888	1.71128	-2.94308	1.41435	1.01003	2.74356
0.125	-0.290177	-1.72949	0.218919	2.4649	1.53108	0.739944	0.357507	-1.5974	-1.73274	1.80266	-3.12722	-2.60314	1.30237
0.125326	0.726609	0.528289	1.68784	2.51331	-1.35068	1.74794	-0.349469	0.878322	-0.592879	0.467934	2.48893	0.832814	-2.96415
0.125651	0.352368	0.164602	1.50352	-0.536625	0.776486	-1.24391	1.30021	-1.39377	1.33286	-0.958841	2.48602	1.78507	1.09656
0.125977	-1.08478	-2.58771	-0.320138	-1.22	0.302518	-2.73314	-1.32035	-0.132525	-2.23094	1.46045	3.05155	-1.61389	1.93757
0.126302	2.57705	1.0934	-0.999607	-0.353329	0.623829	1.05989	2.26216	-2.72501	-2.05503	1.29744	-0.715703	2.07856	-2.4122
0.126628	-0.526781	-1.97106	-2.36075	2.86818	-0.286869	2.12487	-0.924791	0.917736	0.22537	0.718905	0.706873	-1.46266	-2.60727
0.126953	-0.71135	-1.1562	-0.287025	-2.99754	1.072	-0.910237	0.421181	1.50168	0.520001	-2.2968	1.47541	0.986684	-0.121856
0.127279	2.45531	1.74657	-1.95089	-0.368223	-1.83876	1.80803	-1.7461	-0.318789	-2.65938	-0.189159	2.1013	1.74253	-1.69818
0.127604	-0.292867	-2.37074	-0.443784	-0.342707	0.51165	1.57917	-1.4846	-2.42802	1.78864	2.67165	-2.4005	-0.6734	1.45025
0.12793	2.14806	2.46858	-1.15936	2.40564	-0.386766	-3.09576	-2.50097	0.719976	0.602167	0.229778	-2.08306	-0.524021	1.59236
0.128255	-0.889452	1.93973	-2.23181	-1.52291	2.59838	-2.90135	0.098993	-1.77388	2.48724	-2.6555	-1.13915	0.0653291	2.79484
0.128581	1.82975	-2.55868	-1.85004	-2.46275	-2.32293	1.8411	-0.848451	-2.08852	2.62536	-1.01513	0.307235	-2.85845	-3.07213
0.128906	-1.72943	3.13026	1.01724	0.182467	0.544674	-0.814289	-1.11698	1.19014	0.470428	-2.2616	-0.293239	-2.92387	2.57814
0.129232	-1.63868	0.494652	0.575133	-2.19189	0.601175	1.07501	-2.13764	2.50629	-0.634194	1.61874	3.04426	2.79494	1.35624
0.129557	-0.773842	2.8889	2.1311	-2.23032	-3.02713	0.376357	0.705049	-2.46421	-0.802279	-0.921579	2.5007	3.10528	2.54634
0.129883	0.745367	-2.62348	-1.58635	2.35568	1.93124	-1.40006	-1.39498	-2.17742	0.464658	-1.96842	0.324419	-1.66499	-0.959225
0.130208	0.641272	-1.29833	-2.98679	1.76729	-1.1074	2.13188	-2.06789	1.10864	0.368076	-1.36205	-0.72679	2.91048	1.45991
0.130534	-0.340111	2.79254	-1.88363	-2.33878	-0.605891	0.308882	0.29683	-1.25132	3.04262	2.28564	2.53187	2.90809	-0.200542
0.130859	0.871549	-2.98524	-2.88772	-0.437522	1.27034	1.50885	0.0359781	0.851732	0.231947	-0.611848	-2.25654	2.44862	-1.80686
0.131185	0.843626	-0.134987	-1.82256	2.58427	2.19583	2.69706	1.08767	0.75892	0.0809826	-1.65123	3.1165	-1.37447	2.04899
0.13151	-0.568183	1.22193	-2.69695	2.15996	-0.325896	-2.21166	-3.13533	2.83981	1.83103	-1.73605	0.274321	-2.47492	0.0651639
0.131836	-0.543596	0.0237116	-1.56071	0.0712799	2.17812	0.982026	-3.13632	-2.69592	-0.471105	2.59334	-1.98484	-1.4824	2.16238
0.132161	-0.0873328	-2.37643	1.95399	0.56963	-1.7895	1.12106	-1.21146	-0.214526	1.80899	1.27425	-1.95015	-2.52402	-2.373
0.132487	0.667251	-1.62895	-2.88953	1.28464	0.613434	2.84623	-0.652571	-0.534943	-2.23201	-1.8689	-2.64588	-0.611523	1.03433
0.132812	-0.685704	0.0870754	0.981448	-3.07588	-3.0815	2.38156	-1.50266	-1.06127	1.84708	-1.97229	-1.44909	-0.27814	1.33199
0.133138	-0.560138	0.965811	0.775895	0.828445	3.07444	-2.8282	-0.0976043	2.30942	2.6518	0.657977	0.844292	2.65105	-2.80494
0.133464	2.28959	0.542485	0.16533	2.05707	-1.67706	-2.40186	-0.994273	-2.07481	-2.04512	0.520478	0.641238	2.6551	2.1019
0.133789	0.462411	2.28583	-2.85802	0.648711	-0.270017	-2.83976	0.121864	-0.255876	0.692972	-1.65076	2.24923	2.52509	-0.278281
0.134115	-0.415318	0.391762	2.21201	1.95772	-1.74432	-0.292932	-2.21643	2.12574	-2.63584	0.961486	-1.50402	-0.0627058	-1.3619
0.13444	0.0875598	-1.0418	0.580501	0.470668	-2.82953	0.068246	-3.10778	0.226918	0.422469	-0.831895	-0.424679	-0.896489	2.28578
0.134766	2.80073	-1.53809	-0.583674	-2.82738	-1.84932	-2.76306	1.82629	-0.930508	-2.80567	2.6966	0.0526565	1.14303	-1.62143
0.135091	2.1887	-2.11044	-0.878574	-1.73153	-0.20152	2.40402	0.625861	-2.01736	1.75402	-2.36866	0.416845	0.248319	-2.38747
0.135417	0.558074	0.109892	0.440938	-2.33273	-1.15844	0.483825	3.05983	1.75233	-0.426402	-0.590728	-1.31489	1.7132	3.02591
0.135742	-2.51125	2.43108	-0.760505	0.351833	-2.83258	-0.84567	-2.71216	0.497472	-0.488424	-1.03284	-2.60589	2.42414	-0.00433028
0.136068	0.454307	-2.60921	-3.08016	0.722631	-1.10132	0.458742	0.946625	-2.23634	-3.08008	2.47174	3.06954	1.69739	0.928982
0.136393	0.646992	0.081659	-2.22798	-0.802453	-2.23604	0.190663	-3.00381	-0.842821	2.83119	-0.650714	1.85871	-2.23577	-2.58061
0.136719	-0.463503	-0.739486	1.0878	-0.480135	-0.796827	2.87986	-1.84385	0.944664	0.278896	-0.225143	-0.448974	-1.69463	2.09069
0.137044	-2.67516	2.59729	-0.990675	0.928939	0.017673	-0.13864	-2.7826	-2.51628	2.24571	1.86855	0.751386	-1.10672	2.17523
0.13737	-0.838553	2.88612	0.992492	-0.535853	-1.3128	0.895784	-0.683833	-0.408851	-0.636201	-0.110483	0.777815	-1.46097	1.7309
0.137695	1.96431	-0.895485	-0.456672	-2.80074	-0.331548	-0.613588	-0.106625	1.50737	1.83814	1.6333	-1.79876	-2.47577	-0.0210737
0.138021	0.804181	-0.440569	-2.30991	1.11721	-1.20597	1.08327	-1.4938	-1.54713	0.113282	1.63728	2.41557	1.21386	1.81001
0.138346	-1.2125	1.06855	-0.387917	2.35596	1.24736	2.32889	0.544791	-0.395432	-2.62219	-2.39459	2.95144	0.607141	2.13371
0.138672	1.93424	0.829723	-1.51234	-2.93465	-2.51561	0.771156	2.31702	2.8009	-2.64215	1.89172	0.850884	2.30383	2.54808
0.138997	2.14973	0.0512161	-2.27297	-2.78564	1.42046	-3.02314	2.48373	1.71556	2.72558	-1.60381	2.17568	0.902105	-0.506731
0.139323	-2.21834	0.831336	0.106181	-0.541714	2.76293	1.27849	-3.03092	-0.783402	-0.890096	-2.7849	1.76129	-2.54554	0.0407816
0.139648	2.37047	0.183057	-2.14794	-2.95535	2.91029	-2.02704	1.16804	0.488332	0.716786	-1.10149	2.14481	2.32638	-1.73329
0.139974	1.41499	-2.16594	2.64755	-2.61869	1.51053	-1.30639	0.230556	-1.27381	0.392949	1.94205	-2.32037	0.607462	-1.80331
0.140299	-1.07743	-2.03653	2.44088	2.56774	1.29817	-2.38068	-2.84047	2.94217	1.12346	-2.48272	2.86361	-1.19196	-2.89178
0.140625	0.180765	0.0760766	2.16542	0.883817	2.58635	2.90234	-1.92514	2.89992	0.417873	-0.385274	-1.19589	2.42023	-1.26372
0.140951	-2.45518	0.347178	-0.148753	-0.872932	1.4157	-1.2497	-1.1324	0.245298	1.3354	2.07052	-0.118711	0.931427	2.35317
0.141276	-0.649335	-0.344778	-2.48314	-2.43883	-3.05852	1.30987	-0.106416	2.8603	-2.27445	-2.19121	3.0225	-1.6614	-1.17008
0.141602	-2.86049	1.54358	-2.42992	-2.95885	-1.56003	0.579239	1.18465	0.949259	-0.455084	-2.15979	1.0741	-0.385177	-3.12483
0.141927	0.527646	1.24169	-1.60141	0.366099	-0.402373	-1.01078	0.715055	-1.25636	-2.99067	0.365291	0.934352	0.596933	1.97723
0.142253	-2.17557	-1.3236	-2.56472	-0.000757033	1.62724	-2.78737	0.321896	-0.381545	-0.91951	1.66523	2.68767	-2.23428	-2.74172
0.142578	2.47448	0.0439486	-0.112088	1.94447	-2.20521	0.52725	-3.11207	0.977211	1.5708	1.99117	-1.22165	-0.716168	-0.876426
0.142904	2.86104	-1.57706	1.07063	-0.540936	2.82035	-1.56273	-2.57537	-0.349187	0.972011	-1.57222	2.82703	0.297574	0.960929
0.143229	-0.993453	-3.02131	1.181	-0.701415	-0.20472	1.78456	2.85555	-2.12056	2.02352	-0.637172	-2.06212	2.71053	-1.10904
0.143555	-2.32023	1.00767	-0.479983	2.55108	-3.07582	1.22409	-1.58908	0.12738	1.98075	0.197355	2.8874	1.40003	-0.721533
0.14388	3.09276	2.30139	1.02987	-0.795848	-1.68903	-2.06984	-3.04954	-2.12669	-1.91741	-1.04754	1.93078	-0.0246059	2.20487
0.144206	0.606148	0.0188169	-0.76939	0.856439	-2.31868	0.42179	1.56475	3.08105	0.33375	-0.807542	-2.89475	2.90555	3.04371
0.144531	-1.06248	-0.135468	-0.0816872	3.0667	-0.573112	-2.84424	-0.468724	0.211535	-1.79774	2.79864	2.90637	-3.01198	-2.46848
0.144857	1.59674	-1.01595	-1.22074	0.672676	1.0196	0.341305	-0.831415	-0.774318	1.7199	0.124902	2.0594	0.944625	-2.71624
0.145182	-0.567206	1.47041	1.48469	-1.07111	2.69364	0.910123	-0.692024	-2.28916	-1.98782	-1.74401	2.92675	1.79302	0.483196
0.145508	0.189138	2.57228	1.54353	-2.6756	2.63792	0.0894677	0.0735348	-2.39652	2.40191	-2.1775	0.339027	0.0352248	0.719747
0.145833	1.1243	2.67951	-1.6758	-1.47588	0.519643	0.60313	-2.13496	-2.52335	-3.0707	-1.81019	-0.436168	-0.997899	1.16049
0.146159	-2.14717	-2.37767	2.12896	2.887	-0.838351	-1.26192	0.00119242	0.70383	-1.08596	2.83768	0.270321	1.87495	1.52672
0.146484	1.43272	0.435466	0.596264	1.99592	-0.76664	1.47121	2.1123	2.03451	-2.40308	0.508315	-0.726435	-2.81975	2.90172
0.14681	1.09631	0.00625703	-1.49911	0.356168	-1.4074	0.319517	-1.90393	0.108723	1.52463	0.211441	2.12214	-0.856963	1.39516
0.147135	0.446772	-2.83626	-1.08346	-2.43545	2.78117	-0.643564	-3.03809	-1.6384	-1.07037	-2.41423	2.99631	1.48871	1.41963
0.147461	0.405693	0.292097	0.208316	-2.67294	1.78285	-2.94427	-1.02247	-2.29895	2.23559	2.11179	-1.52486	-1.4838	2.96669
0.147786	2.32048	-0.836353	3.1177	-1.45735	-2.78189	-2.96414	-1.31058	-0.639224	-0.707108	-1.7355	-2.99806	0.148192	0.63871
0.148112	-1.73931	-2.57868	2.23436	-1.59133	1.68407	-2.19662	-2.26633	-2.52452	-1.05161	-2.74438	0.355599	-1.4294	-0.767114
0.148438	2.05886	0.219021	2.71845	2.56875	-0.317458	1.63899	1.38907	1.41155	0.645094	1.19823	-2.28245	2.17661	3.10464
0.148763	-0.871604	-1.3751	-1.26238	0.190656	-2.17983	1.34528	-0.474365	-0.934361	-0.0593447	-1.15992	2.19615	0.612029	1.24675
0.149089	0.116121	-0.719076	-2.05842	0.801697	-0.692622	-0.222518	-1.01462	-0.165077	1.16554	-2.44946	0.569588	-3.12811	1.77738
0.149414	-0.0869657	1.13839	-0.864881	2.22643	2.97572	-0.492346	1.26608	-1.12717	0.209717	-0.283097	0.912766	1.76798	-2.66371
0.14974	1.35498	1.88496	0.741695	-3.11672	1.21021	2.17249	0.589799	-2.38486	2.8956	-2.97472	-1.07773	-1.78325	-1.51651
0.150065	-0.976245	-0.479331	-1.86235	-0.242172	-0.0328087	-0.893344	0.0713884	0.0379617	-0.187678	-1.38483	2.08365	1.48087	1.27004
0.150391	0.930314	-0.622638	2.32722	1.68538	1.63073	0.316786	-2.3254	3.05968	1.10808	-3.08066	0.0267711	0.550032	-1.22398
0.150716	-1.07699	0.0196961	-2.25446	-2.57499	-2.63281	-0.366782	-2.01799	-2.8118	1.03111	-1.93059	0.128045	3.13764	0.518041
0.151042	2.2988	1.51491	-0.269133	2.8265	0.729565	2.46204	-2.6466	-2.98019	2.19208	2.35027	-0.698577	-1.97204	-1.82702
0.151367	-0.925034	-2.722	-1.48698	-3.09221	2.84377	0.0653507	2.76636	-0.510152	-1.98211	-2.05233	-2.8412	0.761967	1.93134
0.151693	0.78755	-1.86712	2.85503	-1.21475	-1.46512	0.497876	1.88888	2.96116	-0.0748702	0.337143	-2.72131	-2.74078	2.59618
0.152018	2.32865	0.474773	2.72444	1.08774	-0.163717	-1.5117	2.53954	3.0125	0.75466	1.16123	-0.908407	-2.11308	-1.53325
0.152344	-2.97303	2.97531	-0.323609	-0.0447006	-1.32204	1.55676	-1.20826	0.0169764	-2.06423	1.33076	0.809386	-2.81265	-0.643361
0.152669	-2.27472	2.72142	1.6261	2.42792	2.32143	1.99179	0.445235	-2.82406	-0.985366	-1.63217	2.09048	-1.29414	2.88232
0.152995	0.774106	-1.78205	1.23069	2.14457	-2.27227	0.082015	1.6067	-0.366473	-1.08609	-2.46301	2.2447	0.414811	2.02439
0.15332	0.656942	1.46436	0.316401	-1.46055	-2.36235	-0.00800003	-2.30802	2.13322	0.383321	-0.246349	1.70579	-1.14513	0.476901
0.153646	0.350998	-2.72089	-0.161095	0.337183	-2.32842	0.25182	1.79769	-1.83299	2.50791	1.65641	-0.282398	-0.215367	-2.05261
0.153971	1.72297	1.11484	1.23654	0.968586	-0.0950379	1.37985	1.01799	3.06678	0.426452	-2.63513	-2.64575	2.62159	2.89188
0.154297	1.3418	-2.26059	2.08883	-2.02865	0.64184	0.732194	1.09077	2.45593	-1.82539	-2.90148	1.51489	-2.33335	2.58716
0.154622	-0.917643	2.35284	0.486917	-1.58527	2.0856	1.6461	2.36255	-3.05936	0.784457	0.68325	2.25974	-0.817016	0.923743
0.154948	-1.80761	-0.959361	0.802964	1.34358	-1.62428	-1.13057	2.78169	0.212954	2.28472	-1.91219	1.40359	1.34265	-2.25615
0.155273	-0.620341	3.02713	0.0299648	-1.72301	0.767582	1.45606	-0.777238	1.04011	1.03887	0.0775888	0.45754	-0.514465	-0.139899
0.155599	-2.2001	-2.32083	-2.7735	0.253222	-2.34861	1.0141	-2.90795	2.95637	-0.411187	-2.60764	-0.290285	0.234924	0.315245
0.155924	-1.42048	2.96265	-2.75112	0.0646088	2.18403	-2.45686	-2.19141	-1.89054	-0.855343	-1.18781	1.21351	-2.71706	-1.96624
0.15625	1.45693	2.82369	-1.77852	1.33533	-2.06255	0.946962	-2.80906	-1.8877	1.99804	-2.91296	-0.355942	0.624428	1.76862
0.156576	-2.73408	2.6231	-2.06914	-2.92602	2.4482	2.52985	-1.1197	-1.33462	2.51796	0.485119	-0.575821	-0.738081	1.21451
0.156901	-0.615516	0.69966	-1.86769	1.19617	2.43658	1.68823	-0.973684	-0.255653	0.193168	-2.46599	-2.4303	2.26354	-2.85503
0.157227	-1.50543	3.1048	1.47723	1.46266	-2.67425	-1.90869	0.120891	-0.21176	2.48099	0.781823	1.1629	-2.98016	-0.530877
0.157552	0.489105	2.85068	-2.28058	2.66021	0.581644	2.56525	-0.16139	2.13663	-2.69125	-0.970328	-3.01782	0.335537	2.46991
0.157878	1.90703	2.54167	-0.00353355	-1.49475	1.08092	-2.50249	1.27305	-1.13149	2.90076	-2.40985	0.94236	-2.76938	-2.24182
0.158203	0.743937	-1.58547	-0.649762	1.73447	1.42071	-2.79692	1.90497	1.91869	0.174658	1.0091	1.57128	-0.863048	-1.22858
0.158529	2.11806	2.13506	-2.83937	0.336637	-0.524746	0.0525269	-2.46146	0.433406	-1.88239	0.897647	-1.34202	3.0405	-0.59779
0.158854	2.94457	-2.16178	-1.00784	2.98512	-3.09921	-1.16675	2.80462	2.82352	-1.51646	2.33981	0.989111	-2.43697	-2.61256
0.15918	-2.13874	-1.14392	-2.10371	-0.592673	0.463154	-0.686157	-1.8782	-0.485179	0.661083	-3.09615	1.20076	-0.64677	0.495707
0.159505	-2.19007	-0.992319	2.81331	-2.10492	1.15418	-1.7061	-0.939211	-2.80994	-2.30957	2.91396	0.116578	1.0164	1.21137
0.159831	2.13769	2.30665	-2.89061	1.43324	-2.20136	-1.95607	3.11575	-1.30432	-2.56712	1.61322	-1.11382	3.10879	-2.34902
0.160156	3.08691	1.50924	-1.30445	1.7427	-0.0364268	1.79244	-0.553189	0.123841	-2.09827	-2.77594	-3.04958	0.963163	-2.52229
0.160482	-1.821	1.95465	-1.7819	-0.279174	-1.05965	-1.94171	0.608027	2.4495	0.135723	-2.02852	0.972574	-0.130333	0.649522
0.160807	2.43665	-2.48076	2.08021	1.52751	2.3274	0.405734	2.70089	-2.75635	-2.48585	1.5467	0.575516	-2.85919	-0.137593
0.161133	2.46581	2.26419	-1.34486	-3.00242	-1.93483	0.846802	-2.85122	-2.52618	1.49277	2.53205	0.933984	2.62547	2.51969
0.161458	1.48158	0.397325	-1.2958	2.879	-1.87707	1.74765	-0.484272	-1.75502	-2.20019	-0.0817166	-2.03859	0.476643	0.51495
0.161784	-0.62497	2.49358	0.585828	1.67227	3.10782	-2.74808	1.10819	1.93047	1.05105	0.674796	2.27699	-0.793709	-1.09179
0.162109	-2.02523	0.491257	2.61379	0.860341	-0.861244	-1.58889	-2.71908	1.23567	1.45219	0.222421	3.06291	-2.17515	-0.397643
0.162435	1.56779	1.02314	-0.220923	2.20203	1.63565	2.01021	-1.84268	3.06268	0.828356	1.85441	2.86503	2.28715	-1.63805
0.16276	1.34526	1.22771	1.77667	-2.74289	0.0806276	0.914236	-2.89259	1.70602	1.07029	-0.170868	-0.57493	2.61642	0.686863
0.163086	1.83841	-2.82156	-0.801212	-2.10195	1.43453	0.585248	3.00008	-0.805464	-3.0543	1.27594	1.11834	1.56111	-0.805664
0.163411	-1.32067	-2.45587	-0.0318209	-2.246	1.3974	-2.44038	1.28122	-2.50914	2.4652	-2.48541	2.96877	2.43481	-1.77072
0.163737	2.56493	1.80956	0.0589534	2.11041	0.371638	2.77116	2.47864	-0.757271	-2.16743	-2.02114	-2.32912	-2.12825	0.150973
0.164062	-2.68255	-2.94377	1.58016	-0.890675	1.19447	2.26097	2.83695	-0.347528	2.90344	-1.33631	-0.0696646	-3.09625	1.3556
0.164388	-2.72245	-1.31725	0.308371	0.617586	-1.20544	1.59496	-1.06903	-2.07504	-1.9811	0.580475	-0.179336	-2.49765	1.30206
0.164714	-0.895181	2.97553	0.291552	-1.07469	2.06691	-1.95399	-0.258934	-2.88615	-2.81711	-1.58113	-0.890996	-0.0147897	-0.102787
0.165039	-2.78206	0.298613	-0.93394	-2.07775	-1.12536	0.690964	3.13328	0.882368	1.27526	1.1263	-0.706068	2.02654	-2.41425
0.165365	0.273987	1.14694	1.17821	-2.62253	-1.24797	-1.10786	-0.66937	0.358976	-0.649508	2.94822	-3.02781	2.35194	-1.13474
0.16569	2.56791	-0.470317	-0.0509589	-0.527439	1.33476	0.554538	1.35173	-0.147074	2.48163	-1.55132	-0.114365	0.501765	0.75946
0.166016	1.40334	-2.11689	-1.0361	-1.43653	0.0703104	-2.19453	1.83669	-1.60232	-1.40767	-0.411264	1.22578	0.482873	0.711104
0.166341	2.48187	-1.52707	2.78068	-2.11389	-2.26535	-1.5886	-2.0005	-0.613249	-0.390449	2.74908	-2.59842	1.25007	1.05461
0.166667	-0.986873	-0.871385	-1.74571	1.59746	-0.116156	1.1027	-1.17532	1.78602	1.36974	3.05406	2.46066	1.05629	2.59556
0.166992	2.53151	-0.2492	0.925579	0.316125	0.72758	-2.53918	1.46444	2.70506	-2.25263	2.05644	2.05438	2.44544	0.631244
0.167318	-0.914986	0.93773	2.05224	-1.87017	1.25102	3.01496	-3.0693	0.720881	2.35097	0.938433	1.92622	2.01901	-3.07204
0.167643	1.835	-1.95117	-1.08783	-1.25724	-0.394592	-1.76104	-0.567931	2.1546	-1.55938	1.74669	-0.0295017	0.835985	-2.30883
0.167969	2.44665	2.00772	-1.31803	-1.81247	-1.25611	1.80834	-1.26036	-1.44714	1.72184	3.11712	0.562492	0.560111	-2.93706
0.168294	-0.200265	-0.717904	0.575991	0.334387	-1.34006	0.814826	0.9101	1.54622	-1.18261	-0.254753	0.120839	-2.68705	-1.87029
0.16862	1.97574	3.04482	-1.25517	-2.44535	0.584998	-0.955973	-1.62	3.06141	2.00632	2.58746	2.68298	-2.60226	2.18027
0.168945	-1.33051	2.7879	-1.5209	0.607722	-1.0677	0.627759	-2.42199	-2.53074	2.76761	1.68718	1.13021	0.0789564	-0.679032
0.169271	-2.2756	0.348188	-1.18987	0.473318	0.450372	2.67288	-1.75992	-2.03629	-2.43408	1.76812	-1.24552	-2.62749	-0.414016
0.169596	-1.29003	1.0236	1.526	-0.745594	1.60493	-2.47335	-1.52372	-1.58054	1.70152	-1.49029	-1.30032	-0.524275	-0.411443
0.169922	0.130772	0.330307	-1.96893	-2.28488	-1.75637	0.480858	1.61315	3.01757	-0.0116597	-0.25704	2.27131	-0.89604	1.9087
0.170247	-1.71891	0.807291	-1.58325	1.93912	0.90483	-2.48076	-0.917949	-0.233086	-0.550843	1.93236	0.23933	-3.03129	2.23398
0.170573	2.73609	-1.8251	-1.51521	1.25276	-1.48513	1.2495	-1.22147	-1.50879	-2.54008	1.98592	1.32326	1.7414	-1.08553
0.170898	2.08944	0.0463837	-2.80574	-1.9587	0.170838	0.136769	-2.94062	-0.918055	0.0236388	-2.97338	2.25584	-0.662072	1.89604
0.171224	1.48068	-1.63288	-2.95884	0.793334	2.91789	-2.62445	2.95384	2.02168	0.831502	-0.201287	0.920158	-2.65313	-1.75916
0.171549	-2.19307	-0.876002	-1.8553	2.61099	-1.71368	1.37106	-1.95857	-0.450001	-2.76071	-0.360604	1.26437	0.670856	2.97024
0.171875	-1.01237	-1.22805	2.34267	2.56432	-2.1901	-1.58347	-1.29014	-2.43768	0.719146	-0.386941	1.34039	-2.33914	2.67771
0.172201	0.893972	-2.85986	2.01529	3.05191	1.93799	2.61235	1.75948	-1.01248	2.54128	-0.944857	0.214324	1.11043	1.30437
0.172526	1.23551	0.604504	-3.01396	-1.48546	2.82957	-1.51326	-1.45695	2.41016	0.88293	-0.320064	-0.267117	-2.40009	-1.93288
0.172852	0.137073	-3.13912	0.672398	-0.864331	-2.26877	1.95602	-1.55156	-0.0150741	1.59808	2.91718	-1.85252	1.82101	-0.224345
0.173177	1.04974	0.77844	0.5599	-1.6722	2.4424	-0.0749234	1.05103	0.659535	-1.36847	1.00794	1.15053	-0.834335	-1.02952
0.173503	2.39138	2.00531	1.12903	-2.34764	1.05719	-0.729527	-2.23422	0.180722	-0.284442	-0.852023	-2.31765	3.04452	-2.7265
0.173828	0.568567	-1.22713	1.34322	-3.12338	2.32678	-1.75071	-0.00966455	-1.85488	1.14661	2.81143	-0.344745	-1.42964	1.96591
0.174154	2.40664	1.64392	1.33678	3.00556	-0.10425	-1.06683	2.3957	0.891054	-2.3314	-1.20337	-2.33552	0.947747	0.129261
0.174479	1.88418	-2.07293	0.574716	-0.75683	2.35672	-2.20117	2.74134	3.05399	-0.405798	1.50064	-1.92568	-2.85719	-2.48923
0.174805	3.03543	-0.12731	1.11473	-2.4036	-2.89104	-1.06321	-2.88354	-1.55457	1.41435	-0.870243	-1.67254	1.73732	-2.67855
0.17513	1.95699	-1.71416	-0.226351	0.926136	1.6808	1.35561	2.79551	-1.40343	-2.52608	-2.69388	0.739973	-0.267382	1.00535
0.175456	-2.39927	-2.93881	-0.612493	1.89091	-1.93247	0.935717	-1.36261	0.609119	-0.938383	0.639875	2.04225	1.81651	2.85915
0.175781	2.04375	-0.206492	-2.09075	-2.09113	-1.21186	-1.13629	-1.17542	-1.04499	0.225145	-1.42117	-1.78577	-0.251815	-1.43904
0.176107	2.11512	-1.51397	-2.94425	-1.21102	1.03996	2.09683	-1.17618	2.0795	1.01976	-0.293143	0.50379	-0.610702	0.852037
0.176432	-1.72072	3.04016	-0.304953	2.96286	-2.11299	2.04	0.796302	2.07288	-1.5252	-2.63502	2.42361	-0.0836989	-0.769981
0.176758	1.14778	1.4003	1.84951	1.10868	3.10465	1.71436	-0.647518	0.41634	-1.64195	1.96754	0.0582552	1.41198	0.682728
0.177083	-2.59006	1.44018	-0.73764	2.81906	2.76127	-0.403636	0.824846	-1.10421	0.166397	-1.65078	-0.386401	-2.08576	-0.203454
0.177409	1.6012	2.44102	2.96301	1.32668	-0.304258	2.68139	-0.177726	-1.65588	-3.10081	0.210221	-0.0777362	0.850565	-2.71089
0.177734	1.00846	-1.50962	2.15887	0.27546	2.74906	-1.5124	1.80238	2.88023	1.40305	-0.101586	0.000882023	2.96742	-0.833098
0.17806	2.88086	-1.67547	-1.22579	-2.5009	1.40556	-0.194165	0.313684	0.630544	-0.844957	1.10199	-1.45898	-1.78734	-0.753017
0.178385	0.74978	-0.609773	1.68667	0.302605	1.1854	1.43257	-1.72566	2.3542	1.09218	-2.69057	2.80976	0.87947	-0.379796
0.178711	0.847263	-0.93398	2.02436	2.35918	-3.09811	-1.94247	-2.51005	1.05772	-2.06656	0.928963	2.71504	-0.776053	1.89613
0.179036	-2.68227	-1.388	1.33217	2.30811	1.40492	-0.413387	2.60682	2.40525	2.91364	-0.00918967	-1.55169	1.89481	0.551437
0.179362	2.54777	1.30357	1.27201	2.41999	-2.60646	-2.7485	1.8378	2.20122	-1.67713	-0.147047	0.686151	2.28881	-2.09713
0.179688	-1.5423	1.16002	-0.60555	-2.46376	-2.467	-0.0422946	-2.29495	-0.190383	1.26352	1.11085	1.34624	1.26747	2.08415
0.180013	2.92594	1.28064	0.987788	1.35445	2.63503	2.0291	-1.02768	-1.54009	-2.05804	1.96932	-2.54557	0.453699	-0.913442
0.180339	-1.41173	-2.06722	1.96546	0.793542	-0.467406	0.452865	2.45871	2.55167	2.62843	1.55714	-0.150596	-2.94608	2.75923
0.180664	-0.0427216	2.17763	-1.35466	-1.62606	-0.861666	-1.46182	0.181829	-2.8961	-1.08762	-0.837284	-2.06698	-0.0282901	1.08301
0.18099	2.92787	2.96057	-2.48382	2.06092	-0.346251	-1.25286	-0.926966	2.23006	-2.03846	-2.89144	-2.11272	1.38622	0.154916
0.181315	0.826017	-0.176015	2.99547	2.56879	0.982205	1.40625	1.5332	-1.40744	1.48024	-3.07806	1.08221	-1.80039	-2.07798
0.181641	1.28695	2.34493	-2.29036	2.43437	0.409973	2.99724	2.50705	0.567105	0.628817	-1.08795	0.623426	-0.166895	0.528629
0.181966	1.63453	-2.75663	0.544938	0.22134	3.12406	-0.164939	2.01531	-1.32165	1.84624	1.04139	0.826947	1.26575	-2.91084
0.182292	2.61283	-2.15947	2.19463	1.11173	-1.43299	1.12281	-1.383	-1.29623	-2.38862	-1.72896	0.370631	-0.72187	-0.067521
0.182617	-0.216113	0.812626	0.169425	0.824539	1.2032	2.17582	2.31922	-1.25329	-1.0782	2.5767	-2.84711	-0.675288	-0.612732
0.182943	-2.25152	-2.03617	-0.816619	1.00527	-1.01172	-0.124265	-1.20711	-1.13	0.621287	1.38812	2.29575	-0.384841	-0.976075
0.183268	1.40192	-2.44214	0.093698	0.821838	-1.77323	-0.860502	-2.46552	0.964466	1.12776	2.25795	1.3524	1.90893	1.05273
0.183594	-2.99655	0.914358	2.71908	-0.551601	-1.72103	0.955841	0.0105805	-1.45789	-2.87845	-2.81399	-0.747934	1.15728	-0.537381
0.183919	-1.20215	-1.02483	1.01552	0.458265	0.086465	2.31235	-2.19462	0.815118	-0.195349	0.847579	-3.00086	2.58407	-1.18292
0.184245	3.08239	2.86412	2.6025	2.47266	0.933304	-0.382615	-2.21802	-0.5158	-2.27028	-2.81932	0.799015	-0.693705	0.396815
0.18457	2.43061	-0.0257588	0.184264	-1.34107	-0.257562	-2.72315	0.105133	-0.427769	-2.10765	-1.76312	-2.86877	-1.30673	-0.029804
0.184896	3.03374	-0.279828	-1.10203	-1.70743	2.89	0.781574	-2.92555	-2.98283	-2.8477	-1.49705	1.15127	0.025109	3.03569
0.185221	-0.346232	-1.65393	-0.884285	-1.79049	2.8379	-1.46735	1.10552	-0.239161	0.354821	-1.70045	-1.57945	0.274321	-2.81173
0.185547	-1.19006	1.2279	-1.35762	-1.82598	-0.233108	0.293802	-1.78173	-1.41361	-0.916563	-0.611059	-1.65511	-0.357472	-1.68557
0.185872	2.16602	1.80912	3.03722	-2.42494	-1.49063	-2.66252	0.318912	1.68437	3.10737	-0.683252	-0.252702	1.4159	-1.01645
0.186198	-1.12415	-1.0653	1.65564	2.99366	1.50687	-2.83064	2.0015	-1.66324	1.00183	3.02282	-0.837996	1.31315	2.09162
0.186523	2.62592	-0.825236	0.742289	0.424838	0.462219	1.57975	1.63694	2.19009	1.34121	2.98881	-1.35792	-3.01652	2.49509
0.186849	2.71613	1.2301	0.803133	0.0458944	-1.23113	2.46676	-1.72774	-2.82223	-1.04055	-1.70977	2.06879	-2.89079	-0.688475
0.187174	3.09034	0.773705	-1.60454	-2.9332	0.46965	-0.982219	-2.91453	-1.63415	-3.10968	2.60771	-2.32194	3.1204	0.0897607
0.1875	-1.86546	-1.69025	2.54847	-2.00984	0.132727	0.704337	-1.08998	1.92064	-2.5725	-1.72345	3.08466	-0.514704	2.81831
0.187826	-1.21941	-0.236445	1.30858	2.42691	-2.08215	-1.07581	-2.07709	-0.81588	-2.06069	-1.20357	0.62737	-0.0359281	-1.91773
0.188151	1.71927	-0.293639	-1.12547	-1.01811	-2.02283	0.868379	1.40994	-0.096092	2.33532	-0.0872002	2.55911	1.76482	-1.63714
0.188477	0.980437	-1.75836	0.889883	2.93438	-2.45322	-1.66418	0.357278	2.82064	-1.44313	-0.660571	2.96496	0.667753	1.98366
0.188802	1.1517	-0.497283	-1.05215	-0.423294	-1.39022	2.18575	-0.526924	-2.0274	0.476337	0.341714	2.81244	0.0331881	3.13786
0.189128	-0.861848	0.0312192	-1.63101	2.36143	2.28596	0.845228	2.05361	1.28817	-2.08885	2.27152	2.03823	1.60682	-0.235036
0.189453	-1.22606	-2.73332	2.65999	-0.657359	-0.737193	0.598627	1.96945	0.243021	-0.620391	2.01126	-1.25366	3.07148	-1.51892
0.189779	0.896952	0.37969	-0.752204	3.03461	-0.766649	-1.98248	-2.47594	-2.4311	-1.69867	3.03596	-0.282311	0.956333	-2.41801
0.190104	0.174025	-2.83681	0.212635	-2.76282	-0.904859	2.91867	1.92944	2.3577	-2.94064	1.44443	-0.685599	0.927796	2.84273
0.19043	1.83574	1.22128	-1.05724	2.76508	-1.61512	2.29697	2.32708	0.532295	-1.57073	2.7248	0.364242	-0.868938	-1.55103
0.190755	-1.90588	2.78735	-1.28017	-1.84403	-1.05501	3.09817	-2.40164	-2.61997	0.337843	0.106935	2.64522	-0.19537	-0.100862
0.191081	1.36426	-2.99454	-0.40732	2.963	-0.282169	1.02653	-2.38633	0.89578	1.62068	2.42667	1.70384	1.25648	-2.47142
0.191406	-1.07011	-0.327789	1.90913	0.313179	-2.23595	1.01343	0.863072	0.553221	2.65796	1.71597	-2.74435	-2.83228	-0.836552
0.191732	-1.67228	-1.86837	2.30029	0.0523609	-1.48644	-2.59369	1.26793	-1.61537	-2.82323	1.90189	-0.381073	-0.0224291	2.16271
0.192057	0.55633	0.887581	-2.84995	1.81846	-0.706855	-0.672654	-0.674675	-3.11107	2.80845	1.00625	1.18371	0.777686	-0.31894
0.192383	2.84212	-0.660975	-1.05916	-0.474826	-0.408709	3.02241	0.664974	1.36662	0.850832	1.32654	-2.0592	2.4522	2.77812
0.192708	0.873971	1.65067	1.05575	0.017155	-2.44128	1.74299	2.5176	-1.00154	1.55902	-0.75998	0.997301	-1.64146	0.656838
0.193034	-0.617274	-1.00172	2.16675	-2.97787	2.6961	0.245703	-1.18095	-1.13879	-0.334006	3.1355	2.3056	-2.63568	-2.93889
0.193359	-1.44837	1.35446	-1.49121	1.98353	2.35907	0.608394	-2.96381	-1.4916	1.81544	-1.65707	-2.2672	-0.695777	-0.636116
0.193685	1.91777	1.28265	-2.82452	1.81913	-1.1771	1.66476	0.82997	-2.94204	1.82186	-3.02931	-2.64476	-1.67241	-2.07937
0.19401	-0.103393	-2.47793	0.217685	-0.469048	-2.65546	-2.80677	0.751343	-1.31421	-0.33697	1.99941	-1.61786	0.507428	2.57884
0.194336	-0.365389	-2.66151	-2.95316	2.59785	-2.62498	-0.978471	1.3717	-1.03081	-2.43522	1.63832	2.41801	-2.57932	-2.33578
0.194661	-0.897301	-2.84093	-2.99349	-1.4841	0.69737	-0.9093	-2.37752	-1.22107	-0.474697	-1.96592	2.06909	-1.29304	2.47668
0.194987	1.65439	2.07232	-0.227749	-1.6955	1.50824	-2.87719	-0.331777	-1.23048	-0.966282	2.34395	3.02401	1.12701	-1.70705
0.195312	2.27754	0.683691	-2.33531	-0.786889	0.36301	1.54942	0.519679	-1.80067	2.77367	-1.70724	-0.899761	-2.81321	-0.458656
0.195638	-0.192827	-1.41436	1.78498	-0.454674	1.10064	-0.284674	-2.02413	2.72151	1.43518	2.37565	1.96357	-0.802372	0.457183
0.195964	2.57666	2.73462	0.351872	-0.441125	-0.444329	2.63506	-1.16013	2.20605	-2.37806	-2.05748	-0.894042	-0.256039	2.31437
0.196289	3.0642	-0.660414	-1.09428	-1.79758	-1.64595	-0.077527	-0.0902166	0.578486	-1.53513	-1.46915	2.46083	0.542441	1.67242
0.196615	0.894167	-0.601631	1.60373	-1.5962	2.75578	-1.24991	2.37162	-1.4811	-0.812932	-1.3732	0.580123	2.45549	0.753047
0.19694	-0.867672	1.23558	-2.97523	2.39007	-2.06369	-1.01679	0.247648	-1.21883	-1.59322	-0.370115	-0.567362	1.01965	1.08302
0.197266	-0.381243	3.06448	-1.92656	0.310186	-2.38615	2.00893	0.254351	-0.419517	1.46613	-1.69977	-2.55558	2.54669	1.55335
0.197591	1.45307	1.383	-2.0888	-1.8662	2.86914	-2.95616	-3.01375	-1.40558	2.78393	1.92184	1.56731	-1.19157	-0.899663
0.197917	3.06093	0.918377	-1.07489	2.92822	-0.276064	2.53186	1.84335	-0.196903	3.06811	1.89423	2.13575	-2.43311	-0.679906
0.198242	1.68196	-2.03042	2.14333	1.36506	-3.01278	-0.284212	0.17439	-0.500865	-1.55723	-1.83528	2.90292	-1.00978	2.66712
0.198568	1.20765	0.165512	-0.966643	-3.13561	-2.18046	1.49496	-2.07966	-1.44094	-2.64333	0.816691	1.75405	-0.863626	1.66483
0.198893	-0.571532	2.90719	1.14887	2.63024	2.5822	-2.58207	-0.298683	-1.28893	-3.10713	0.856091	-2.96784	0.870125	-0.472809
0.199219	0.179222	-1.17998	-1.86536	2.06144	0.231687	1.8876	2.04683	2.64115	-0.316577	-2.81189	1.46117	-1.30721	-0.974963
0.199544	-0.71147	0.310893	-2.79844	1.91891	-2.61588	-1.20667	-0.968176	1.7982	0.460102	-1.0892	-2.6223	-2.98181	2.77703
0.19987	1.23999	-1.76163	1.98285	-0.21936	-1.58021	3.06902	-1.34879	-2.0542	-2.73986	2.4189	0.933052	-0.33971	0.347432
0.200195	-0.788496	-2.4535	0.010304	-1.3629	0.200086	-0.990345	1.31753	0.407599	-0.067136	-1.78544	-2.74164	-0.266737	1.67902
0.200521	-3.08631	-2.26229	0.579388	2.16365	2.59092	-2.52586	-2.85942	-1.90451	0.389332	2.77725	-0.0554697	1.47582	-0.524782
0.200846	-0.294293	-0.382935	-2.1863	2.61766	-2.08129	1.82196	-2.42209	0.693894	-1.05003	-0.152859	3.03237	2.76868	3.01134
0.201172	-0.940509	2.9212	-1.82368	2.85484	1.09031	0.237708	2.78415	-0.664106	2.67973	-3.1333	2.79872	-1.25115	-2.21983
0.201497	-1.59543	-1.43911	1.15493	2.59083	-0.333712	0.118462	-1.27482	2.45267	-2.79369	-0.846013	-3.10921	-0.932672	1.62719
0.201823	1.76717	2.56877	1.62722	1.17868	-0.876845	-3.09703	-0.710554	1.01138	1.0703	0.061548	-2.63299	2.64921	2.99534
0.202148	-0.0324696	0.808986	-2.71855	2.6549	2.88103	0.61043	2.93291	1.51228	1.52933	-1.79573	-1.32542	2.26493	-2.71236
0.202474	-2.50078	-1.67885	0.747659	1.81191	-2.89019	-1.57427	0.793305	1.13929	-3.09346	-1.60467	-3.00446	-2.29692	2.72846
0.202799	-2.90394	2.79584	1.79576	2.33393	2.31892	2.99359	-0.75219	2.48319	-2.46552	2.39191	3.05049	2.92423	-0.0106773
0.203125	0.544489	0.547927	0.484436	-2.57892	-2.33717	-1.16214	0.277473	-1.24273	-1.97063	-2.70522	1.16574	2.6751	2.71073
0.203451	1.21277	0.151928	2.58553	0.228772	2.13611	2.4713	-2.79989	2.81132	0.856179	-3.03596	-1.62566	-0.634872	-2.21127
0.203776	2.59404	-2.57094	-0.697945	2.81327	2.87122	1.61215	-1.0597	1.63377	-1.89499	-2.75512	-2.34505	2.40212	0.951116
0.204102	1.40424	1.67805	1.36588	-2.8986	0.554904	3.00685	-0.9442	1.54909	-0.163034	1.70836	-0.156678	-2.97234	1.16384
0.204427	-0.525698	3.04572	-0.984733	-1.90285	-2.5692	-0.330432	1.66802	-0.593174	-0.276589	-2.28114	2.67596	2.71467	-0.667808
0.204753	2.54157	-2.78894	-0.525244	1.63057	-1.91217	-1.37987	-0.720191	1.24151	-0.252578	1.54549	-0.174336	0.428304	-2.18794
0.205078	2.67774	1.63513	-3.03663	-2.33655	-1.17063	-0.474759	2.10156	-2.16374	-1.72809	-2.38675	2.09175	-1.90362	0.411574
0.205404	-2.35621	2.38369	0.0988719	2.53227	0.520866	-0.0576025	-0.794139	-0.337757	1.65439	-1.63023	-2.24065	-1.97364	-2.08534
0.205729	0.482126	-0.671253	-2.30619	-1.40634	-0.147906	-2.53543	-1.11994	-1.60323	0.124069	1.53979	2.98171	1.68153	-2.08244
0.206055	-2.70754	3.03587	1.62024	2.72408	1.47716	2.28275	2.37513	-0.442461	-0.437722	2.40242	-0.544278	-1.52749	-1.76854
0.20638	-0.817531	1.49825	2.4713	-2.11051	-0.284644	-0.272289	-1.3696	-2.57033	1.07372	0.41996	-0.656767	-2.86886	0.977178
0.206706	0.00902022	1.06865	-1.68273	-2.394	0.70294	-3.11873	-0.614736	0.499412	-1.91442	2.13574	-2.79848	-0.56668	0.725017
0.207031	1.11481	-0.720291	-0.400586	2.09925	-2.41417	-1.75899	-2.92701	-2.40226	-0.141541	2.24842	-2.79907	1.28745	-1.53055
0.207357	-2.11388	2.84684	0.0619409	1.40812	-1.12053	-1.95273	-1.67176	0.86578	-0.0632175	-0.705908	-1.82259	-0.277075	-1.90013
0.207682	3.11071	0.216197	-2.43391	2.69965	-0.151288	-2.82606	0.223154	-2.80959	1.84056	-2.94286	0.279113	-1.29184	2.05579
0.208008	2.15583	0.456197	-1.50315	-0.165962	-0.205669	0.295621	-0.282729	-2.41958	2.20589	0.941555	-2.12414	-1.35372	-2.89679
0.208333	-0.803941	-1.87515	0.241194	2.91641	-2.43345	2.13261	2.10971	2.74939	-0.335808	-2.51985	2.26746	-0.749931	2.39493
0.208659	2.63808	-2.16238	-2.00254	2.86824	2.0408	2.90095	-0.00431344	-1.09601	2.5501	1.39573	-1.19776	-0.0860179	0.0436943
0.208984	-0.520832	2.66971	-1.95993	-1.73342	2.83241	-1.89205	-2.26279	1.14777	1.58639	3.09964	0.911888	2.26958	1.05314
0.20931	2.95084	-2.56286	-2.61182	-1.40635	-0.260176	1.98043	-0.352332	1.13268	1.43163	-0.0696269	1.83036	2.00501	0.66863
0.209635	2.84182	-2.66981	1.83465	0.754323	-1.61756	2.64866	0.947182	-0.883289	1.03822	2.75835	0.226706	2.16931	0.44078
0.209961	-0.62593	0.896827	-0.709378	-0.994137	-1.19964	0.850624	-2.0859	1.29693	-1.99132	-1.03384	-0.980054	1.8815	-1.8061
0.210286	1.84027	1.61556	-3.06233	0.380047	-2.54555	-0.43375	-2.29706	-1.28458	0.632678	-0.237338	0.78746	0.598309	0.0780683
0.210612	0.388026	-2.48289	-1.22732	-0.244197	0.994563	1.64853	-2.58658	0.951069	2.61552	-2.02706	0.170954	1.48564	-2.8341
0.210938	2.13706	0.343422	2.41824	-2.14327	0.424144	0.408664	-2.82546	-1.18836	2.32222	-2.88065	1.34239	-2.90434	1.40156
0.211263	-2.11481	-1.06267	-2.89999	1.0463	2.80854	1.54722	-2.4163	1.40405	0.534465	-2.92012	-2.3118	0.369895	-2.97584
0.211589	1.54321	-2.24436	-1.57381	0.343783	0.316751	2.32289	0.433403	1.33849	0.545458	-2.47291	2.32829	-0.372123	-2.70788
0.211914	-1.06458	0.0689415	-0.415678	-0.143943	-2.20414	-1.90433	-2.58996	1.29619	-1.14147	1.39728	2.05967	-1.45156	0.215531
0.21224	2.25329	-1.52736	3.11634	-0.59417	-2.63163	1.7708	2.13032	-1.41928	1.67427	-0.365413	3.0982	-0.78164	2.55249
0.212565	-1.52462	-0.952208	3.10408	2.01146	-1.77258	0.677396	-1.63743	2.90903	-1.05676	-0.656121	-0.0854286	-1.42768	-2.35292
0.212891	0.0171446	-2.8259	-2.63162	-2.08636	-2.06953	2.50589	2.74207	-0.891922	2.55272	-1.04653	1.34794	0.116123	-1.89049
0.213216	0.907677	-2.53551	-1.57407	2.63992	0.400795	-2.45053	0.757446	-0.508929	-0.883428	-3.12989	-2.9622	1.81437	-1.40264
0.213542	2.48271	2.90106	-2.41042	-2.8684	-1.71236	-0.910317	-3.04978	-1.76974	-0.593232	-0.623189	1.83108	-0.96566	0.761342
0.213867	-0.111696	0.196374	1.33124	-3.03756	-2.36923	1.94778	2.07417	-2.77349	-1.96565	2.85673	-1.56541	1.48953	1.8886
0.214193	-2.15771	2.37068	1.48419	-1.52998	-1.66141	1.12979	-3.13586	1.09206	-0.990499	-2.27443	0.506458	3.03612	-1.19327
0.214518	-2.64351	-0.618066	-1.84442	2.87135	0.0994886	1.72044	0.0946293	2.94607	-2.55904	-2.79039	0.159557	-2.2414	1.22799
0.214844	1.14065	-0.583643	0.874094	-0.00473094	2.78161	-0.158213	-2.71046	1.97781	0.104399	1.95626	1.87602	-1.53725	-2.5
0.215169	-1.09977	0.218239	-0.608306	-1.82992	2.28986	2.65735	2.3289	1.06233	-2.35522	2.11022	2.41267	0.435856	1.20683
0.215495	-1.40214	2.57687	0.643223	-3.0437	-0.791772	-1.12069	1.20649	-1.55071	1.38787	0.373466	-2.89006	-1.21192	1.89479
0.21582	0.231177	-1.43975	-2.7017	1.15475	2.36298	-1.16183	0.745615	-1.81819	2.42216	-0.335333	-2.38534	1.06277	0.18339
0.216146	-0.939592	3.00931	-1.57094	1.82756	-1.48496	1.0025	-0.165039	2.02796	-2.42738	-1.97168	-2.26266	-1.72406	-1.58527
0.216471	1.07994	1.34642	1.81489	-3.03132	-0.129098	-1.04743	-1.51002	2.46532	-1.74614	-2.77107	1.92521	-1.95708	-0.704831
0.216797	-2.03684	-1.48851	-1.44675	2.8643	0.995523	-0.859591	1.12603	-1.85488	-2.83989	0.400081	0.853178	2.48626	-1.35497
0.217122	2.31195	-2.46804	-0.179788	2.12281	-2.06195	-3.05043	0.709297	-1.90844	1.47673	0.0487054	0.727621	0.647843	-0.111698
0.217448	0.279558	-0.46051	-1.52815	-0.110766	1.22974	-1.18578	-2.27288	-0.218045	2.2007	1.74391	0.781489	-2.98457	-0.521592
0.217773	0.865746	2.76815	2.78288	-1.56826	-3.02326	-0.365385	-0.689391	1.98265	-0.16478	0.547026	2.6432	1.87821	-3.05088
0.218099	-1.33086	2.00442	-1.44421	1.17071	0.306232	-2.63659	1.02785	-2.03747	-1.75167	-2.63146	0.954998	1.61164	2.02125
0.218424	-0.0349315	2.71615	-1.72874	-0.598301	-2.74427	-0.294748	0.214634	2.31117	2.03328	-0.42161	-2.08437	-2.92036	0.22878
0.21875	1.65513	0.353697	-1.27563	-2.31816	1.89931	-0.713201	0.661532	2.75884	2.34476	0.103456	0.692368	-3.00788	2.52631
0.219076	-1.85461	1.20837	-2.34694	1.32789	0.626251	-0.840801	-1.65691	1.73527	-1.43624	-0.991075	-2.14143	-0.883859	-0.775205
0.219401	-2.81711	2.55562	-0.035687	-2.21062	0.515237	-0.695294	-0.0709272	3.06815	2.68624	0.605665	-2.05927	-0.887561	1.91354
0.219727	0.31601	-1.93712	-1.40698	-0.910851	2.62213	-1.63562	2.13566	1.74631	0.52871	-2.33956	1.89972	1.69408	2.69534
0.220052	-2.02165	-0.832905	1.39987	-2.91687	-2.94214	0.259489	1.71605	-1.7266	2.84776	-1.8642	-0.562826	0.452548	-1.77102
0.220378	0.87715	-2.43734	-0.268189	-1.14413	2.11571	2.17157	-1.66077	-1.36982	0.324742	2.08297	0.22331	1.89588	0.391435
0.220703	0.999639	2.70564	-2.9282	2.17598	-2.52519	-0.751618	2.05774	2.90419	2.4857	-2.84935	-0.871355	-1.80117	2.47938
0.221029	-1.56188	1.14341	-1.4947	0.230476	-0.594202	-1.90333	-1.33917	-0.962346	-1.17071	-1.6078	1.17	-2.43928	0.498284
0.221354	-0.873448	-2.11019	-1.81097	0.421172	1.75345	1.01615	2.87461	2.59109	2.55824	-0.779619	2.23412	-0.382582	-2.7043
0.22168	-1.58594	-2.54484	3.02307	-0.729761	-0.560903	0.0490979	-0.98624	-0.617166	-0.460848	-0.580362	2.69711	-1.84165	-0.192681
0.222005	-0.63315	-3.01975	-0.258018	-1.36461	1.562	-2.12814	0.56244	-2.22115	-1.56405	-1.34708	1.09988	0.213788	1.1544
0.222331	-1.29426	-2.28778	-0.102194	-1.19804	-0.22953	1.55318	-2.89057	-2.59661	-2.1089	-1.6894	-1.17132	-1.62392	-2.3396
0.222656	2.71299	0.902409	2.97046	0.619179	-1.6625	-2.81341	0.153574	-1.49714	2.29903	2.43602	-2.42082	-2.74506	2.93063
0.222982	-1.40856	-2.87663	-0.550571	-1.88022	-1.33842	1.7741	-1.72366	-1.87173	2.25124	-0.785042	-1.51499	1.8887	1.44443
0.223307	1.43727	2.91699	0.569923	2.59359	-2.00677	2.49339	1.17813	1.56001	1.3386	-2.51745	0.87277	2.13615	0.317419
0.223633	-2.54529	-0.0502499	-1.53726	0.559063	-2.34842	1.71917	-0.272475	1.63678	-0.555995	-2.1914	-1.69338	3.12218	2.9219
0.223958	-1.93114	0.127294	0.0074017	-0.180174	-0.548204	-1.97094	1.08466	1.95208	3.05846	2.10336	0.0917963	1.52506	0.702687
0.224284	0.463856	1.16122	2.76175	-0.732973	2.21244	-1.82402	1.67201	-1.14751	0.550365	0.341503	-1.93112	2.95705	-0.61989
0.224609	1.81894	1.17364	0.365131	2.39214	0.971039	-1.46626	1.07205	-2.17624	2.41208	-0.938664	-2.599	2.33694	2.59825
0.224935	2.14978	2.22195	-2.07834	1.05454	3.07977	2.62828	-1.28144	-2.29501	0.690686	0.72009	-3.09287	1.49025	-2.19067
0.22526	1.16985	1.45942	-0.855075	2.41661	2.78954	-1.85404	-0.813772	2.34108	0.188946	-1.62075	-2.53941	2.54694	-0.0652582
0.225586	2.77288	-1.88099	2.77559	-3.09091	0.591784	-1.12209	-1.02216	1.20941	-1.65504	2.08323	0.501229	-0.851495	2.51848
0.225911	0.791146	0.306042	2.17849	-2.64879	-0.428826	-0.645578	-0.246457	-0.263998	-1.79259	-1.87208	-0.473498	-1.6497	-0.692541
0.226237	-2.86784	1.03061	1.63041	2.21032	1.98458	3.00007	-2.21325	2.79388	2.89044	1.74547	1.75096	0.913621	-0.85601
0.226562	-1.61394	1.97651	-1.57302	-0.380438	-0.850115	0.406974	1.42971	-1.44722	-1.7786	-0.629037	-0.773953	-2.20633	1.57087
0.226888	0.675345	-0.144103	-2.82646	0.739095	1.6977	3.12312	0.737963	0.945945	-3.0918	-0.565706	3.06502	0.606025	-1.66334
0.227214	2.93802	1.38308	0.273104	1.63444	-2.92093	2.33571	1.30762	2.81115	2.46347	-3.00541	-0.354055	-1.65828	2.61087
0.227539	3.13737	-2.14809	2.60515	0.575706	2.49779	1.24085	-2.1462	1.44296	-1.06748	-0.90356	3.0992	-0.578895	-0.950913
0.227865	2.01637	2.44879	2.75739	0.991822	-1.96739	2.15398	-0.369474	2.11746	-2.31628	2.63585	-3.03752	-1.74287	-0.154699
0.22819	2.00379	-1.28911	0.90891	-2.19143	-2.01887	-2.54615	-1.82752	-1.83799	0.515771	1.09875	-0.925681	-2.12149	-2.74018
0.228516	-1.82569	0.628082	3.13357	-2.98213	-2.81991	-0.864523	2.62062	2.74118	1.59555	-0.608081	2.51835	-0.310031	1.4873
0.228841	-0.200314	0.180321	2.53055	2.66913	-0.723039	-1.6892	-3.05838	2.32117	2.6324	2.72199	2.56297	-0.477271	-1.38351
0.229167	-0.319001	2.84336	-1.33697	2.16543	-0.842385	0.19198	-2.66369	1.26841	1.68458	0.883304	0.486401	-3.13114	2.83728
0.229492	0.436584	0.681473	-2.51669	1.55667	0.679518	-2.2001	-0.00348506	-2.00025	0.0296704	-0.0608969	2.7021	-1.28996	1.38875
0.229818	1.69399	-2.37932	0.361322	0.412612	-2.78338	-1.34213	1.70322	2.9933	2.42482	-0.882426	2.30877	-0.751522	-1.16837
0.230143	-0.593882	-1.93052	2.26837	2.49628	1.04548	-1.49134	1.5504	-1.88084	-3.09059	-3.09509	-1.81299	-1.08206	2.77121
0.230469	-0.0880397	0.92883	1.36327	-0.994631	1.49153	0.240278	-2.68702	-2.17383	-1.30087	2.42986	-2.3342	-0.296994	0.884615
0.230794	2.24238	-0.865363	-1.57517	2.33321	-1.95381	-1.8608	1.97291	0.692235	-2.95785	0.855574	-1.91461	0.172317	-0.0932067
0.23112	-0.186024	1.76305	2.2636	-2.44842	0.812498	-0.932467	-0.263411	-1.98551	0.235225	-1.37034	1.99604	2.6767	-1.63255
0.231445	1.17168	2.05099	3.1405	-1.75109	1.21686	0.946398	1.86865	-1.4471	1.21339	-1.38208	1.12392	0.605328	2.22022
0.231771	-0.214109	3.07535	1.58737	2.09716	-0.817447	2.68027	-1.29441	-1.68164	-1.43988	-2.65841	2.09808	1.80272	1.25661
0.232096	0.700296	3.07319	1.79649	2.692	-3.0821	-2.20476	-3.13457	-1.40816	1.39888	-1.36603	-2.95715	-0.947556	-0.28168
0.232422	1.95859	-0.210004	0.502497	1.5346	-2.0537	-0.0932861	1.46614	-0.920201	1.9476	-0.78067	2.45034	2.62878	3.06646
0.232747	1.05479	-3.12349	2.29672	0.588128	-2.00464	2.28672	-2.38318	-0.978708	0.504777	0.367339	2.84987	-2.81417	-2.73938
0.233073	2.27975	-0.351844	2.8687	2.48864	-2.38768	2.60922	2.6428	1.74934	1.42655	1.52145	0.403642	-0.215374	-1.72432
0.233398	1.47598	-0.365931	-2.9548	1.09998	-0.0756295	-0.421574	2.83625	1.40717	-2.757	2.03623	-2.18313	1.8341	0.0123134
0.233724	-1.0751	0.7075	0.614673	-2.89849	1.98481	1.94884	2.45508	1.55493	1.69688	3.11119	2.00454	1.89019	-1.0069
0.234049	0.779388	2.21746	-1.00411	1.70658	0.779297	-2.44955	-0.416578	-2.82553	1.23681	0.0988902	1.68561	2.50129	1.70887
0.234375	-1.73639	0.107376	-2.64112	0.402662	-2.85215	-1.53605	-1.80853	2.92791	2.86323	-0.786734	-2.96309	-0.811017	-1.18228
0.234701	2.67682	-2.18084	-3.0631	3.02147	2.5501	-0.0449954	3.0411	0.850009	0.596872	2.7196	0.437593	0.675392	2.721
0.235026	-2.09942	1.33262	0.0208973	0.695392	-1.07436	2.4739	-2.1527	-2.33624	-0.616188	2.91062	0.724537	2.01085	2.3206
0.235352	1.64432	2.70901	-1.37867	-1.34324	2.18601	-1.05434	2.81687	-1.76469	-1.17114	1.25903	0.0990521	-2.87145	-1.09627
0.235677	2.02385	1.33774	-0.452453	-2.65351	0.66036	0.359576	-0.486776	-2.97593	-2.07751	1.76531	-1.15299	-0.171619	-0.244881
0.236003	1.51936	-2.142	-2.63861	-0.888942	-0.903097	-2.1581	0.925963	0.644074	-1.91263	2.07082	-1.20495	-0.378031	-0.231152
0.236328	2.1148	-2.84469	0.360378	0.453577	1.889	1.18379	2.08309	3.12406	-0.722149	2.88195	-2.99214	-0.0907989	1.06677
0.236654	2.42743	0.965566	2.93664	0.11851	2.20918	-0.195207	0.569526	0.110222	-2.8017	-1.06004	1.22212	2.50887	-2.13222
0.236979	0.376058	-1.31687	-1.98301	0.075756	1.13604	1.7716	1.61199	2.03088	-0.632561	1.05607	-0.681102	1.1521	1.24825
0.237305	2.46752	-0.718141	2.56427	-2.42103	-0.183553	1.32547	-2.7055	2.8356	1.38293	-2.79385	2.92512	-0.0866824	3.01341
0.23763	0.400855	-0.440081	0.945405	0.211947	0.182243	2.37658	2.57274	2.36318	-1.32425	-0.403124	0.217293	-2.48807	2.92038
0.237956	0.332443	0.412804	1.58965	-1.66271	-0.550276	-1.26251	2.96892	-0.0594889	2.74684	2.56413	-0.64575	1.23244	2.0517
0.238281	-0.37341	-0.880424	1.5914	-1.44976	-2.28146	-1.21694	1.13158	-0.532027	-0.667948	-0.939608	-0.314158	-1.04362	1.30806
0.238607	0.985999	-1.41219	-0.230874	3.05275	0.713362	-2.19391	2.8085	1.96418	2.35869	-0.329124	0.17467	-0.292746	2.71486
0.238932	1.22662	1.14606	-1.24545	1.45648	0.521985	-2.36048	1.17149	-0.423706	0.689911	3.08905	1.29148	-0.548898	-0.0621395
0.239258	-2.16984	-1.51423	0.948941	0.642071	-1.51266	2.40802	-2.71699	1.03795	2.51358	0.309032	-2.18571	2.05811	-1.72747
0.239583	1.29804	2.1618	0.662499	-1.81056	2.37512	-1.15678	-0.114696	1.09671	-0.47098	2.10867	0.7983	-0.0964061	-1.39689
0.239909	-0.744584	0.839707	-2.14932	2.90325	0.43131	0.397039	-2.22352	-1.36349	1.92792	-0.426593	0.606986	-1.85736	0.739568
0.240234	-0.644345	-1.74396	-2.85878	-2.79775	2.27176	2.46699	1.12575	-0.740451	2.60898	0.199999	-1.81297	0.059356	-0.00760377
0.24056	1.26982	-3.06096	3.0604	-2.77948	2.89553	-1.12163	2.10599	-1.58865	0.47258	-2.67333	1.78587	-1.64264	-2.03315
0.240885	-0.775367	0.887213	2.62746	-0.696883	-0.259473	1.43197	1.65323	1.3233	1.62705	2.44716	0.364879	-0.328939	1.42684
0.241211	-0.638769	0.359091	0.125686	-1.60165	-1.71246	-0.954151	-1.99667	-1.12301	1.62908	-1.10092	2.9315	-1.11518	2.25584
0.241536	-0.356909	-0.787487	-2.23098	-0.0908491	0.679642	-2.34738	-0.216936	-1.70934	-2.24698	1.68014	1.35396	-1.59724	-0.517856
0.241862	-0.892832	-2.90519	1.71208	1.12942	-0.0404378	-1.19488	-1.70386	2.13589	-2.74788	-2.60793	1.99625	0.123761	0.0977903
0.242188	-2.05075	1.46542	0.424876	-2.15249	-2.43158	-1.14906	3.08735	-2.5752	2.45426	-1.35463	0.420627	-1.25941	1.06579
0.242513	0.944119	-2.22308	-2.16918	1.85686	0.407559	-3.03304	0.160131	1.31261	0.0624546	-1.63097	-0.980108	0.974919	3.14079
0.242839	2.77016	-1.86267	0.252263	-1.07182	2.42393	0.659028	-0.728995	-1.99973	2.4856	-1.15742	2.36136	0.911041	1.90111
0.243164	1.01314	-0.43921	-2.16399	-0.0760078	1.87474	-2.14538	-1.97034	-2.9943	-1.41915	-2.66846	-0.490144	-1.14888	-1.16364
0.24349	3.03947	-1.57117	3.06494	0.0915827	-0.0478464	1.38196	-0.476095	2.89067	-0.256102	-0.261073	2.7302	-0.445301	-2.24099
0.243815	-3.10705	-2.19886	-2.88518	-1.9934	2.96966	2.75131	-0.21772	-1.90977	-1.93027	1.46238	2.14518	2.09592	-1.76831
0.244141	-2.71745	0.658133	0.923514	-0.554198	-1.42091	-0.800816	-0.703627	-3.10984	2.35201	-1.61974	1.36814	1.54743	0.698865
0.244466	-1.44337	1.52014	0.988251	2.97726	0.206603	-1.89978	-0.39573	1.13256	-1.92391	1.42988	2.13871	0.92705	-1.8144
0.244792	0.165828	1.39193	3.01961	1.63657	-0.709173	-0.0554153	-1.17899	0.359021	1.02963	0.412551	-1.86992	0.479379	2.57348
0.245117	2.32854	2.04026	1.73258	0.834721	2.92294	-1.36481	-2.16844	-1.77095	2.02329	-2.91573	0.538996	-2.83765	0.612915
0.245443	0.512945	-0.168549	-0.376039	-0.215307	0.938613	1.86134	-0.109124	2.06925	-0.847699	-0.864377	-1.75942	-1.32126	-0.722996
0.245768	0.704301	-0.253203	-1.04796	2.29472	-0.377677	-2.02884	-0.622237	2.2687	1.47351	1.56882	-1.42529	-2.55109	-1.30242
0.246094	1.96314	2.43586	-2.18649	-3.00404	1.29875	1.32895	0.211702	2.74327	-2.30114	2.02007	0.100975	-1.57028	0.614838
0.246419	3.03903	-0.0547936	2.0726	-1.48001	2.75141	-1.99342	0.270065	-0.284179	2.74996	-0.578242	-1.60294	-0.271419	1.20206
0.246745	1.64883	-0.199817	-1.07102	-1.37802	0.974632	2.50914	-0.924778	-3.05936	-0.994477	1.49954	-2.81143	0.592168	-0.0707469
0.24707	-2.74048	-2.49469	2.80214	-1.94097	0.959131	-2.18586	-1.55244	-2.5301	-1.46921	2.51779	2.91696	0.0922276	1.0278
0.247396	-2.665	-0.571794	1.26766	-1.95	-2.33399	-2.99152	1.46791	-3.04617	1.14606	0.955405	-0.35849	2.48542	2.60647
0.247721	-2.292	-2.44637	1.38351	0.275546	2.45959	-0.624265	0.491488	-1.67872	1.60427	-0.30494	2.61518	1.74418	-1.1214
0.248047	-0.446501	1.42438	3.08766	1.5717	2.00857	0.961106	-2.15692	1.05726	1.26062	2.89147	1.99371	-0.404112	-0.0166423
0.248372	-2.57582	-2.48904	-2.16609	2.3898	0.636261	-1.05656	-0.117774	0.228239	-0.829178	-0.454573	2.18857	0.874917	3.0029
0.248698	2.50475	0.977919	2.10132	2.39299	-2.25432	2.34674	2.33173	-3.05873	-2.96126	-0.73799	-0.344143	-0.771149	-0.385977
0.249023	-2.43452	-0.6978	2.77011	0.137944	1.4748	1.48392	0.0701456	0.284354	1.15417	-3.00388	0.543478	2.70609	0.821483
0.249349	1.85663	-2.73365	-0.794774	1.51487	0.669408	2.0345	0.261487	1.82797	2.36242	3.03677	0.341132	-0.816269	-1.39915
0.249674	0.426619	2.44886	0.383391	-1.09723	-2.18004	-2.6591	0.240548	-1.79799	-1.07574	-1.51642	0.706262	2.04165	0.641025
0.25	0.442211	-1.95694	1.56013	-0.925523	-0.00840316	2.28822	2.97409	1.93261	-2.8105	-2.75576	0.486899	-1.23257	-2.39965
0.250326	1.06724	2.47568	1.12605	-0.283876	-0.474882	-2.09469	1.73285	-0.0757698	-2.9753	2.86218	0.192807	-2.04195	1.4772
0.250651	-0.652937	2.7334	1.08488	-2.49568	1.63658	-2.21693	-1.1023	-0.159456	-0.0576455	1.60465	-1.36016	2.31282	-2.0508
0.250977	-2.81998	-0.650044	-1.04648	-1.74808	-2.97821	-2.07802	-0.959779	2.46541	0.949291	-0.95005	-2.65078	-0.49053	-2.98778
0.251302	-0.114429	2.13874	-2.78892	-1.81577	-1.02829	3.09791	-2.06912	2.44849	-2.8924	-0.166011	-0.699765	-1.96742	-0.612125
0.251628	2.04856	0.12371	-0.737503	-2.24474	-0.109839	-2.91342	0.707302	1.67667	0.638103	2.61241	2.74698	1.66727	2.39086
0.251953	-1.32233	-1.17221	2.69675	1.38723	0.532325	2.85842	1.77397	-0.13811	-0.0479984	2.37956	-0.0229765	0.819393	2.89914
0.252279	-2.85846	-1.2969	-0.705135	-0.000634731	1.54071	2.9989	2.87104	-0.311523	2.01289	1.28507	0.971321	-1.48132	2.59072
0.252604	2.85954	2.81981	-2.16323	0.152663	-2.95448	0.911248	-1.22704	-2.59487	0.697519	-0.955276	2.63605	-2.68103	-2.99044
0.25293	0.408769	0.989789	1.7643	1.2372	2.35459	-3.01649	1.03006	-2.31223	-2.26939	2.5533	1.99712	0.546338	-0.110266
0.253255	-1.24171	-0.805651	0.390109	2.07366	3.01585	3.09692	1.2544	2.42352	2.26193	3.11711	-3.05658	-2.26268	-2.64564
0.253581	2.62255	1.21126	-2.98516	-0.725113	-2.3117	2.26746	-2.74292	-2.73293	2.54993	0.553144	3.01422	-2.47986	2.34763
0.253906	-2.92328	2.10377	-1.7793	1.62365	0.94001	0.57566	-1.58724	-0.587591	-1.32856	0.212322	-1.67325	0.50631	-2.22958
0.254232	1.22743	2.23194	1.63403	-0.148239	0.871439	2.32621	0.265412	-1.03978	-2.06701	1.80661	2.40634	-0.819342	1.17253
0.254557	3.03392	2.25418	-2.11596	-2.91004	-2.28653	-2.71205	2.27827	-1.76165	-1.6755	2.76186	-1.51349	2.736	-1.74363
0.254883	-1.16911	2.0947	1.04266	-0.115093	-0.548026	-2.8326	-0.280532	-0.875558	3.04342	1.23014	0.814472	1.39882	0.398671
0.255208	0.0487545	0.510394	-1.92821	-0.717121	-1.22414	-2.88734	-2.40712	1.90547	-0.417345	-2.39534	2.74903	0.844508	2.14597
0.255534	-2.50147	0.627639	0.184947	-2.2902	-2.90651	2.38107	-2.92565	1.45389	-1.92787	-2.25058	1.03707	0.842829	1.47983
0.255859	0.581119	2.97979	0.943004	-0.0414338	1.25255	-0.235945	-0.243603	-2.15661	2.43999	-2.82136	-2.4256	2.66752	1.83002
0.256185	2.44839	2.36156	0.638814	-0.393829	0.00184456	-0.62112	-0.631834	-3.03769	-2.96593	1.19559	-2.8506	-2.07887	-0.921682
0.25651	2.34123	2.36359	3.01066	-0.564865	-0.000763957	2.73472	-0.711456	-1.69152	-2.01647	-1.03351	2.26431	-2.76455	-0.407849
0.256836	0.993529	1.39244	1.86477	2.13573	-0.190218	-2.12988	-2.84383	-1.95823	-2.51284	-0.112723	-2.11226	0.370898	-1.89029
0.257161	-0.982871	2.44904	0.095797	-0.283305	-0.565766	-0.129908	-1.73066	0.462867	1.47353	-2.40621	-0.402903	3.11772	-0.423792
0.257487	0.10861	-1.42578	0.445648	-2.74204	-0.429672	-1.11257	-0.713846	-2.33881	-0.544657	-2.51372	-2.63647	-1.03364	0.635772
0.257812	-0.60281	-0.822914	0.514647	-1.61914	-2.9273	2.18235	-2.34829	-1.40782	0.0987034	-0.669749	-2.9451	1.12131	-0.423962
0.258138	-2.67931	0.986278	-1.63386	2.73483	-2.84746	2.91461	1.45255	0.500785	-2.58771	3.04591	-2.81847	-1.5215	-0.947291
0.258464	1.6355	-3.10901	-2.27785	1.826	-1.77653	1.9107	-1.20073	2.89091	-0.12306	0.151694	2.46057	0.818726	-2.75455
0.258789	-0.518286	1.43078	-1.47973	1.02707	0.149169	-2.85497	-0.0514791	-2.65482	0.925866	3.04791	2.07986	-0.5191	-0.567874
0.259115	1.22561	0.469862	-0.509172	-0.134243	-2.49435	2.48378	-2.05119	-0.747669	-0.857531	-1.13715	-2.24681	1.6344	-1.99136
0.25944	1.68238	-3.07585	-0.923932	-1.8348	-0.945715	-0.510544	-1.17085	2.18215	0.583925	-3.12231	1.39701	-1.22623	2.93424
0.259766	-2.23716	-0.923552	-1.5321	-2.4068	-1.11479	0.578474	-3.07846	0.790105	1.86304	1.56755	-0.491307	0.904623	1.4583
0.260091	0.983173	-2.26303	1.16299	2.8104	-2.94472	-2.69493	-1.57645	-2.60263	0.502915	-0.748521	2.65663	0.797259	2.70678
0.260417	1.04426	-2.51638	1.25491	0.969199	-0.376955	0.139071	2.68715	1.6752	-2.84587	0.734861	-2.75817	2.65794	1.99724
0.260742	0.961197	-2.60707	-2.67274	-2.65989	-0.226059	-1.27136	2.68559	1.59748	-0.180131	0.995908	1.37426	2.02238	-1.5492
0.261068	2.91207	-0.800874	-2.94973	-2.29803	-1.91097	-1.31047	-1.28751	-2.81834	-0.586736	1.6813	2.00177	0.123068	-2.33816
0.261393	0.615176	-1.57204	2.59986	-2.35533	-2.07251	1.21859	-2.75596	0.679027	2.90461	-0.553637	-2.5894	-0.407599	-2.42526
0.261719	2.27435	-0.947907	2.85264	2.19525	-1.45949	2.24924	-2.72921	1.25177	-2.73391	-0.286637	1.90021	-2.63524	-1.07642
0.262044	1.43096	-0.113547	1.2692	-2.80588	2.25514	1.14265	1.36271	0.903695	-0.0149069	-2.22135	3.03527	-1.01915	-1.45807
0.26237	0.792073	-1.80466	2.29903	2.49528	0.314017	-0.775634	1.38321	-1.86437	2.62306	-0.908351	-1.99384	-1.4731	0.973767
0.262695	1.48657	2.38212	2.33257	-2.88769	-2.15252	1.83277	-1.31675	1.02782	-0.299879	-3.01746	0.801942	0.618437	2.85397
0.263021	0.425722	1.56917	-1.80078	0.919844	-1.39833	1.63981	1.96676	0.638355	-0.811911	-0.295161	1.98398	-0.360339	-2.84391
0.263346	1.91827	2.08041	-2.16739	1.29394	-0.955341	2.543	-2.47434	-0.67735	0.768566	2.81917	1.82806	-0.133283	-1.20022
0.263672	-1.26494	-1.8911	1.83106	0.732327	2.91367	-2.05657	0.648829	-2.80341	2.51194	-1.67551	-3.02415	-1.92386	0.672012
0.263997	-0.874026	2.52681	-1.74428	-2.8714	1.07332	-1.81681	2.07351	-1.82442	-0.759817	-2.94154	0.56194	3.0384	0.0131945
0.264323	0.593047	3.06811	-2.33626	-2.44344	1.74109	2.1958	-2.82043	-1.73693	3.06038	-0.0139128	2.82332	-3.05325	1.26793
0.264648	-1.90585	-0.793983	-0.263527	2.85764	-3.12007	1.98599	-1.40847	-0.251324	2.01257	2.04204	-1.69072	-2.7364	1.84263
0.264974	2.32795	2.57445	1.82323	-2.55953	1.30254	-2.02926	2.16028	2.92285	-0.284686	2.27432	-2.24007	-2.49117	1.95274
0.265299	-1.26036	-2.34479	0.665531	2.2357	-1.34437	1.29385	-1.03074	0.446934	0.375461	0.0667693	2.51238	2.32597	-1.66919
0.265625	-3.12943	1.485	0.667037	1.43289	1.0527	1.34416	0.310323	0.298118	0.504994	-0.344478	-0.84408	-2.61161	2.24098
0.265951	-0.995504	0.732293	2.27572	-1.08743	-2.14741	0.131235	2.43085	3.01547	2.67378	-1.32226	-1.7592	-2.79434	1.97416
0.266276	0.387807	2.88582	-0.553776	3.0874	1.48655	1.05936	2.53226	2.23305	-1.48539	1.78096	1.63033	-0.483192	-0.636604
0.266602	-0.224889	-0.177281	1.53448	2.43566	-2.19627	1.01747	-0.986656	-2.19915	0.169517	1.38303	1.95261	-2.48282	-0.341261
0.266927	2.3134	1.98777	0.563635	-0.634272	1.64638	-2.83558	-1.16267	1.53934	-2.80496	-1.33229	-2.34939	-0.497742	1.04199
0.267253	0.388813	-0.760876	-2.73041	-2.75765	-0.900064	-1.36879	0.70023	-2.67288	1.65519	-1.17317	-0.436908	-0.856441	-2.15299
0.267578	0.41448	2.89467	-2.97384	2.17365	0.484096	2.63141	-1.88294	-0.430191	1.26815	-2.08888	-0.370244	1.16487	-2.17234
0.267904	-0.475336	-2.31748	-0.829806	0.0809325	0.876963	-2.23341	2.5525	2.7326	0.516472	-2.72934	1.72238	-1.59649	-2.80577
0.268229	0.0863339	-1.29915	2.63126	2.24183	-2.37632	-1.67407	-1.51821	-2.64402	1.67396	1.13784	1.58009	-3.02019	-0.386449
0.268555	-1.51872	-1.17817	0.740045	-1.63947	-1.95846	2.22103	0.0852966	-1.11264	-1.31979	-1.95475	0.406629	0.641887	2.91752
0.26888	-0.766815	1.62533	2.18257	1.47135	2.5603	-1.74636	-1.88348	-0.163323	-2.03696	-1.86033	-0.746864	2.52217	1.2266
0.269206	-1.51047	-2.64486	-0.59752	0.266518	0.683881	-2.00787	2.5963	1.58253	2.19645	-1.78302	-0.886856	1.10459	1.43962
0.269531	0.359517	-2.88813	2.78407	0.274899	-0.983236	0.292805	0.522473	0.490211	2.52817	-0.31237	-2.49829	0.738171	-1.74087
0.269857	2.28699	-0.871833	-0.455972	-1.25288	-0.624779	2.13301	-2.50058	1.22419	-0.745711	2.73644	-1.00378	2.84448	2.84886
0.270182	-1.29542	-1.43092	-1.44388	1.68865	0.762688	2.99709	3.0637	0.771965	1.42181	2.18916	-0.104403	2.05433	-1.32426
0.270508	-1.00311	-0.387488	-0.153647	-0.145753	-0.0545362	-0.379991	-1.63568	1.29952	2.73803	-2.68858	-1.57858	-1.10235	0.823967
0.270833	-1.55312	0.147273	2.18858	2.11759	0.088341	-0.758829	2.45283	-2.83876	-0.791563	-0.352812	-2.09761	-1.54157	-0.44855
0.271159	-0.499383	2.86936	-1.75676	-0.66607	-1.87212	-2.88225	0.232393	0.45332	0.48009	2.32865	2.90678	-1.06567	-2.393
0.271484	-3.01584	0.33139	-2.82714	-0.461819	2.43658	1.22438	-0.667784	1.44162	1.54871	2.2427	2.7098	2.59795	-0.248583
0.27181	-0.80572	0.618409	-0.761825	-1.46131	1.51019	1.07159	-0.892211	-0.851553	-0.828528	-1.76829	-2.53153	0.99534	0.0844841
0.272135	-0.938381	-2.05649	2.4724	1.78465	0.272703	0.00755803	2.06546	-0.553504	0.301931	2.66232	-1.68409	-2.78192	-0.787419
0.272461	0.652518	0.475356	-0.647859	3.08233	2.40472	3.0171	0.0104727	-2.17131	2.94052	-0.402725	0.352153	-1.67508	3.01086
0.272786	-0.259718	-2.62547	-1.31995	-1.11891	-0.133824	1.19976	1.46917	2.23968	3.05755	-1.13361	-0.466552	-1.39226	1.43349
0.273112	0.648228	-2.22978	2.59575	2.93511	2.30262	-2.7163	-0.296078	0.0660218	0.359231	0.859633	2.84314	-1.11846	-1.06121
0.273438	1.13506	-1.18186	-1.78749	-2.86053	0.517565	-0.0590688	-0.690462	-0.317194	0.822841	-1.32897	-1.00414	0.603591	0.0488302
0.273763	-1.12375	-0.894266	-1.36423	1.00233	1.15064	1.17857	-0.597887	3.13025	2.50288	0.585829	-0.216521	2.28821	-2.96797
0.274089	-1.39957	-1.65815	-0.7851	1.43966	-0.713307	-0.54447	0.298886	-0.0360168	0.648996	0.706089	-2.65099	0.0351127	1.54206
0.274414	1.37565	2.56929	-2.51932	-2.98224	-2.95129	-1.52895	0.683313	-1.33013	-0.190914	2.63298	-1.33835	1.84734	-1.20953
0.27474	2.38358	0.61527	-1.5259	2.05283	-2.6809	-2.75352	-2.04514	-1.69477	1.34673	1.55464	2.90014	-0.420005	0.0435668
0.275065	3.0454	1.60302	0.949355	2.43969	-2.57536	-2.76155	1.21084	1.28942	2.16005	1.01132	-1.57927	0.14024	2.78213
0.275391	1.31596	-1.54507	-2.03452	2.93166	-1.76946	-0.281074	-3.07785	2.8732	1.09643	-1.41502	-3.05597	1.8469	2.82782
0.275716	3.08143	2.84162	2.86113	-2.918	-0.0630471	-1.23133	-0.8394	2.10659	1.16072	-0.256089	-1.47328	-2.83813	0.492468
0.276042	0.659936	0.385162	-0.719454	-0.949552	0.109614	2.45025	2.19114	-0.980821	-2.90329	-2.90765	-2.69532	0.306148	0.901795
0.276367	-1.39688	1.04613	-1.75549	2.53998	3.1168	2.02887	-2.30732	1.23338	-0.0545132	0.271098	-0.0494132	0.827681	-0.133052
0.276693	-1.08397	0.015973	2.89933	0.101049	2.61089	-2.60593	0.0605763	1.42152	0.744832	-0.518947	-2.54425	-2.47701	0.221148
0.277018	1.70158	0.259124	-0.427946	0.624057	2.50573	-2.74539	-1.69897	1.54764	1.53326	-2.80373	1.53568	1.39616	3.01341
0.277344	-2.55904	-1.74491	-0.575645	-1.028	-0.673408	-0.323796	2.53442	3.12743	0.131334	-1.90085	-2.41852	-2.95021	2.14965
0.277669	0.812074	-3.03196	-3.1009	0.0953441	1.51573	2.05571	1.87404	-1.05291	0.770306	0.58466	-0.297705	0.421523	-1.85326
0.277995	-2.62795	-2.88247	1.09158	-1.8579	-1.14798	1.83561	0.943447	-1.37152	-1.84717	-2.43948	2.05747	-3.12548	-0.0581565
0.27832	-2.82514	1.79059	-0.597688	2.02469	-2.75796	-0.577486	2.72808	2.23844	-2.64415	1.26139	1.56714	-0.0987779	-0.163862
0.278646	-2.88077	-0.806401	2.4808	-1.33419	2.60636	0.424693	2.16555	0.393095	-1.82371	2.11352	2.36759	-2.66883	-2.228
0.278971	2.46404	-0.735346	-2.48986	-3.12109	0.761375	-2.99793	2.34156	0.80296	-3.06544	0.0362944	0.358156	-2.57318	-0.512
0.279297	-2.60259	2.7863	-2.92481	2.16397	2.20482	-0.897526	0.470426	-1.21668	1.52329	-3.1285	-2.00404	-1.34504	-0.040804
0.279622	2.59151	-2.48009	-2.07367	0.557422	-0.585949	-0.812134	2.3301	0.964796	-0.319645	-2.61008	-1.41284	1.66805	-0.996845
0.279948	2.37208	-2.9402	-0.578629	-1.45603	1.09832	-2.53491	0.782204	-1.6903	-0.237855	2.6535	3.10781	-0.504179	-0.295261
0.280273	2.59242	0.733607	-2.31139	0.784217	0.0978312	-0.849559	-2.48537	0.528044	-2.02236	-1.32102	-1.0741	1.67451	-0.153516
0.280599	-0.496627	-0.903848	2.62115	1.64118	-0.962812	-1.61596	1.92117	-1.7005	-1.10701	-1.48447	-1.9694	-0.212667	-0.929826
0.280924	-2.52985	1.0666	1.25246	-1.70252	-0.959354	-0.928745	-0.00251225	-0.406083	-2.65314	-0.57909	2.0342	-2.7013	-2.88906
0.28125	0.533185	1.83491	1.30751	0.912774	-2.45647	-1.03701	0.604706	-0.951102	-0.987704	2.88721	-2.56165	2.9664	-1.12276
0.281576	-0.729987	-1.54227	1.83532	0.114014	1.67989	-2.54843	0.142603	-1.69713	2.58638	1.88182	0.971443	2.99245	0.213852
0.281901	0.845102	2.69458	0.170333	-0.76253	-1.66352	0.445383	-0.045827	1.87235	-0.682168	1.05815	-2.54272	-0.614529	1.27748
0.282227	1.89073	-2.62041	-1.30594	0.157901	-2.26175	1.62332	3.04175	2.13519	-3.0674	1.01688	-1.41736	-1.89958	0.835103
0.282552	-1.69228	2.20631	1.09945	-1.49563	-0.0988795	-2.08181	-1.51132	-1.69913	-0.498432	1.03149	0.00876492	2.09099	2.62125
0.282878	-2.69389	1.09511	1.0658	1.66835	2.64363	1.30173	-0.423125	0.00960618	1.44358	0.618518	-0.973645	-0.101083	-2.38921
0.283203	2.90179	1.85779	0.831147	1.42838	-3.07583	-1.54381	0.143948	-1.25613	2.32564	-2.97979	1.53021	2.86567	-1.80108
0.283529	0.314826	-0.234813	-1.62537	-2.10667	-0.103821	-0.580201	0.595952	2.46691	3.02191	-3.05175	-0.800589	-0.235266	1.31386
0.283854	2.06808	1.71497	1.25423	0.518108	1.10947	-0.249312	0.341402	0.221701	0.463881	2.80162	2.1181	-1.25645	-2.07849
0.28418	-0.0114483	-3.0341	2.19408	-2.44427	1.76397	-1.96845	-0.308356	1.66364	-2.36599	-0.110253	0.786958	-2.87154	0.339878
0.284505	0.569494	-1.14206	-1.81102	3.13716	2.85081	2.4883	-1.25862	2.06568	2.02785	0.579636	1.11605	2.80665	1.44806
0.284831	-0.880508	1.27152	-0.325849	0.938267	-2.06971	-1.01892	3.06973	-2.80992	-0.680353	2.11362	-0.550931	2.95269	-0.170337
0.285156	-1.34567	2.0907	0.655768	1.69286	1.53556	-2.40509	-3.12495	-0.456769	2.50281	-1.61815	0.391522	-3.02089	-2.65778
0.285482	2.89308	1.60859	0.319305	-0.090186	0.307977	0.189491	0.282172	3.0222	-1.80506	1.65915	-0.864037	-1.42979	0.0758527
0.285807	-0.664901	1.5733	0.363479	-1.71394	-2.56753	0.330457	-0.982708	-1.32834	-2.48829	-0.968722	2.55385	1.16376	2.45575
0.286133	0.414914	2.39159	0.761673	0.979098	2.58937	-2.78665	0.706565	2.69729	2.28479	2.93458	-3.06783	-1.79421	0.688725
0.286458	-0.950042	0.0595696	-0.0302076	0.534845	2.38529	0.847627	-0.337067	-0.0394969	1.22255	1.28623	-1.876	1.00145	0.19077
0.286784	-0.215842	3.11925	-2.74146	2.53761	-1.65417	2.77081	-0.235637	-0.474461	0.498678	0.395213	-2.42629	2.91889	1.71452
0.287109	0.121157	-2.79228	0.330737	0.994797	2.33847	2.65248	-0.552266	-0.463122	-1.94019	0.212394	0.11226	-1.10975	-1.57908
0.287435	0.608428	2.05478	-2.1521	1.85522	1.11445	-0.0323003	1.36601	0.444368	-0.275068	-1.97665	-1.81638	0.954575	2.04954
0.28776	0.149053	0.23588	2.67353	-3.06928	-2.69672	-0.0577983	3.11919	-0.309738	-2.6951	-2.69041	-2.77295	0.268552	2.60161
0.288086	-2.66038	2.67764	0.623579	-1.92	2.42883	-2.15197	-1.4508	0.755809	0.507888	0.270154	-2.94005	0.637274	-2.56827
0.288411	1.2726	0.15027	-2.53689	0.782738	-1.92791	1.40506	0.211965	1.8515	-2.97476	-2.99907	-3.00399	-2.19689	-2.64264
0.288737	-1.45059	0.852181	-1.67986	1.64754	2.84522	-0.349101	-1.03002	-2.48734	-0.952486	1.66847	1.97321	-1.20059	2.48845
0.289062	-1.99897	2.33514	2.57289	-2.46234	-1.86144	-1.15632	-0.223714	-2.0463	-3.08712	-2.51794	-2.45688	2.19896	2.07551
0.289388	-1.68393	-0.834414	-1.34799	-3.10179	-1.05331	-0.960857	1.91347	-0.170392	0.223831	1.43663	1.51039	-3.09269	-2.96027
0.289714	0.418672	2.61231	0.975134	2.15877	-2.63222	1.9739	3.10546	-1.72616	-0.829776	2.06774	0.241013	-0.00587809	-0.11154
0.290039	-2.75945	-2.68033	-1.18338	-2.70331	-0.758395	-1.89536	0.0595123	-1.79329	2.15058	-1.87902	3.02378	-2.77849	-1.82607
0.290365	3.10444	-1.32971	-2.00054	3.11782	1.92114	-1.11798	2.98341	-2.35765	-0.28436	0.451015	2.45907	0.564705	-2.39582
0.29069	1.98863	2.4204	0.843449	-2.67707	-2.33046	1.21569	0.650236	-1.65547	-0.111503	1.35289	2.18484	1.21621	-2.88739
0.291016	0.67057	-0.286332	2.52393	2.54215	-1.7158	-0.241717	-2.54061	0.255078	-1.6277	-0.064717	-2.8736	0.920428	2.06455
0.291341	2.27082	-2.53324	-2.99464	-2.63757	0.00203473	0.532563	-0.402713	-0.0856664	-1.31797	-1.2616	-1.31148	-1.50973	0.75774
0.291667	0.988569	2.16063	-2.17423	-1.04911	1.62194	-2.82995	0.99232	-0.211759	2.82903	1.20692	0.417926	0.116609	1.68284
0.291992	-1.91095	-1.49799	-1.3612	-2.32838	2.79832	-1.15584	2.92308	-0.329955	0.45715	1.05105	-1.841	1.81466	3.0238
0.292318	-1.99387	-2.92076	0.567463	-1.86655	0.527948	2.08364	-2.12475	-1.47703	1.70147	2.81559	-3.06387	-2.03187	1.17563
0.292643	-2.76724	0.0296252	-0.895029	-2.87004	1.16727	-0.548717	0.385464	1.73827	1.52859	-2.21856	1.03562	-1.25388	1.69689
0.292969	-2.46937	2.84702	-0.966316	0.791577	3.11173	1.40927	1.00695	-2.3672	1.97944	-0.741917	0.650748	-2.60117	-1.35166
0.293294	-0.683191	-0.0833612	-2.44617	-0.648651	-0.455954	-2.42848	-0.566495	2.92959	2.50039	-0.98116	2.73136	0.156201	2.15311
0.29362	1.01312	2.63227	0.199677	-1.4067	2.00433	-0.58523	-0.00947983	-0.770456	0.297088	-0.963717	2.23665	2.49474	-2.62056
0.293945	2.55428	-3.04023	-1.5102	1.20287	-0.691939	2.92708	-0.254464	-0.757031	0.365601	-2.11102	-1.57894	0.250287	1.76176
0.294271	-2.1108	-1.88097	-1.79768	0.0643525	-0.40578	1.58798	-2.97206	1.11133	0.476794	-2.60419	-2.02793	2.59041	1.16391
0.294596	1.7504	-1.8544	-2.96813	-0.575348	2.61855	-2.72997	2.79345	0.523831	-1.36734	-1.13931	1.55137	2.07596	2.41543
0.294922	1.02486	0.36212	-0.264997	1.28546	2.15332	1.29459	-2.68464	2.7855	-0.462122	-1.29106	2.38124	0.841203	2.55377
0.295247	2.44805	0.218623	-0.37914	-3.11259	0.567878	-2.38897	0.416713	1.66151	-2.86928	-0.994911	2.40786	-2.72281	-2.15406
0.295573	2.66449	-2.71612	-0.792008	1.04117	2.61742	-0.948344	-1.49762	2.36232	-0.498751	2.39184	-0.0653602	0.103288	0.58991
0.295898	-0.778267	-0.777481	1.45002	-0.614971	-1.33566	-1.65026	-1.72385	2.03856	1.04309	2.18282	2.95916	1.81637	1.16897
0.296224	-1.92255	2.49565	1.04586	1.3963	2.57812	-2.69002	-1.07107	-0.601206	-2.45436	-1.77186	2.45403	2.88608	-1.49661
0.296549	2.59225	1.81676	-1.65523	-1.86991	-0.324865	1.59088	-2.44401	-1.87919	-2.06897	1.23302	1.48052	0.351405	2.42714
0.296875	-0.0305401	-2.56827	1.89967	2.00618	1.66873	1.98012	-1.45055	2.66836	0.791209	-0.568092	0.184655	-2.89352	-0.548224
0.297201	-0.720915	-0.897307	2.86051	-0.68758	1.15237	-0.0742885	-1.2248	2.51722	0.862104	-2.85616	-0.14977	1.75378	2.05457
0.297526	2.75192	-1.63541	-0.275743	-1.20592	1.38862	1.1148	0.113286	-1.83756	0.655519	0.203901	-3.12887	0.965124	3.01961
0.297852	0.534785	-0.369764	-1.36232	2.51328	-1.5149	-1.30401	-2.09462	-2.31754	1.60654	0.358263	2.6888	-0.979183	1.37559
0.298177	2.1535	-0.890581	2.4358	-2.97759	-0.11471	-1.96679	3.1034	0.859952	0.392071	2.75822	-0.466222	-1.52107	0.57164
0.298503	1.66293	-1.81951	-0.061075	-2.91705	-3.06158	0.544044	1.03747	0.464217	1.79624	1.2863	0.345913	0.999541	2.50893
0.298828	-0.729384	-0.658404	3.05606	-1.48888	1.99817	1.04406	-0.938158	-1.45375	2.70458	1.38571	-2.47299	-2.97574	-1.04996
0.299154	-1.12409	-2.0145	-0.258582	1.56498	-2.28458	1.46241	-0.901656	-0.0529296	-2.45504	2.58427	1.22189	0.00212386	1.86178
0.299479	-1.32873	1.74743	-0.394224	-1.86517	-0.818743	2.50451	1.18162	-1.62804	0.805571	-2.53802	0.611603	2.12259	-2.46769
0.299805	-3.03897	-0.773804	-2.69973	-0.708949	0.933765	3.10018	1.27007	1.05345	-0.0428114	0.716451	-0.686713	1.89324	2.94041
0.30013	-1.70083	-1.98062	0.699863	-0.542245	-2.53951	-0.666818	0.623252	-0.507794	-1.40356	-1.66846	-1.52913	2.05883	2.13235
0.300456	-1.21013	3.10055	-0.54399	-1.82566	-1.60296	-0.912442	2.33672	-2.90717	-1.3152	-0.376301	-2.9017	-0.745152	-1.86926
0.300781	0.570614	1.28562	-2.88082	0.202997	2.48635	-2.23506	-1.00357	2.26192	2.58906	0.605917	-3.12295	-0.753577	-2.82297
0.301107	-0.659165	1.5264	0.276018	-0.00966044	2.99968	-0.558981	-2.23223	0.682412	0.497517	-2.50145	1.40666	1.25682	-1.49036
0.301432	2.19064	-0.0206401	2.27291	-0.347179	0.0532238	2.13631	-0.151239	0.495143	-0.862709	2.15313	-1.28971	-2.1832	0.563092
0.301758	0.782353	0.457062	3.09849	-2.97892	-1.07227	2.39488	-2.58914	0.34955	1.10936	-1.74527	-1.59737	-2.23667	2.33764
0.302083	2.92909	1.70926	0.885244	3.12591	-1.05398	-3.05712	-1.21697	-1.7543	1.23683	1.77982	-2.93552	0.0428045	-0.692658
0.302409	0.283718	-2.60218	2.18957	-2.59358	2.98992	2.67801	-2.65754	-2.67644	3.0507	-2.87772	-0.995084	-0.806351	2.37919
0.302734	2.83167	-0.563207	-3.11673	0.0953791	0.078284	1.46371	2.71439	1.73071	0.601487	1.57407	2.58068	-2.65134	0.717806
0.30306	-0.818966	-0.769104	-2.69563	1.46384	-1.06703	2.02501	-1.81828	0.0611332	-0.755275	1.08504	-2.0759	-1.63936	-2.20606
0.303385	-2.85387	-3.10872	2.70478	1.81591	2.39738	2.44721	0.842819	1.86634	2.1705	1.70502	-0.947753	-2.80394	-1.82998
0.303711	2.47422	1.29651	1.83691	1.33237	-0.718561	-1.64009	-0.808078	-1.97376	1.87665	-0.609228	-2.76764	-0.00473462	-2.7323
0.304036	0.257201	-2.03077	-2.44098	1.65323	-2.76743	1.25234	-0.340592	-2.26879	0.996371	0.728641	0.500677	-1.96082	-0.935055
0.304362	-1.9341	2.85893	-0.792049	1.37344	-1.94215	1.50087	2.03365	1.90612	-1.5989	-1.99539	2.16284	0.0690619	-0.95991
0.304688	0.594697	1.09424	2.47662	0.122199	-2.38541	-2.33867	1.23961	2.96786	0.391583	-1.81977	0.472011	2.46177	1.23002
0.305013	0.469377	0.396594	1.6455	-2.0856	2.8046	1.43762	2.92565	2.35044	-2.33059	2.88353	2.45837	-1.25808	1.79454
0.305339	-1.16854	-1.27697	-1.35875	-0.827898	-1.07933	-1.63226	-1.02105	-0.158717	2.98233	-0.426011	-0.151871	-0.244419	1.05504
0.305664	2.87107	-2.02256	1.48384	1.39134	-0.512281	-3.1096	1.24885	-2.5932	2.6136	0.164743	1.31308	-0.349366	1.16091
0.30599	-2.66861	-2.88505	2.40804	-2.10441	0.841419	1.45271	2.20663	-1.72889	-1.20386	-1.05098	-0.461977	0.982375	2.40232
0.306315	0.197665	2.52853	1.56525	-0.42881	-0.634787	2.1748	-1.62512	-2.35944	1.21197	2.95468	-0.936578	1.05883	-1.69427
0.306641	-1.6459	-0.828335	1.33486	-0.387842	3.0445	-0.440832	2.92081	0.490373	0.928539	-2.22243	0.101522	1.90987	1.30088
0.306966	-0.893606	-0.485061	2.89431	-0.0268113	-1.67816	-0.991263	0.990812	-0.450186	-3.1015	0.369138	-1.5177	2.13442	0.880792
0.307292	2.07139	1.27353	-0.339252	3.04893	-2.27218	0.901647	-3.09627	2.31179	-2.45582	0.709479	-2.79124	0.738979	-1.526
0.307617	-1.35526	0.648618	-1.93411	-2.13677	-2.64029	-0.984422	-0.79119	-1.54331	1.10779	-0.825439	0.048716	-1.8418	-1.13984
0.307943	1.99865	0.683039	-3.10586	-0.112115	3.08399	2.3324	-0.841722	1.24985	-2.90757	-2.92188	-0.672901	1.85079	-1.96991
0.308268	-2.11128	0.0279297	-2.74996	0.783764	-0.0672805	0.0853023	-0.120337	-0.574747	2.87599	1.14877	-2.8964	0.500462	-2.92938
0.308594	-1.26902	0.839523	-1.04716	-0.855043	1.54045	1.46715	-2.97214	-2.38516	-1.66449	2.05175	1.29812	1.55488	0.0705982
0.308919	-0.453234	1.42324	-1.70556	2.31557	0.728641	-1.16956	2.67958	-2.57826	-3.1063	0.385191	1.8795	0.306281	-1.18847
0.309245	2.17678	-3.08688	-2.87189	3.05592	0.905489	1.34963	-2.06704	2.0709	2.16276	-0.0785021	1.92315	2.87532	2.5834
0.30957	1.4564	2.22612	-2.44352	-2.82802	-3.05376	-1.70761	-2.49816	0.180856	-2.96894	-1.03097	-2.21544	0.358079	0.551624
0.309896	-2.34655	-0.420173	-0.147462	1.27516	-1.35827	1.62889	0.557279	-2.40924	0.309933	2.55189	2.1366	0.550899	2.56737
0.310221	-1.35699	1.21583	-2.78057	1.20353	-2.61838	0.882792	1.89499	2.40124	-2.41636	1.78635	1.04765	2.18137	-2.83399
0.310547	-3.02318	0.262248	0.328628	2.45216	-0.696688	-1.38338	1.00574	-3.05141	-2.91711	0.520713	-2.6596	-1.59502	0.914643
0.310872	1.42373	2.36985	-1.46993	-2.54931	1.50678	-1.54793	2.87591	-1.23355	1.26745	0.341708	1.21231	1.82317	-3.0968
0.311198	2.70679	-0.764954	0.767872	1.16247	-1.16925	-1.18742	-2.03642	2.86354	1.24249	-0.824909	-2.08543	-0.432779	3.06374
0.311523	-1.03633	-1.57446	-1.11834	1.42728	-2.12595	3.10177	-2.73115	-2.30817	1.42956	-1.30895	-2.00389	-2.77911	-1.53733
0.311849	3.09438	-3.12527	1.89341	2.25424	0.0457216	1.7995	-0.0813278	-0.605782	-0.999471	1.08053	1.04339	2.98712	-2.56977
0.312174	0.681152	-1.45296	-2.03446	3.08578	-0.227446	1.49952	1.91824	-3.09674	0.228998	1.31574	1.05718	0.707462	-1.29469
0.3125	1.96305	-0.121105	-0.394949	2.7918	0.904318	-1.61746	2.56134	-0.745867	0.111657	2.29264	-2.08925	-1.70641	-1.86638
0.312826	1.62014	2.83545	-2.17374	2.29299	2.94457	1.33045	0.809199	-1.89409	-2.85688	-1.27332	1.19008	-1.79881	-2.03211
0.313151	2.48493	-0.173787	1.43452	-0.599799	1.4162	0.182016	0.159456	0.706064	-0.825069	-2.25696	2.00314	1.86194	0.954348
0.313477	2.04333	-1.34966	1.76996	2.71198	-2.49189	1.40457	-1.0837	0.352738	-2.80193	-1.67825	2.55395	-2.49704	-1.83855
0.313802	0.815739	-1.6991	-0.868332	1.41054	-0.371999	-1.27072	1.89782	-0.237503	0.584817	2.72173	-1.50801	0.250456	0.743836
0.314128	1.62333	0.892558	2.91826	1.64419	0.88803	-2.02293	-2.93719	-0.911302	2.06846	2.67193	0.0558706	1.94405	1.07986
0.314453	2.86359	2.13627	-3.12722	-1.29446	-2.52018	0.686815	-2.61789	-1.85283	1.15731	0.0385164	3.0667	0.488904	0.180578
0.314779	-1.47437	2.49805	0.956204	0.639477	-1.13365	1.70735	1.06735	3.04174	-1.17488	-1.74344	0.56704	-0.537164	1.1281
0.315104	-1.70993	1.82787	-0.046593	1.03718	-1.75922	-2.25984	-2.13957	-2.4048	-1.60162	-0.54146	0.321786	1.38718	1.87844
0.31543	-0.620366	-1.75203	0.628275	0.564592	0.0880497	-2.93728	-0.537325	0.110429	1.51108	-0.346572	1.26273	-0.123176	-2.90419
0.315755	-2.99105	-0.718238	-3.00847	0.367757	-1.89066	-0.751535	-1.91631	2.51388	3.01497	0.611203	1.09566	2.59914	0.440715
0.316081	0.0442347	-2.29245	-0.421769	1.68481	-0.391873	-0.996424	1.10344	-0.0296741	0.602683	3.13225	0.869487	0.628824	2.75874
0.316406	-1.87775	0.47627	-0.4226	-2.07736	-1.9075	1.80233	-2.8477	1.43024	1.63163	-1.34837	1.99789	0.760658	1.89079
0.316732	-1.33393	2.20447	1.0284	-0.73239	0.413609	-3.05316	0.746049	0.156769	1.42258	-2.77672	-0.465685	-3.03286	1.87227
0.317057	-2.74354	-0.280966	-2.35529	-1.8942	2.51143	2.57731	-0.0542669	-2.41245	-0.524318	-2.00371	0.798158	2.93588	0.568593
0.317383	-0.729163	0.296365	0.579679	1.73684	-2.15329	1.58576	2.77955	1.82581	0.118434	0.463314	0.341105	2.00429	1.24397
0.317708	-1.25608	-0.857845	1.07071	-2.45969	-2.71137	2.80925	-2.80471	2.89902	2.23415	2.55129	3.05791	-0.464437	-2.34899
0.318034	-1.86277	0.825705	0.0508762	0.478343	0.838837	2.19434	2.46682	-0.251767	-0.159226	-2.98217	0.593216	-0.868112	-2.60405
0.318359	0.805074	2.43718	-2.64333	3.04417	-0.637419	-2.69183	1.25676	1.4336	0.896912	0.939924	0.551564	-0.89207	-3.04991
0.318685	-1.19493	3.00514	-1.5164	2.47194	-0.604263	-2.10885	-2.0174	-3.08892	-1.74813	0.782817	0.125643	-0.22788	0.547661
0.31901	2.01312	1.38402	-0.242044	2.62966	-0.120635	-1.79496	-2.86589	0.934384	-0.231307	2.24165	0.78021	-2.64929	1.22735
0.319336	-2.93041	2.21692	1.51231	0.331209	2.65088	0.488136	0.918847	-0.0823199	1.24362	3.04885	-0.693002	-1.74111	1.9021
0.319661	-2.47723	-2.7334	-2.03328	-0.866337	-0.646019	-1.76091	-0.984385	-1.43323	-1.31824	-2.81692	0.222536	2.84488	-1.53036
0.319987	2.67264	-1.74902	0.467671	-0.682823	1.76379	0.803569	2.2928	-0.486346	1.46873	-2.99809	-2.93283	2.23675	-2.41251
0.320312	-0.648362	2.19074	-2.21606	-1.94047	0.704353	2.84367	-1.77229	-1.96282	-1.74475	0.93315	1.7417	1.15666	0.493203
0.320638	-2.77035	0.256539	-0.775107	1.49468	0.773347	-1.7842	-0.0228246	2.45855	2.77024	-2.34874	1.58892	-0.433721	0.972465
0.320964	1.93649	-2.16922	2.36776	0.534851	-0.18931	-3.08155	0.475225	2.05789	0.568039	1.31696	-2.06164	0.460001	-1.84729
0.321289	1.12296	0.499817	0.0427569	-1.69171	0.457372	1.35123	-0.858969	0.230873	-0.54884	0.186778	-0.898072	0.649149	1.10499
0.321615	1.81143	1.68278	2.11816	-2.03254	1.23695	1.20768	-2.18023	2.73117	0.9622	-1.31579	-1.52394	0.0721289	0.962489
0.32194	0.690626	2.6241	-1.50954	-0.185457	0.444102	-1.9192	-0.314072	-1.3728	0.795283	1.6934	-0.8168	2.75001	-0.9381
0.322266	-1.69784	-1.73226	0.191704	0.882165	0.1618	-1.221	2.29665	0.344174	2.04525	-1.47789	0.442751	-0.129561	2.63892
0.322591	2.22031	-1.48803	-0.580828	-0.349248	-1.68934	-2.39578	-0.570956	0.184678	-1.69994	1.1057	-0.570536	-0.588992	-1.56311
0.322917	-1.36508	1.77601	-1.59126	-0.906846	1.74144	2.1992	-3.02927	-2.8019	-1.39555	0.36027	2.51229	0.532944	-2.32943
0.323242	-1.08226	-2.58261	-1.77082	3.12031	0.319584	-0.754054	0.207004	0.806301	-1.2616	-2.09451	-1.38294	2.01989	-1.03385
0.323568	0.0146241	1.42846	-2.73053	0.0346888	1.49719	2.33131	-2.04899	-2.70737	1.36398	-0.783418	2.10622	2.73193	1.89163
0.323893	0.323924	-1.03446	1.22172	-0.798973	2.08195	-0.100805	-2.19304	-3.0104	-1.70318	-1.97619	0.175746	1.07931	-3.08808
0.324219	1.52878	-1.51589	2.92087	-3.01769	-2.28876	-1.67793	-2.00989	2.5242	-1.71676	1.53405	2.43888	-1.95651	-1.47204
0.324544	-1.62161	-2.54983	-2.79851	-2.22934	0.0286816	-2.57211	-1.26573	2.87493	-0.00131257	0.333067	2.92432	-1.68754	-2.68324
0.32487	-1.97093	2.1508	2.99417	-0.489026	-0.491978	2.27796	-2.35241	-3.14101	-3.10452	-1.33028	-0.635364	2.87037	0.592479
0.325195	-0.687818	-2.94941	-2.95498	0.968617	1.75385	0.702512	-2.14336	1.04105	-1.94424	-0.999653	-1.36455	1.23442	-1.40639
0.325521	-1.05345	-2.87085	2.62324	1.90313	-1.71593	-0.618296	3.00719	-1.90435	2.50059	0.716064	0.454765	-2.03626	-0.453008
0.325846	1.99697	1.41546	-2.90382	3.09128	0.620337	1.09736	-0.669216	0.24988	0.953792	0.864858	1.62886	-0.049822	-0.263581
0.326172	0.117927	2.70076	-2.40941	-0.343576	2.81938	1.93786	0.791835	2.58851	-1.49116	2.58275	-1.24885	1.08529	0.0779914
0.326497	-2.02482	-0.539053	1.55073	-2.86025	-2.78707	1.97099	-3.02336	-0.668262	1.197	3.04995	2.17267	1.28008	2.90046
0.326823	3.14002	1.00081	1.06768	-2.67032	-2.09537	-1.71731	2.47631	0.132731	1.95922	-0.700802	0.675506	-3.08504	0.307129
0.327148	-1.79047	0.22205	-2.11313	0.759702	-0.386305	-2.27397	-3.03304	-1.38579	-1.6098	-1.45812	3.05313	-2.15542	2.35065
0.327474	1.9439	-2.76414	-1.42798	2.43867	2.90961	-2.11874	0.987856	-2.46071	-3.08262	-1.87981	1.38629	2.44885	-2.74654
0.327799	-3.11815	-2.76482	1.3794	-0.0507636	2.44661	-2.39514	-1.35015	0.206289	-1.62486	-2.14484	-2.5684	2.9631	2.33961
0.328125	-0.812422	-2.22665	-2.50644	1.76992	0.133587	-1.61067	0.201784	1.97276	-0.333026	-0.967839	-1.56691	-1.42226	0.730496
0.328451	0.192737	0.514264	-2.88716	-2.02364	0.649076	-2.94597	-1.58224	0.934535	-2.79556	2.62368	1.53766	0.327199	0.177037
0.328776	2.99032	-0.402096	1.71263	-0.0674905	3.02297	2.80087	-1.56113	2.79166	2.48695	-0.114619	-1.66855	-2.58741	2.0492
0.329102	2.42062	2.9169	2.51864	-1.05636	-2.93335	2.54414	0.804798	0.95995	-1.7649	0.638649	-1.70072	-0.280271	-0.454421
0.329427	2.27211	-0.0786618	-0.853807	-2.72512	-2.03843	0.490842	-3.12419	3.11485	-1.52192	2.4813	2.23646	0.116921	0.239924
0.329753	2.63809	-1.59281	-0.459252	1.8488	2.90971	2.60195	-0.7386	-2.57976	-1.31996	-1.58763	-0.690955	0.523762	-2.0944
0.330078	1.86429	-1.28541	2.22646	1.25263	0.975578	-0.675022	-1.60359	-0.236018	1.61371	2.23176	1.33625	2.62694	-1.28379
0.330404	0.381393	0.215616	-2.51879	1.36251	-1.33544	-0.350714	-2.20595	-2.58896	2.50162	0.264626	2.66779	-2.23536	0.326891
0.330729	3.00623	-0.365318	-0.891137	-0.876889	-0.217689	2.1468	-2.91648	-1.62448	0.854656	-0.436315	0.34287	1.67224	-2.77675
0.331055	-2.48686	0.39649	2.95174	2.44586	-2.96796	1.85486	-0.679712	-2.30005	-1.04642	2.70137	-2.69155	1.80405	-1.4688
0.33138	2.17742	2.29507	-1.77829	-1.93926	-0.0197263	-2.27637	2.17799	2.5742	-2.69638	-2.47169	1.67997	2.89847	-1.38857
0.331706	1.49998	-2.58037	0.21471	1.91022	1.80089	-1.94546	-3.07521	2.36521	2.59642	0.0847562	2.35374	-1.83958	0.828758
0.332031	-2.33686	0.803021	0.855263	-1.94607	-2.41636	-0.681909	1.13858	2.36758	0.784835	1.81106	2.05439	-0.409841	1.65435
0.332357	-0.77434	-1.65302	2.31988	2.0001	1.74711	-2.40843	-0.193112	-1.68718	-2.74418	0.773359	1.07239	-2.53374	1.55973
0.332682	0.0421016	0.0595243	-2.00197	-1.51711	0.963315	-1.79707	-0.931661	0.232086	-1.20974	-1.5444	1.48293	-1.70098	1.73357
0.333008	-2.15689	2.53725	1.27121	0.531041	0.966747	1.2251	1.23677	2.01346	1.82598	-1.84383	-1.43717	-2.10159	1.71994
0.333333	-2.43377	2.68969	2.65194	-0.848997	0.564319	-1.39051	-2.92439	1.54167	2.66056	2.47305	-2.53243	-1.11443	2.56624
0.333659	-2.53686	2.2162	-0.755677	-0.0741846	-1.77451	-0.551674	3.0409	-1.27307	0.664656	0.00955551	0.586668	0.992172	-0.915613
0.333984	-1.49427	0.598416	0.879257	-0.175865	0.666909	-2.65257	-2.5996	-2.53507	1.79248	-0.184039	-3.12343	2.99527	0.0956347
0.33431	2.64475	-0.735637	0.23853	0.0276741	-0.102396	2.32915	-2.80035	-1.45894	-0.117197	0.0110387	-0.85428	-1.97748	2.34836
0.334635	0.0429976	0.507492	2.86798	2.51946	-2.25381	-3.05808	-2.0722	-1.65692	-0.682519	-2.55943	-0.720913	2.88218	-1.29424
0.334961	0.23762	2.0876	-0.167688	2.8771	1.79563	2.28272	1.65007	0.399896	0.577612	2.00327	-1.43661	2.31556	-0.789709
0.335286	-0.781129	1.22113	-3.06391	1.71847	-0.135004	0.793463	2.17535	2.89462	-0.846538	0.9474	-2.19489	1.87967	0.366229
0.335612	-0.232328	1.81088	-1.35236	2.42017	-1.16072	-1.76813	-0.38598	-2.45427	-0.954495	1.04488	1.02607	0.0749787	0.313857
0.335938	-2.77502	-0.120356	-0.429498	1.27726	1.76225	-1.9242	0.730696	1.33553	-1.5899	-1.83244	-0.263926	-1.43473	1.35733
0.336263	0.661449	1.34007	2.55486	-0.639983	-1.08134	-2.11112	2.06702	-0.970927	-1.33825	3.02118	1.40346	1.58254	-0.212544
0.336589	-0.206015	0.357513	-2.21748	-1.58667	-1.3149	-0.339609	-1.17506	-0.550039	0.100817	-1.70163	-1.68047	2.70755	2.20745
0.336914	-0.929524	-2.51669	-1.66937	0.770151	1.12693	-0.0964507	-1.18051	-1.07279	0.0275771	0.730219	-0.378517	-0.188061	-0.0578523
0.33724	-2.53315	2.91542	-2.99084	-1.2311	1.8436	-1.00265	0.71137	-1.10443	1.30401	0.0817067	-3.02042	-2.87029	-2.70719
0.337565	1.29154	2.96355	-0.478852	-2.32826	2.42247	-0.0402945	0.473154	1.82349	2.14917	2.61107	1.32191	-1.33079	-2.25914
0.337891	2.50398	-1.37622	0.0651013	1.6861	-2.62481	3.10744	-0.117787	-2.87365	-0.0926512	-0.860701	0.752282	1.24045	1.11556
0.338216	-1.89844	-1.50022	-0.294344	-1.21464	-0.844776	0.705805	-1.9181	0.193455	2.61208	0.728464	-1.71152	0.163136	1.63887
0.338542	1.35921	1.24077	0.330889	-2.35228	1.76174	-1.73326	-0.357617	-2.90052	-0.829256	0.621554	0.375028	0.659891	0.464767
0.338867	-0.289054	0.631296	-0.282033	0.215885	-2.73453	-0.190209	-1.88031	-0.0995696	-2.99069	1.85122	-1.69077	1.92697	-1.80113
0.339193	-0.765888	0.999979	0.436949	-2.52259	0.48658	-0.537516	-0.410148	-1.11695	-0.118099	-1.41303	-2.64058	1.5594	2.77535
0.339518	-0.778862	1.40748	-1.23296	1.55817	1.45938	-0.750253	0.0902104	-2.7895	2.33662	2.90893	2.31793	-3.04332	-0.272274
0.339844	-0.197389	0.235104	-2.09976	2.88785	-1.28441	-1.23147	-2.52936	3.03435	2.5842	2.75952	-2.962	3.04703	0.0789536
0.340169	-0.0775905	-0.8089	0.358949	-0.636866	0.661794	0.788792	2.51781	-2.91256	-0.361133	2.48672	0.802142	-0.0821375	-2.65203
0.340495	1.86163	3.04198	-1.9347	-3.08955	0.179711	-0.640871	2.53679	-2.4673	1.40173	2.01947	-0.029933	2.84282	2.88389
0.34082	-1.76897	0.469624	1.34625	0.699445	-1.04072	-1.03436	-2.78681	1.90673	-3.00525	2.61249	-2.19996	-3.04333	-0.274604
0.341146	0.988509	2.53256	1.3167	-3.05399	0.0257201	2.92927	0.732158	2.2914	1.42853	-0.730715	-2.37649	-0.242699	0.795136
0.341471	0.221401	-0.924548	1.91245	0.0594764	0.865433	0.636398	1.92387	0.930033	-1.41433	2.94135	2.90976	0.511603	-2.31116
0.341797	-1.63541	-0.262387	-2.3074	2.84766	1.50382	0.549304	-2.29543	-1.80362	-0.315446	0.67165	-2.42822	2.62748	-2.92504
0.342122	-2.4268	-0.30657	-1.4982	2.2933	-0.223276	1.34802	-2.60325	-1.87433	2.66516	-1.19996	2.96728	1.80426	0.655165
0.342448	-0.409996	-0.392774	-0.692684	-1.92994	-2.1681	1.72612	0.965362	-0.496393	-2.54083	2.48266	-2.6444	-2.73676	-0.532973
0.342773	-1.77028	0.0181017	-1.00466	-0.919073	2.71721	1.63923	1.65968	2.24466	-1.9795	0.413405	1.261	-0.99822	-1.50404
0.343099	-1.40468	-2.37658	-2.02819	0.22683	-1.93266	-1.64385	2.35205	0.223895	-2.21747	2.3375	-2.82391	0.490046	-2.18255
0.343424	2.11333	2.65949	-2.18109	0.924665	1.07339	-1.87266	-0.0469269	-2.2693	-2.40464	1.79048	1.97871	0.837195	-2.66009
0.34375	1.75988	-1.30178	2.68949	1.23892	1.55621	-3.04597	-1.59158	-2.15524	0.546706	0.162604	-0.0210246	-1.33959	0.20938
0.344076	-1.94857	0.598516	0.231046	-1.41301	-1.63879	-0.0262221	-1.84791	3.113	2.02761	-2.92259	-0.342059	0.741529	-2.80007
0.344401	0.0381045	-1.6533	1.39082	0.972702	2.27534	-0.81292	1.54024	0.312911	0.91612	-1.6965	2.54922	0.810975	1.10179
0.344727	0.607656	1.24439	-0.373974	2.11972	0.505832	3.14066	1.113	0.31386	-0.0274955	0.0582657	2.58526	0.485871	-2.56378
0.345052	-0.234185	-0.0204265	-0.159673	0.959529	-0.415029	1.72788	-2.76838	-0.0884148	2.26219	2.55205	2.81459	-1.6134	-2.90025
0.345378	2.55048	-2.26503	0.313819	1.82378	1.85775	-0.552936	-1.58616	-1.03532	-1.78131	-0.724809	2.54388	1.22399	-2.65776
0.345703	1.79419	-1.74535	1.32447	-1.03001	0.0181062	-2.04169	-0.283565	1.21505	-0.303768	-1.40413	-0.827885	1.45287	-0.485739
0.346029	-0.826924	-0.580526	0.646255	0.35455	0.826609	-1.63671	1.09941	-0.342436	-2.72863	1.75615	2.25604	-1.32715	3.13965
0.346354	2.2406	0.970789	-0.538479	-1.79143	-2.74444	-2.77571	-1.67591	0.377319	3.13332	-1.84326	-0.0399853	1.41364	1.40176
0.34668	0.225771	-1.6094	2.32807	-0.0504785	0.23462	-1.58056	0.629843	0.68465	-2.22758	-0.993748	0.505885	-0.189276	-1.0757
0.347005	1.51686	0.866217	1.14494	0.245045	-0.578362	1.88152	-2.2278	0.999633	-2.59147	-1.62922	0.716831	1.12135	3.04658
0.347331	1.66408	-2.61921	-2.43002	-0.646891	-2.62378	-0.488896	2.46397	-1.61807	2.26242	-0.880365	1.63552	1.99047	0.366511
0.347656	1.65317	2.33497	-0.140375	-1.43622	2.53871	1.69401	-2.60401	-2.25405	-0.689431	-2.54057	-1.97941	-1.48799	-1.00923
0.347982	-1.66329	-0.753122	2.31762	2.03372	-2.46451	-2.35516	-2.97977	0.604252	-2.54793	0.0575819	0.143887	-0.164284	-2.77628
0.348307	1.57164	-0.197001	-0.507619	-0.398565	0.612852	-2.18113	-1.29897	2.03333	2.64909	-2.23726	-2.78661	-0.741817	2.13026
0.348633	2.37166	-1.01922	2.97438	1.06914	-2.67551	0.588558	2.06098	-3.04019	-0.102135	-0.19134	-1.64008	2.05033	-2.88003
0.348958	1.88639	-0.662748	1.85422	0.863565	-2.90351	-0.579608	0.760945	1.55176	-1.01204	1.58448	1.8078	1.61738	-0.860944
0.349284	-0.0595235	-0.682678	-0.294567	-2.77377	-2.22712	2.82686	-0.72152	0.937765	-2.99906	-2.85379	2.41333	-0.958056	1.00736
0.349609	1.17967	0.523155	-0.509982	-1.83959	-1.5944	1.06798	1.54117	0.367087	-1.60531	-1.63004	-1.40842	-1.58375	-0.191963
0.349935	2.74356	-3.10811	-2.85912	-0.640633	2.91853	0.147384	-2.93226	-1.42103	2.31372	2.41019	1.1245	2.50351	-2.92479
0.35026	-1.04635	0.980415	-0.565586	-1.57873	-0.970203	1.84306	0.647283	-1.05697	0.528664	1.16446	-1.14838	-0.870073	-1.85692
0.350586	0.501015	-0.671786	-0.619968	-1.5488	2.98497	-1.93531	-3.12539	2.44428	-2.2142	1.87263	-0.496529	0.476411	-2.01706
0.350911	-1.81294	-1.11574	-2.25676	-0.353427	-2.08461	-1.77844	-0.803115	1.93389	-2.23943	2.68877	-2.91494	0.711255	-0.485166
0.351237	-0.582252	-1.57468	-0.923992	-1.69809	0.0868658	-2.4292	-0.31783	-1.96296	0.761987	-0.55359	0.344178	1.6118	-3.09209
0.351562	-1.85817	-0.612702	-3.12405	-1.77988	-2.60163	-0.88621	-0.176536	-2.92521	-1.48283	-3.05646	1.14556	-1.41363	2.50909
0.351888	0.950571	0.621438	-2.60473	1.4334	1.16936	-0.988875	3.04268	-1.67134	-2.87208	-0.512763	1.1083	-0.333412	1.88222
0.352214	-0.0524967	0.795976	1.43401	-1.96403	0.0530709	-0.863183	-0.0257052	-1.05401	-0.938423	2.28075	3.07096	0.361227	-2.85601
0.352539	-2.05809	-2.86508	-2.81532	-2.32935	0.0151614	-1.30126	2.99393	-2.31029	0.368751	1.05882	1.86854	-1.62304	-0.471432
0.352865	2.48404	-2.06589	-1.13598	-2.59686	0.488165	-0.26184	1.87994	2.34446	-0.323827	1.71928	3.07097	-1.42234	0.360439
0.35319	-1.1188	-2.9677	1.05329	1.8666	-1.07412	-3.07008	0.387956	0.17642	0.492307	-0.856391	-2.13787	-1.27112	-1.90201
0.353516	2.5282	2.04147	-2.84826	0.415272	-2.65303	2.35637	2.02023	1.14858	2.22583	0.231393	-0.0377585	1.06805	-1.83401
0.353841	-2.108	3.08555	-1.52994	2.38607	-2.17245	0.559392	-1.9955	-2.97485	-1.95812	-2.97062	1.67412	-2.04795	-0.890347
0.354167	0.930058	2.09525	-0.549417	-0.0630653	-3.06251	2.79435	-0.874678	-0.195504	-0.821687	-1.24295	-3.13766	0.932494	0.4655
0.354492	-0.0922669	-1.53726	-2.33605	3.11458	-0.081078	-2.03097	-1.08521	-0.192916	0.00679135	-1.78533	-2.81091	1.16107	-1.87867
0.354818	0.262859	0.128695	2.6506	-0.411842	1.25478	2.673	2.21406	1.67692	1.91698	-1.33488	2.12787	-0.757181	-0.192593
0.355143	-2.90642	-1.87773	-0.406226	2.00207	2.33466	-1.46907	-0.904213	-1.7281	0.765342	2.42744	1.02694	-3.12216	-1.5342
0.355469	0.46553	-1.7857	-2.71339	0.0443872	-0.440867	-0.0524117	2.41994	0.819179	-1.68802	-2.06154	3.10112	0.651111	2.26016
0.355794	2.78113	1.14596	1.80931	1.42823	-1.48462	1.72255	-1.39398	-3.09862	-2.26957	2.75862	0.939737	0.0213675	1.02489
0.35612	0.604855	2.55329	-2.14311	-1.06555	-0.848436	-1.87952	2.22453	0.432119	-0.954669	-2.84798	1.15835	1.11405	-0.232452
0.356445	2.44802	-3.01551	-0.711084	2.65428	2.03196	0.00610865	1.66865	1.64136	0.768166	-1.87118	2.24194	2.24023	-2.44515
0.356771	-2.17859	0.185662	-2.32546	-1.14621	2.17685	-1.06766	-1.1349	2.85188	-1.66019	-1.54199	1.21328	0.418532	2.08797
0.357096	-1.37014	2.32758	-1.31285	-0.0196817	-2.85351	-0.994483	-2.87558	0.548045	0.0754063	2.31145	-3.10599	-1.23262	1.09707
0.357422	-0.385775	-0.217694	-2.13336	-1.39662	2.71677	-2.93525	2.23487	-1.96493	-1.16418	1.73324	-0.0703752	-0.985343	2.35228
0.357747	0.407634	3.09208	-1.63474	1.56764	-0.734145	2.20377	-1.03492	2.9848	1.7216	-1.74364	-1.18608	-0.330101	-2.12874
0.358073	0.569663	-2.33552	2.83217	0.0402487	1.66872	-1.18067	1.07911	-1.55406	0.632278	-2.31296	2.78904	2.81196	1.42759
0.358398	2.36821	-2.16178	-2.76555	1.0794	-0.593296	1.6097	2.91079	-1.81678	-3.03663	-2.53404	-2.91988	2.49406	0.48874
0.358724	-2.78975	0.0756454	0.113766	-2.06811	0.294737	-0.64093	-1.06445	0.609141	-1.42937	-2.83636	1.18941	-0.621729	1.67354
0.359049	-1.95968	0.571532	1.57843	-2.08397	-0.778247	-0.135499	1.48116	2.80085	0.560343	-2.37244	1.8835	2.09764	1.61528
0.359375	-0.739066	-1.74354	-0.773068	3.08054	0.113166	-0.910677	-2.11277	-1.10664	-0.790987	-0.92238	-1.37332	-0.296693	2.95425
0.359701	-2.87103	0.742882	2.75893	-2.72033	-0.287867	-0.433955	-0.273583	1.67599	-2.65059	-0.348789	0.446645	-2.13743	1.31529
0.360026	1.23165	-0.883344	-3.09719	0.607916	-2.67609	0.0654008	2.45955	-0.743002	-1.76723	2.00151	2.45346	-0.79596	-1.38657
0.360352	0.175479	-1.65413	0.99473	1.18028	-1.26448	2.39993	0.148767	-3.08359	-1.60796	2.02474	0.301124	3.07163	1.49928
0.360677	-1.89749	2.99953	-0.382273	-0.677666	1.61631	-1.98946	1.7995	-1.26808	-3.00711	-2.76138	2.7473	0.228946	-1.72341
0.361003	1.39673	2.58731	0.890947	2.06015	-0.0620125	-1.86476	-1.19448	0.242876	0.700979	-0.29371	-2.30459	-0.383026	-2.63079
0.361328	1.605	-0.628531	0.038848	-0.720695	-0.696309	0.0082874	1.23087	-2.18792	-0.560556	2.05666	0.651107	1.81825	-0.488533
0.361654	-2.93784	2.60061	1.00972	-0.0319044	0.798755	2.2742	-0.768828	2.19995	-0.80275	-0.593092	-2.12667	1.42314	2.38044
0.361979	1.52941	2.05818	-1.10063	-2.04262	-0.206361	-1.01312	2.59534	-2.79935	1.79777	-0.546083	-2.3793	-1.92926	-0.167915
0.362305	-2.4705	-0.622282	1.15564	0.195367	0.644036	-2.11018	1.96377	-1.30113	1.81841	-0.250771	-1.58547	1.72411	2.9297
0.36263	-1.39915	2.74943	3.00258	-3.0364	-1.02936	0.217452	2.80311	2.04318	-1.60787	-2.00291	1.71668	-2.89235	-0.894264
0.362956	-0.442149	1.39517	2.15147	0.539129	2.07817	0.177397	-0.37411	1.05894	-0.549108	0.277772	1.78766	-0.0595283	-2.8725
0.363281	2.34582	1.51962	1.12551	1.93526	0.279013	2.68873	-1.07611	0.606438	2.75829	-0.0904801	0.931374	-2.91641	-0.360496
0.363607	-0.0757274	0.491211	3.09056	-1.86941	-2.93074	0.144654	1.29485	2.08382	1.99358	2.45086	2.62577	1.22826	1.86502
0.363932	-2.76801	1.33013	-0.784002	0.728967	2.36637	-3.06549	2.85707	3.00018	-1.75163	0.49229	-0.832579	1.74392	-0.494463
0.364258	-0.166716	-1.23567	1.54029	1.86244	-0.549829	0.765885	2.92173	-2.66919	-0.937886	-0.0567477	2.90565	-2.30164	1.54546
0.364583	-1.10441	1.87515	0.465668	0.554726	3.03364	-0.335966	0.16669	-1.97966	-2.65932	-0.277661	-1.63188	-1.70419	1.72831
0.364909	-0.387502	3.03932	2.19097	1.4381	0.939002	-2.97311	0.708129	1.51612	0.874147	0.873598	0.467464	-2.34823	-0.0980922
0.365234	-0.23655	1.3387	0.893196	0.454317	-1.31024	0.0566485	2.78782	-1.84389	2.16876	0.605524	-1.75373	-2.83565	2.68898
0.36556	-0.679356	0.0494376	2.18303	-0.788119	1.30296	0.711333	0.461443	1.56021	0.735323	3.01476	1.37746	2.7308	-2.03087
0.365885	-1.63772	-1.69706	-1.1688	2.66999	-0.729174	-0.312699	1.06101	0.721105	0.203443	-0.98857	2.01395	3.11357	0.788107
0.366211	-2.58853	-0.0146165	-0.858301	2.77827	-2.24385	0.729095	-2.95861	-3.05383	1.64	-1.19327	1.84109	1.81271	2.32443
0.366536	2.88973	-1.83148	-0.439519	0.955148	-0.704151	1.84649	-2.41366	-1.36411	2.85613	-1.44234	0.47069	1.66447	0.26739
0.366862	2.60646	-1.73433	1.72821	0.793433	-1.5245	-2.01087	-1.30963	2.09619	-0.0930847	2.4838	-2.76131	-1.77912	-1.71319
0.367188	3.11374	2.71639	-2.65129	1.1743	0.387025	-1.05169	-0.885714	-2.83712	0.141209	2.49743	1.69341	1.39362	0.782887
0.367513	-3.10671	1.23284	-1.47211	-1.83236	1.93568	1.39048	0.671761	0.0838309	-2.34227	2.77282	1.98607	1.87608	-2.93416
0.367839	0.521966	0.0987722	-0.908596	-1.29393	-1.90837	3.02514	1.63687	-1.83531	1.12651	-2.20846	1.54636	1.90152	0.741717
0.368164	0.559887	-0.617221	-2.90258	0.710755	-0.766261	-0.520425	-2.15908	1.36013	1.06317	1.90081	-2.1048	0.0844158	-0.482118
0.36849	-0.653404	-2.89778	-0.621572	1.25856	-0.804067	-1.96553	1.05221	-1.88068	-2.72722	0.0528666	2.25433	-0.9201	2.42899
0.368815	-2.10106	2.12099	0.612262	-1.56602	-2.21886	-0.777688	0.514076	2.59722	0.556439	1.76476	1.05299	2.32143	-0.344432
0.369141	0.19171	2.76047	-3.09856	-2.26502	0.095107	0.00574614	-0.230184	-1.08973	-2.73631	1.82581	1.38717	0.797764	-1.11893
0.369466	-2.45852	0.696938	-2.24014	-1.56384	2.02199	0.336306	-0.35169	2.17122	-2.03216	-3.06274	-0.436232	-1.20647	1.92888
0.369792	-0.232061	1.63437	-2.93336	0.519692	1.43907	2.50846	-2.37158	-2.04351	0.901982	3.02399	-1.67189	3.00523	0.589618
0.370117	-2.25438	-0.507671	-2.34699	-1.41149	-2.30846	-2.84813	-0.842837	2.34929	-1.62621	2.73388	2.44376	-0.0696453	-0.972709
0.370443	-1.43583	0.369393	-3.01193	-0.779693	-0.328232	-0.613477	-0.516128	0.902892	1.70073	-2.25842	-1.99002	1.23504	-3.07374
0.370768	3.00565	-1.18613	-1.51207	2.71632	1.92975	-2.01193	2.56362	-3.02098	2.54652	0.103341	2.53328	-2.65215	-2.38601
0.371094	2.15144	-1.46036	2.32867	-1.20767	2.91364	-2.56188	1.43621	0.253143	1.26883	-1.38456	-0.950869	-2.81232	0.431694
0.371419	1.21075	2.40527	-0.137597	0.300281	3.02547	0.397231	-3.05278	1.77469	-0.395526	-1.06808	0.339927	0.994053	1.73857
0.371745	2.16801	0.0619273	-2.8051	1.30313	-0.668221	0.683676	-2.54267	-2.08319	-0.856525	-2.42554	2.59905	-2.0953	-0.438501
0.37207	-0.649905	-2.56099	-0.482182	0.610951	-0.0278418	2.00228	-1.61662	0.673325	-0.253348	-1.4026	1.72903	-0.552226	0.586117
0.372396	1.66617	-2.79892	-0.426915	0.48256	-0.982045	3.04651	0.231655	1.96651	1.75625	2.32555	-0.14921	0.103256	-1.9262
0.372721	-2.54729	-2.43779	1.14388	-3.13486	-1.03691	-0.90383	-2.79321	-1.68714	-2.00716	1.62497	1.99298	-1.90325	2.63999
0.373047	-1.28226	1.9111	-2.20361	0.972838	1.56406	-1.78465	-2.61762	-0.129506	0.566792	-0.0198299	1.86222	-2.97456	1.20975
0.373372	-2.30525	0.208813	2.05531	-3.13027	0.0805755	-0.0935816	0.312285	-3.0919	1.87846	1.74791	-2.87461	0.418791	-2.9687
0.373698	-1.98678	-0.3098	-0.0597107	1.88472	2.83662	-0.808816	-1.09436	1.97528	-0.678675	-0.257006	2.2484	0.756586	-2.9297
0.374023	-1.10583	-0.673675	0.32942	2.65144	0.258587	0.112779	-1.19184	-1.92646	-0.850346	0.119004	3.06913	-1.04225	0.507708
0.374349	-1.02912	2.44864	2.2188	2.10934	-3.13592	2.8192	1.51133	0.833693	-1.00615	1.59371	-0.628891	-2.85078	1.21042
0.374674	2.7701	2.28532	-2.16311	2.68585	1.27415	2.83386	-1.60594	-0.416224	0.399967	-0.607507	2.28021	-0.739164	-0.762813
0.375	1.10809	-2.83018	2.60366	-1.50502	1.42937	-1.98774	1.65207	1.60667	-1.2044	2.8941	1.23002	2.05333	2.05925
0.375326	-1.3343	1.91977	2.58304	-1.28051	2.17895	-1.72906	1.77956	1.05917	1.82589	-0.351531	-0.563395	0.0626858	-1.81046
0.375651	-1.3824	2.99932	0.0665073	-2.46372	1.05724	-1.64703	1.79167	-1.55713	1.64027	1.24491	0.803207	-0.582311	2.27298
0.375977	0.584286	-2.82889	-2.91924	0.165524	-0.362305	0.462823	-2.59795	0.488548	0.976274	2.79324	2.38063	-0.193888	0.276256
0.376302	-1.60823	-0.785993	-1.90021	-1.98372	-0.883102	2.0994	-2.42509	1.74766	0.282194	-0.192497	0.470493	-2.35675	1.60672
0.376628	1.75647	-1.31963	-2.05946	1.897	0.309334	-2.83587	1.64224	-0.998369	0.105653	2.14502	0.0609284	0.224227	0.832134
0.376953	1.26087	0.601518	-1.32205	1.32382	1.42378	-1.75303	2.3362	-2.45908	0.685203	1.33367	1.78729	2.92502	-2.16565
0.377279	1.06666	1.84891	2.99515	-2.49909	-2.89694	2.91433	0.157916	1.57933	2.58994	0.492506	1.65103	-1.8553	1.51028
0.377604	-3.01474	0.827774	2.79458	1.98427	-2.94279	-2.72958	2.23486	2.71564	-2.05693	0.110292	-0.40214	3.03877	0.768838
0.37793	0.195142	-2.74433	2.87997	2.26472	2.09848	-0.807628	-0.0095676	0.156299	1.59266	1.80766	0.316457	0.289766	-0.361801
0.378255	0.332496	1.86462	1.21865	2.74557	-1.22694	-0.971477	1.51563	1.15026	-0.690107	2.95334	-1.079	1.15779	1.14374
0.378581	2.71264	0.488498	0.182062	0.267174	2.79567	-2.60987	-1.789	0.568743	2.49881	-1.04871	1.59809	-2.14236	-1.3836
0.378906	0.266398	1.98463	0.484819	0.310553	-2.90699	-0.328931	0.602642	1.88594	1.86697	2.85313	2.08536	-2.42416	2.03453
0.379232	-0.71231	-2.79896	-1.14058	-0.22081	-1.47176	-2.55085	-1.70285	-0.459494	2.37712	-1.03716	1.98728	-0.844769	2.74581
0.379557	2.28894	0.91041	-1.25654	0.538651	1.97931	1.98185	1.37408	2.50003	-2.50706	0.557604	-2.07824	-2.40531	2.73999
0.379883	1.25031	0.722825	0.636805	1.90966	1.87443	2.79174	-0.335378	-0.31473	1.21865	-0.821688	2.83777	0.045424	2.12332
0.380208	-1.09059	0.333163	2.53455	0.64474	0.441948	0.613247	-0.911669	-0.432384	2.72191	-1.3583	-2.15835	0.851132	0.9381
0.380534	1.94608	-2.44252	0.726618	-2.37105	1.96613	2.2687	-3.10543	2.71427	3.00303	0.481354	0.835603	-0.129789	1.04276
0.380859	0.788094	1.92796	0.184153	-0.019734	-1.38804	2.67451	0.478375	0.947157	-2.5886	-1.80968	-2.42405	1.57491	-2.98934
0.381185	2.89286	-0.0939364	1.03544	0.938446	-2.57322	3.1087	-0.114214	-1.88578	1.54394	-2.40746	0.483761	2.44498	-2.60905
0.38151	-0.846205	-2.14955	-1.22492	0.404356	-2.89599	2.7153	-1.69253	1.21902	-2.29159	0.821968	1.32176	1.528	-2.11066
0.381836	2.49986	3.04497	-1.62438	-0.608518	-2.88809	-2.55082	2.21745	1.99072	1.25597	0.52576	2.78653	1.15665	1.59546
0.382161	2.23344	0.619201	1.70205	2.07217	-2.56779	2.55064	-1.71405	0.139274	1.21087	0.892451	-2.59317	-0.552116	2.03241
0.382487	1.99614	2.85283	-2.61399	3.05733	0.411494	3.06875	-0.40573	2.26566	2.6569	1.41203	-2.16761	2.32288	0.461727
0.382812	0.917374	-2.83125	0.566767	-1.0887	1.0171	2.94044	0.962317	-1.52926	2.43708	1.18704	-2.75841	-2.68357	1.19576
0.383138	-2.11687	-0.0109764	-0.236887	0.47936	-0.954992	-1.56014	0.404023	-0.559592	1.00289	1.06393	0.452539	-2.56918	1.47451
0.383464	0.791304	-2.43708	-1.54135	1.34296	-0.464271	-0.695747	-2.83208	-0.481731	-0.278621	-2.21494	2.54985	-0.0576245	2.95926
0.383789	-1.651	1.52653	0.437237	0.398771	-2.59544	1.35089	-2.0996	-2.11721	2.23369	-0.136194	1.56254	2.76184	1.72082
0.384115	-2.03442	-0.254506	2.71525	-0.766074	-1.21825	0.106603	1.74841	0.873989	-1.80776	0.486515	1.31962	0.803455	1.03041
0.38444	-1.84543	-0.0678285	-0.144231	2.38594	-2.42029	0.541276	2.47216	0.61148	-3.13533	2.09386	0.688208	1.80305	-1.25609
0.384766	-0.432077	0.80263	2.57829	-0.0410428	1.90937	-1.43964	-2.01968	-2.37805	1.69661	-1.37232	0.233159	2.79999	-2.52718
0.385091	-0.210812	-1.00565	1.46439	2.75658	-1.8565	-1.58688	0.431372	0.0489744	0.870422	2.9627	-0.838273	-2.13519	-2.50134
0.385417	0.489391	1.92719	0.0836395	2.5601	1.12888	-2.51742	2.73111	1.2902	0.835548	-2.53106	-1.23288	3.13378	-0.772561
0.385742	0.902958	0.341144	2.92585	1.95509	0.363276	-1.77052	-2.81104	0.231442	-2.96325	1.86155	-1.80618	-0.494844	-1.16061
0.386068	1.49955	2.85464	0.64616	-1.20815	2.62549	-0.334814	1.09775	1.31991	2.63348	0.827987	2.68326	2.88318	1.59393
0.386393	-0.683488	0.390898	-2.77746	-0.762552	-3.0101	-0.826522	2.92894	-0.289085	0.943584	2.69364	0.0537728	-0.312887	-2.06001
0.386719	-2.79371	-2.87787	0.872651	-0.801827	-2.87694	2.31753	-2.79408	0.215531	-0.182604	-1.09108	0.0269869	0.881882	1.42905
0.387044	0.986524	-0.864683	-0.00698767	1.81956	1.66408	3.00182	-0.779438	-2.40604	2.42391	-0.260971	-0.926852	3.11647	2.56229
0.38737	2.34806	-1.65546	-0.33401	-0.0632008	-3.13428	2.24353	0.372551	2.75816	-2.8635	-0.718621	-2.84332	-2.07763	-2.26042
0.387695	1.10378	0.937556	-0.00447038	0.175762	-2.41789	0.697696	0.638182	0.805495	-0.641489	-1.68415	2.64759	2.12761	0.241061
0.388021	-1.42456	-2.94751	-0.561533	1.16273	-1.15806	-0.31357	0.946378	2.35851	1.92853	0.751968	-0.476467	2.29597	-2.03934
0.388346	1.02626	-0.465844	1.38756	-0.413832	0.0440826	1.20794	1.65673	2.74843	2.6136	2.26811	-2.95077	-2.41421	-1.33294
0.388672	-0.710779	1.68002	0.951244	-0.195227	-2.40156	-2.03162	-1.12205	-2.7104	1.68975	-1.19766	-1.3376	-2.5272	-1.64987
0.388997	1.84075	-2.95938	-1.64652	-1.31587	0.87096	-1.98198	0.418071	-2.001	-0.351921	-1.69486	-2.29319	1.61657	-0.645945
0.389323	2.49965	0.154646	2.06168	1.31616	2.12467	1.86164	1.56917	3.03418	1.3212	1.84732	-1.44095	-2.32743	-2.23341
0.389648	2.2969	1.89587	1.56201	2.53421	-2.68343	-1.34902	0.150257	-2.38317	1.26609	2.44242	-1.2705	-0.5417	2.47027
0.389974	2.31807	1.08651	-0.858648	2.80086	-0.0608887	-2.75267	-3.06296	2.34304	3.13864	2.0131	0.794977	-1.43065	0.331882
0.390299	-1.77237	0.955483	-3.00945	-2.81136	1.75263	-0.507973	-3.07443	3.07594	0.98657	0.77654	-1.04947	1.19055	0.481787
0.390625	-1.68637	-2.93136	-0.834574	-1.38993	-1.18984	-1.75699	-1.42441	-1.62084	2.92644	3.08318	1.05392	-0.882614	2.91491
0.390951	0.935002	-0.541604	-2.19746	-2.14953	-1.96877	3.08878	-0.544676	-0.773185	2.22267	0.964187	-0.60353	-0.99396	1.17408
0.391276	-1.43621	-2.28538	-1.71805	-2.52286	1.10994	-1.19673	1.17707	-1.14325	2.93039	-3.05599	0.625701	-2.32454	2.44914
0.391602	0.548316	-2.33691	-2.21909	2.9517	-1.98482	-0.525904	-2.10523	-0.900369	2.36123	-1.01035	-0.153695	-1.50886	-0.801335
0.391927	2.32189	2.67002	2.48231	-2.69022	-2.51399	-3.07291	2.85052	1.10411	-1.82835	2.8354	0.41697	1.23544	1.98554
0.392253	-1.20822	-0.153351	0.121905	2.16039	-1.04649	2.82253	-1.61563	-0.459836	0.0934832	-1.50881	1.96804	2.4382	1.07401
0.392578	-0.287021	-1.28237	0.671689	0.738619	0.898558	-2.86019	-1.58484	2.0601	-2.73513	0.668988	-0.10129	0.853045	-1.83938
0.392904	-1.59777	-2.2973	-2.03404	-2.19593	-0.488538	1.1305	0.710053	1.07106	2.31157	2.63823	2.34314	1.19395	-1.79932
0.393229	-0.0495696	2.44695	2.8604	-1.47967	-0.0335305	-2.83875	-0.512347	-1.70269	-0.621508	-0.430679	2.87625	-0.464548	2.76351
0.393555	1.20532	-1.9017	2.42421	1.68558	-3.00817	-3.06464	0.610047	-1.76782	1.36939	0.957041	-0.206219	-1.83366	-2.90566
0.39388	-1.05656	-2.28649	0.825969	-0.861994	1.02552	0.809963	-2.93767	1.40967	2.74762	-0.554373	0.0892985	0.862404	0.0231421
0.394206	1.2562	-1.32069	-0.963308	0.0873008	-0.366439	1.44077	0.0910572	0.336742	-1.43321	-2.87877	-2.47621	-1.62483	-0.60656
0.394531	-1.83988	1.91986	2.12289	1.32195	-0.937513	-1.90687	0.227793	-3.05307	-0.7181	-1.44902	-2.83418	2.39933	1.1109
0.394857	1.8161	0.76022	2.14195	0.957544	-3.0695	-0.460909	2.2488	-1.64181	-1.76216	0.916784	2.25386	-0.632499	2.33333
0.395182	2.26502	1.00353	-2.44047	0.985729	0.971833	-1.25548	1.91888	1.9021	-2.87495	-0.810455	-1.31209	2.90272	-1.82588
0.395508	0.720337	-3.13143	1.45535	-1.84631	-2.75787	2.08038	1.82804	-0.912192	-1.55578	0.0253664	-2.75596	1.80987	-0.74956
0.395833	-2.29276	-2.5328	-0.12287	-0.228427	0.100785	0.840927	0.27127	-2.20067	-2.06457	1.11547	1.59442	0.0471776	-1.31112
0.396159	-2.40531	0.998742	2.40773	2.16338	-1.04025	-1.45984	0.0536423	1.87129	1.87393	2.55938	3.02038	1.75768	1.47623
0.396484	2.36749	-0.873604	0.413936	0.54293	-0.254477	-1.11258	-1.7982	-1.64589	0.945309	-2.13419	1.98641	0.742377	-1.82909
0.39681	-0.785433	-2.14054	2.38858	-0.258746	1.81897	1.49487	2.62958	1.09242	-0.599222	1.55316	1.56385	-2.5962	1.82859
0.397135	1.42314	-2.4169	0.954147	-1.74638	2.8009	-0.053134	2.38936	-1.26405	1.63213	-1.69432	1.16104	2.68376	2.78624
0.397461	-2.31354	-2.89761	2.18117	-1.62947	2.95704	-0.722748	1.93963	0.48833	2.79025	-1.59584	1.13077	-1.24814	-0.749696
0.397786	-1.83929	0.835915	2.96354	-2.13866	1.28445	3.00432	-1.73309	-0.201537	1.58166	-0.493217	2.37089	-2.31716	-1.15956
0.398112	3.01687	-1.00776	1.8686	2.34251	-1.89355	0.00152533	-1.43767	-2.12837	1.0627	2.6874	0.0212596	-0.114771	1.08255
0.398438	-3.08153	0.377954	2.11821	-3.08506	2.52407	0.606685	0.297667	-0.454796	-1.34171	2.34811	-1.84706	2.07342	1.39473
0.398763	-1.74646	-1.38555	-2.22538	0.190068	0.480874	1.08464	-2.02475	2.91632	-0.921719	-0.223241	1.03855	-2.66391	1.39599
0.399089	0.662597	-2.1098	0.498175	1.28651	1.6243	1.55731	0.0825675	-0.401159	-1.87606	-1.7604	-2.92271	-0.728406	-1.72932
0.399414	0.506689	2.83372	2.54063	-1.95193	-2.62038	-1.09074	1.33278	-0.280087	-2.43795	-2.38869	-2.0999	-0.459128	1.27665
0.39974	1.30615	0.519337	0.632281	-2.4439	1.07986	2.02279	0.851753	0.609551	-2.69262	0.439598	2.43812	1.89404	2.07766
0.400065	2.80446	1.11753	2.38803	-2.64039	-1.01859	-2.48803	-0.609333	-1.75893	1.91918	-0.982524	2.15221	0.142735	-1.21027
0.400391	0.0838766	0.669671	-0.802473	-2.49043	-2.03941	0.37222	-2.49453	-0.66591	1.54435	-2.44279	0.235442	-0.617732	-1.32907
0.400716	-0.161795	0.772034	-2.76233	-0.214255	1.56267	2.93695	-0.508941	-2.43495	2.89483	2.35539	-2.9926	2.2042	-0.218644
0.401042	2.62189	-2.8978	2.16751	-1.86152	1.16355	-1.24582	-0.525544	0.200998	2.00769	-3.11448	-2.77635	2.68022	-2.67135
0.401367	0.895076	2.87248	0.459029	-2.17571	1.75583	-0.296191	-0.305722	-2.16367	-2.41047	-0.431031	1.70894	-0.491636	1.36021
0.401693	-0.597021	3.05375	-0.869901	-1.798	-0.935909	-2.48781	-2.9269	0.356414	-1.15711	2.45301	2.66671	-2.35844	-2.13191
0.402018	1.7947	1.83094	-0.198282	0.338434	3.04692	0.977537	-2.41443	2.72296	-2.44043	1.34121	2.0175	-0.779752	-2.80288
0.402344	-2.54738	-2.47488	0.578603	-0.556528	-2.41282	-1.38062	-2.5184	-2.22167	1.22675	-2.54157	-3.00372	0.136211	-3.01718
0.402669	1.24677	-1.35971	0.114204	2.37219	-1.02276	1.58855	0.665426	-3.12334	0.144693	2.55501	-2.785	-1.43595	0.845261
0.402995	2.38496	-3.08867	0.110757	-0.163236	2.66345	1.13654	-3.02116	-2.66294	-2.20089	1.6613	0.368025	2.36144	-1.10773
0.40332	0.291961	2.73726	-2.48413	-1.966	-1.64301	1.30245	0.210742	-3.05649	0.780695	-0.22082	-2.19708	-1.4995	-2.06825
0.403646	-2.47226	0.236297	2.86339	0.502997	-1.03425	-2.56403	2.70854	-2.05398	2.97599	0.481531	-0.142937	2.46044	-3.02845
0.403971	2.81572	-2.35386	-1.59835	3.1291	-1.0539	0.82018	1.94264	-2.64569	1.53397	-1.10574	-0.839867	-1.56776	-2.04481
0.404297	1.40016	1.2702	-1.92141	1.11056	1.03735	0.208853	2.48245	-2.32377	-2.31187	-0.43426	2.17469	1.4462	2.71278
0.404622	0.0777108	-2.14466	-1.50413	-1.77335	0.411243	0.921878	-0.269948	-1.2231	0.00728595	2.73877	0.160081	-0.965235	-1.50753
0.404948	0.590726	-2.96754	-2.36504	-0.46188	1.70086	3.12466	1.04991	-0.46695	-2.21788	-0.321997	-0.486949	-2.82505	0.210811
0.405273	-1.03591	-0.168604	-2.11632	-2.30044	-1.7649	-0.284996	2.8406	-1.10391	-1.81453	1.10667	-1.98868	1.4233	2.40884
0.405599	-2.55432	1.43333	-0.688661	-2.65745	-2.30826	-1.69983	0.871807	1.38605	-1.5912	-0.229414	-0.102026	3.00259	2.35988
0.405924	-3.11015	-1.92711	1.28946	2.91345	0.171513	-1.08139	-2.5257	-1.01023	-1.73939	1.91174	-2.47112	2.92466	-1.42167
0.40625	1.67513	-2.31776	0.377468	0.237036	0.149709	-1.09138	-0.17429	-0.828124	2.57061	0.916309	-2.83456	2.58897	1.99921
0.406576	-3.09436	0.155492	0.828969	-0.276153	-2.16767	3.01124	-0.443878	-0.117277	-2.99171	-1.91304	0.632577	1.6612	-2.99263
0.406901	-2.17574	-0.653715	-0.570147	-2.96175	1.13827	-1.88843	2.80711	-0.707584	2.37935	1.12352	-1.03004	-0.184345	0.729229
0.407227	2.56568	-0.0846225	-0.210659	0.393646	0.23204	0.365845	1.69987	-2.37207	1.60389	2.93972	0.27754	-0.265309	-2.05685
0.407552	0.832633	-2.35681	-2.23984	-0.161396	-1.68292	1.75569	-2.77009	1.35188	1.13748	2.6107	-2.80426	-1.56438	-1.59543
0.407878	0.874295	-0.138063	-0.148766	-0.943975	-3.11803	-1.86455	2.45896	-0.799987	1.82887	1.28091	-3.04355	2.70817	-0.937928
0.408203	-2.6381	-1.27709	-1.32955	1.53889	0.246807	1.49165	1.63946	2.22194	1.43832	-0.942949	-2.45015	2.18486	2.00593
0.408529	-0.857347	1.48163	-2.81311	-2.29755	1.16911	-2.84516	-1.20209	-2.79307	2.78839	2.69012	-0.194312	-2.47302	-2.39052
0.408854	-1.2232	-0.532029	-0.386178	-0.680906	-0.0462338	1.36171	0.0998374	-2.97055	1.71506	-1.94555	0.282933	1.49672	-2.82673
0.40918	-0.550727	-0.924788	2.92902	-1.22994	1.33049	-2.13733	-2.95821	1.07844	0.971541	-3.06611	-0.847472	-2.4286	0.246344
0.409505	-1.50073	-0.0377526	-1.57256	-1.92378	1.92217	2.46587	0.228894	1.89582	-1.0268	-2.33329	-1.68451	0.858956	-2.97399
0.409831	-3.04572	-2.14133	2.24232	0.233871	1.64615	-0.883085	-3.13259	2.16796	-0.553704	-1.38368	-2.15091	-1.11809	-2.9109
0.410156	0.518154	-0.101746	0.331299	-2.98303	2.03831	1.32685	2.39466	1.6466	0.205405	1.5045	-2.83222	1.14176	-1.02946
0.410482	2.67742	-0.759105	-2.47545	-2.82097	1.65674	-1.26995	0.973086	-3.1164	-1.85482	1.39764	-2.7747	-1.95908	-0.584417
0.410807	-1.74841	-0.235336	-2.91175	0.284141	-1.70354	-1.63359	-0.196659	-1.23518	1.07021	-0.487915	3.09862	-1.83392	-1.1006
0.411133	-2.7626	0.11935	-2.15065	-1.16017	0.479809	0.296173	-0.0163297	2.23467	0.659648	0.867888	1.55249	-0.944762	1.51224
0.411458	-1.21332	-2.08609	0.153568	-1.73876	0.464684	-0.0126493	0.760375	-0.487055	2.37193	-3.06097	-2.28507	-0.227773	-2.69613
0.411784	1.30932	-1.07054	2.50252	1.09648	-0.292522	-2.42344	-0.703769	0.273301	1.5138	-1.34123	2.41841	0.0774354	1.0878
0.412109	-1.43496	2.89087	2.05806	0.441938	-0.558076	-0.58647	-1.4652	-0.893406	0.919061	0.495818	-1.89269	0.842622	2.78046
0.412435	-0.938986	0.438467	-2.98353	-1.18444	-2.94119	-0.272278	2.0639	2.28321	-1.24089	0.832368	3.04414	0.83097	-0.731266
0.41276	3.11842	-1.12821	1.31046	-0.671567	-1.18648	-0.487329	1.44869	0.227579	-0.784172	0.254024	-1.82643	0.754806	0.807571
0.413086	1.64338	2.00176	-0.73713	0.672425	-1.34818	0.340523	-2.19703	-1.31736	0.453743	2.23951	-2.12953	0.460412	1.19261
0.413411	-0.356186	0.264562	0.972255	-1.9471	0.896703	-1.69037	-0.3705	2.05634	-2.33899	0.0293437	-1.90569	2.78277	-0.762669
0.413737	1.74817	0.842981	2.95867	0.696852	1.83753	1.11406	2.71363	-3.06023	-0.278162	0.345999	-0.671814	1.42214	-0.336795
0.414062	0.152293	-1.49874	1.88235	2.07029	-1.70774	0.134947	0.70892	-2.14989	-2.8004	-0.0615188	-0.661233	-0.832617	-2.35757
0.414388	1.49388	-1.9027	-2.72147	-1.83118	0.12376	1.29812	-2.77129	1.4712	0.0406126	2.94553	0.749175	1.671	-0.176594
0.414714	2.82349	1.99601	1.66558	2.85889	-2.38293	-2.85793	2.33624	-0.226436	0.443056	0.0450727	-0.401639	-1.84517	2.98229
0.415039	-0.795128	0.454416	0.877389	-1.14044	1.39813	-2.48179	-1.70729	-2.31558	2.48044	-1.66052	-0.235954	2.4686	2.88547
0.415365	-1.36531	0.521467	-0.228543	1.77537	-2.83048	-0.505174	-0.786079	2.06727	0.78778	2.40414	-0.212007	-1.41381	2.74905
0.41569	0.479219	3.06242	0.402038	-1.03143	2.6988	-0.989988	1.94729	-1.03139	1.00162	-2.92276	1.53592	-1.20564	1.67413
0.416016	0.670035	0.0743936	0.766514	-0.293517	1.9177	0.111505	-1.54278	-1.83637	-1.78347	2.87358	-2.28789	0.639962	1.42002
0.416341	-1.8843	3.05189	-0.577255	-2.88724	-2.81515	-0.0139072	-0.492209	-2.47838	2.60124	2.89641	-0.396397	-1.0838	1.1005
0.416667	1.02129	-1.03727	-0.613534	-3.12625	-2.25318	1.6371	-1.09099	-0.470702	1.80964	2.27447	-1.26623	0.264071	-2.338
0.416992	2.18688	1.61596	-0.130844	0.957675	0.178056	-0.286821	-2.09836	3.04976	-0.700816	-2.66673	0.368738	1.2811	0.728001
0.417318	-0.699429	-1.49711	-2.11956	1.86605	-0.629633	1.8281	-0.123641	3.14133	1.25878	-0.84962	-2.41866	-3.08767	0.879204
0.417643	0.165079	2.24113	-2.02886	-0.304199	2.92882	0.833887	1.06953	-1.514	-2.60426	-2.5077	1.47551	-0.919778	2.7164
0.417969	0.791644	-1.50818	-0.12016	-0.811829	-0.992367	1.65345	-2.78517	3.01237	1.12703	2.0134	3.10826	1.5495	1.88612
0.418294	1.47075	-2.70459	0.34407	-0.16145	-1.48108	-2.80872	2.53853	-0.519018	-1.78895	-0.648394	-2.17188	0.564822	1.49721
0.41862	1.48859	-2.14398	2.96514	1.98886	-1.71991	-1.3796	-1.95725	-0.91746	-1.4787	0.874349	2.64448	0.565322	0.00327601
0.418945	2.34746	1.37525	-1.49934	-2.23505	1.4319	0.775372	1.58514	-2.13369	-1.03096	2.0407	-3.08987	-0.482391	-0.661635
0.419271	-1.72279	0.55191	1.42699	0.821051	1.98811	1.56867	-0.982006	-1.53783	1.13049	1.89595	0.0502676	-1.71876	0.667029
0.419596	-1.15602	0.061635	0.860037	2.77335	-2.91579	2.75967	0.404947	-0.562496	-0.0658706	0.16903	-1.31942	0.426821	1.59626
0.419922	1.96771	-1.16148	-1.57394	1.08555	0.693842	2.39092	-1.25591	1.65419	1.61194	1.64521	1.15724	-1.35416	3.07958
0.420247	0.48842	-2.48811	1.17312	1.00479	-2.466	0.366423	0.821651	0.655078	-0.729133	1.08038	0.162462	2.02368	-1.95687
0.420573	2.25283	-1.10605	-1.35487	-0.945688	-0.808146	-2.40455	-2.09317	-1.09412	-0.0868116	-0.0708229	0.502656	3.04653	-1.97474
0.420898	-2.96024	0.554026	-2.79961	0.94601	-2.80374	-0.179248	-2.35153	0.894486	-2.34403	-0.615499	2.46006	0.94201	1.80126
0.421224	2.38135	-2.95909	-1.62364	2.11306	3.00058	-1.27969	0.947445	-0.546572	1.57419	2.28484	0.468551	1.0172	-2.59978
0.421549	1.49074	-0.734844	-1.32584	-2.0718	1.25588	2.88823	-0.594206	1.18756	1.35248	2.36863	1.06781	0.642191	1.4187
0.421875	-1.16884	-0.165531	0.258617	1.2178	-0.955357	-1.64847	1.2662	-2.58688	1.84064	1.91845	2.05836	0.227289	1.0922
0.422201	-0.102412	2.486	-2.45042	-1.05219	-1.96853	1.55099	1.17059	3.11865	2.5622	-1.65139	0.981159	0.215664	1.58277
0.422526	1.59464	-1.23825	3.02651	2.13147	0.716371	-2.43171	-2.6784	-1.15119	3.00852	2.05956	-1.22579	-1.17806	0.775051
0.422852	-1.41861	-1.10128	1.32572	3.11596	1.13853	2.84751	0.318792	2.36351	-0.381835	2.92991	-0.579064	-0.679162	-1.80331
0.423177	-0.653902	2.04192	0.351956	0.576868	1.4302	-2.5226	2.28405	1.11181	1.48119	-2.13426	0.917412	-1.80217	-3.10495
0.423503	-3.03189	-2.33455	0.901693	2.28586	3.00371	2.98156	-2.91906	2.36058	0.0613281	1.00493	0.220261	-2.70787	-0.426685
0.423828	-3.00589	-0.762969	-1.58167	2.25564	-2.2335	-1.5196	1.20399	0.980383	-1.46357	-0.376616	-0.267557	-2.08108	-1.2663
0.424154	-2.0358	2.98098	-0.962648	-2.0828	0.802978	-1.91446	-0.581108	1.24854	-0.653206	-2.39063	-1.0647	-2.53435	1.9972
0.424479	-1.23242	2.03335	-1.79	1.22658	-2.39463	-0.673836	-1.71675	0.0205057	2.06534	1.66999	-2.8763	-2.52501	-1.93829
0.424805	-0.474027	-0.486983	1.70039	-2.27844	1.62152	1.92735	-1.52119	0.624245	-2.01257	1.30665	1.76656	0.229206	1.4919
0.42513	0.791112	2.3983	2.38389	1.26292	2.61723	-2.19293	1.89208	-0.20399	-0.920158	-2.49315	2.02069	-0.746194	-2.47539
0.425456	-2.84349	1.79308	-3.11273	1.26717	0.937036	-0.248924	-0.157906	1.17879	2.66559	-0.907807	1.6213	-1.00784	-2.79405
0.425781	-1.12169	-2.40471	0.782204	-1.12813	1.7697	1.90737	1.66225	-2.00192	-2.62253	0.0407166	-2.6752	-1.64194	-2.0055
0.426107	-1.07495	-2.83331	-0.452365	-1.39702	-1.5063	-0.00828099	-0.534568	2.53166	-0.26422	-2.45812	1.03728	2.39836	-3.08555
0.426432	2.21692	-1.87095	0.582877	1.15822	-2.7235	-2.68682	0.572068	-0.151005	-2.6849	-1.65422	0.940921	-1.24026	-0.402398
0.426758	0.451342	-0.89728	2.87705	-1.79092	-2.8969	2.80557	0.744225	-1.57643	-1.69057	-3.01397	-0.527798	-0.11307	-1.1736
0.427083	-2.4707	-1.42302	-0.643645	0.0048312	0.65585	-1.31408	2.66387	-1.43228	0.132467	2.71681	1.01223	1.22267	0.116857
0.427409	2.0558	2.45411	-1.09782	-2.30889	1.18738	-2.13945	-1.66318	-2.62294	0.0263254	1.81117	2.16679	0.461185	1.34591
0.427734	-0.599536	-1.00614	0.611889	2.24795	-1.74558	-2.1246	-1.47014	-1.13867	-2.1828	-0.916857	1.7556	-1.66307	-1.43062
0.42806	1.54647	2.19999	-0.18085	2.56668	1.68321	-1.43968	1.42124	2.7804	0.94719	-0.188333	2.17004	2.28142	-1.19798
0.428385	-3.02901	-2.30256	0.0216852	1.5871	0.523919	0.657778	2.25839	1.099	0.498355	3.05933	1.56804	2.18735	1.41535
0.428711	-2.67702	0.775612	-1.71751	-3.14017	1.27468	-2.22278	-0.399582	1.96957	1.36181	-2.05335	1.73726	-2.38204	-2.88196
0.429036	2.267	-0.305682	-0.792516	-2.40422	2.42931	2.96522	-2.19452	-1.00239	-1.32984	-2.8774	2.52724	-0.0736206	2.82233
0.429362	2.3074	-1.35168	-0.496504	-1.60512	-0.954677	-1.2217	-1.22979	2.08946	-1.30655	2.60185	-2.24067	-0.651231	-0.829513
0.429688	-1.15703	0.457847	2.83022	0.515381	1.30293	0.937274	2.90317	2.05318	2.82376	-1.81965	1.5273	-2.24102	2.49812
0.430013	-2.03354	-2.13702	-1.0879	-0.842562	2.39657	1.19724	3.05921	0.642751	-1.88127	-1.05315	-2.11497	1.59451	0.518685
0.430339	1.12272	0.232388	-1.70047	1.25768	-0.445792	0.905415	-0.809141	-0.721371	0.803395	-0.869163	1.72242	1.49793	-2.77584
0.430664	-2.73118	-2.48477	-0.210166	-0.248439	0.458606	-2.195	-1.06972	-1.82853	-1.35731	-1.40821	-0.233195	-3.00467	-1.19684
0.43099	0.0209741	-0.257315	-0.157181	0.286219	-0.757445	-2.28619	-0.443828	-2.38033	1.50931	1.12823	0.087287	1.24122	2.70734
0.431315	2.29751	2.15207	0.332336	1.51441	0.280528	-0.998346	-2.30121	-0.835796	1.49447	-1.78321	2.82792	2.07239	-1.91523
0.431641	1.75454	2.16464	0.273989	-1.598	-2.62351	-2.45736	-0.478826	-2.24654	0.28654	-2.45778	-1.25159	1.75526	-2.04717
0.431966	0.207413	3.00702	-0.105782	-1.54451	2.96586	-1.45801	0.517776	-0.293847	-2.15093	-0.123464	-1.99174	-0.090596	2.70822
0.432292	2.24319	-2.56804	0.394715	2.11988	1.76468	-0.596083	-1.86522	-2.67998	-1.49673	2.24601	0.682058	2.58952	3.07854
0.432617	0.743101	2.9055	1.22143	1.02839	-1.89413	-2.76638	1.98228	-0.119894	-0.0492774	1.24406	-2.04838	-2.81013	0.783427
0.432943	-2.23621	3.07305	0.798373	3.02126	2.57928	0.216265	0.0098315	0.237282	-1.80855	0.605597	0.526416	-0.726296	-0.325015
0.433268	1.97135	1.22137	1.79078	1.7669	0.406002	-0.0793204	-2.65786	0.139035	-1.745	-2.32727	-2.40078	-2.46335	2.74868
0.433594	-1.38262	0.560225	-2.17684	1.69602	-0.537807	2.1369	-2.19237	0.189072	1.03849	1.94501	-1.85614	-0.964221	2.92217
0.433919	-0.739472	-1.78359	-3.00501	1.04808	-1.05124	2.087	0.582028	-0.0861111	-2.35823	-3.12058	-2.11798	1.81488	-3.09463
0.434245	-2.08092	-2.77801	0.710928	1.79223	-1.34665	-1.04	2.74596	0.206105	-1.24588	-1.14598	2.23243	1.1574	0.975229
0.43457	2.53731	2.95618	-0.725583	-0.389852	-2.7576	-2.23956	0.968499	2.41677	-0.471963	-1.66517	2.65229	-0.643627	1.612
0.434896	1.96937	-0.809225	-2.18791	1.65654	-1.58266	0.0703515	-0.916278	-1.57989	0.455778	2.83051	0.130332	2.9162	2.71597
0.435221	1.52196	-0.73578	2.61525	2.7349	-0.33676	0.903565	-1.47889	-2.29482	-0.701598	-1.828	2.41429	-1.76761	-0.343886
0.435547	-0.907079	-2.94019	-0.296453	0.43089	-1.53237	1.04858	1.32896	1.40778	-1.70514	1.54369	-1.11028	0.391857	-3.03262
0.435872	1.64604	-0.935004	-0.241361	0.499561	-0.522516	1.22593	-2.26593	1.47021	-1.94416	-0.00620947	-2.95923	-1.37336	0.760001
0.436198	1.66852	1.92566	2.75873	-1.53006	-1.86543	0.162282	-1.38337	-1.90813	1.93479	-2.94454	-0.907531	1.17198	0.246073
0.436523	-1.43747	-1.32067	-0.676117	2.69141	1.7216	-1.21552	0.00608387	0.966953	-0.177929	-2.37193	-2.2954	0.249634	1.4307
0.436849	3.03218	-2.15011	-1.65828	-1.44117	2.89704	0.154643	1.18117	-0.705561	-0.197625	0.833402	-1.07841	-1.53423	-0.8041
0.437174	2.29115	2.15098	-1.57673	-1.29811	-0.24414	2.02511	1.00324	2.42772	-1.50068	1.3629	-0.174693	-2.91008	0.140147
0.4375	-2.13726	-2.90525	0.116865	-1.93016	-2.53446	2.08352	-0.385176	1.35551	-1.79388	0.983919	1.88443	-1.72561	-0.430039
0.437826	0.299427	-2.94301	-0.0120835	1.07601	-0.464313	1.94584	0.536966	-2.6188	-1.18234	-0.243954	-1.09837	-1.44724	-1.49429
0.438151	-0.0927633	2.81615	0.751212	0.949368	0.532865	0.0663629	-1.8752	1.40306	-0.256157	-0.371157	1.54611	2.96752	0.238126
0.438477	2.67678	0.995254	1.99654	1.35391	-0.596982	-2.93487	-2.58311	-0.139184	-1.8968	-1.16315	-2.904	1.65808	-1.13374
0.438802	-2.77288	0.845399	0.202076	-2.41327	0.55641	2.89775	-1.39582	1.61211	-0.735764	-1.47112	3.06454	2.16304	-0.432157
0.439128	2.63064	-2.4041	0.177068	-0.357215	-0.655425	1.39411	1.20803	-1.05128	1.01472	0.108265	-1.11971	-2.82073	-3.123
0.439453	-2.97112	-0.708243	0.236419	-2.86221	-1.8976	-2.23432	3.07895	-2.94088	2.10958	1.5086	0.766535	2.78208	-0.943546
0.439779	-1.04394	-0.711263	0.315198	2.40595	1.70658	2.97436	-2.48215	-2.30556	2.06165	-1.8076	-2.92	2.08526	0.703403
0.440104	-2.81359	1.668	2.35575	-2.75231	-0.137013	-2.70781	-1.50353	-2.75236	-1.50461	0.120699	-2.88483	-2.58773	0.100536
0.44043	-1.14842	1.55231	2.17172	1.76829	-2.16733	1.14911	2.37621	-0.61499	1.88847	2.71217	-0.376887	0.491305	-2.93031
0.440755	-0.75171	-0.019149	-0.273988	0.399822	0.872755	-2.50731	2.99094	-0.876544	0.355233	1.53504	1.54078	2.57241	0.197224
0.441081	-2.33746	-2.82088	1.98863	1.20125	0.608373	-2.33246	1.55132	-1.86763	2.50445	1.9138	1.44342	0.483241	-2.98455
0.441406	-0.505039	-1.38021	-2.62257	2.58272	-2.88557	0.0178595	-0.787418	-0.613449	2.44829	1.49001	0.354136	-0.484655	0.658496
0.441732	1.06096	1.00628	-0.562837	1.58456	1.43701	-0.183207	3.01241	-1.09898	-0.499967	-0.792342	-0.679902	1.16751	3.0066
0.442057	-0.996385	0.389265	0.574073	-2.65911	-2.87297	2.9154	-0.716958	0.823779	-1.01346	1.4514	0.614244	-2.1164	-1.07045
0.442383	-0.960918	-0.545709	-0.964181	0.311303	1.03099	3.05591	-0.0274466	1.63757	-2.51338	2.28929	1.25119	-3.04615	-2.76592
0.442708	-0.953794	1.30356	0.906468	0.288078	-1.41067	2.4982	2.15003	-0.121591	-1.11238	2.74161	-3.04248	-0.188601	1.89353
0.443034	2.55474	0.554509	0.283204	-1.99725	-1.99431	2.16774	-1.21768	-1.48781	2.43789	0.745625	-2.51074	-1.54498	2.00604
0.443359	2.92712	2.80771	1.03238	-1.95582	-1.5707	2.21588	1.96746	-0.469428	2.86847	2.60207	-1.11756	0.569929	0.207358
0.443685	-0.768373	-1.31454	0.227466	-0.2633	-0.757731	-1.00668	1.28397	0.164402	0.989932	-0.510813	-0.938293	-0.266599	-2.86741
0.44401	-0.605441	-1.05689	-0.13529	1.18258	-0.923136	1.54627	0.454966	1.25386	2.50471	-1.36929	-1.88878	-2.90133	2.9478
0.444336	2.45875	2.16648	2.43717	0.0269007	-1.84743	-2.18606	2.19021	-0.378461	1.62186	-2.36359	-2.91815	-0.414731	-1.01378
0.444661	-1.83454	-0.605779	1.32098	3.09169	0.307801	0.648592	2.21484	-2.08	-0.0636681	-0.374442	0.102985	0.134588	-1.78438
0.444987	2.97813	-1.76406	-1.80916	1.86397	-2.25032	2.84004	2.46531	-0.166541	-2.4352	-2.42596	-0.435403	1.51659	-0.887116
0.445312	1.79243	1.84414	2.02673	2.16308	-1.27907	0.81927	-2.68321	-0.953384	-2.86861	1.76649	-1.10035	0.143779	1.23315
0.445638	-0.553789	1.42325	0.120158	2.30512	1.58475	-1.86081	0.860781	0.117366	-1.31167	-1.72802	1.87643	1.39089	-2.86512
0.445964	-1.53606	1.87445	0.515547	2.07935	0.508003	1.54121	2.09338	-0.0530172	2.44855	1.15573	1.54566	2.23205	-1.81373
0.446289	-1.67373	1.65787	3.08421	1.25117	0.0242817	0.0767207	0.363671	0.0984352	-0.722363	0.306041	2.64374	2.94096	1.31858
0.446615	-2.3659	-2.83542	-1.28394	1.62763	-0.326626	-0.731629	-1.32805	-0.448155	-0.760057	1.11018	0.665735	-0.0194521	1.97589
0.44694	-1.25096	-0.426867	2.5462	1.37286	2.76489	-1.68235	0.846795	-2.13275	-1.76725	2.96001	2.23186	-0.700914	2.26213
0.447266	1.67656	1.82926	-2.03306	-2.91784	-0.257429	-2.31001	-1.15904	-0.48147	-1.83513	-0.101553	-2.64261	-1.52602	2.92745
0.447591	0.666421	0.917925	2.34974	-1.97466	1.62562	2.30313	2.25829	1.88367	-0.620797	-2.03765	1.04171	-2.6888	2.33202
0.447917	-2.80691	2.92015	-0.591024	3.0047	0.442668	-0.617456	2.13188	-0.824182	1.129	-0.129203	-0.222963	1.96569	-1.4272
0.448242	0.933282	-1.71001	0.620422	1.85045	2.25568	-1.20213	0.384361	-1.39452	2.90158	-0.403887	2.95434	1.93304	3.04089
0.448568	-2.18883	-1.22797	-1.09961	-2.39468	-0.114301	-0.0799638	0.282898	1.93712	-1.27856	3.06258	-2.37997	-2.42225	-0.51832
0.448893	2.03924	-1.08961	-1.05056	-1.96034	-1.75225	1.29187	-0.000149774	-1.03249	-1.84355	-2.26138	-2.70251	-0.0164962	1.52066
0.449219	1.71695	1.90654	1.59626	1.42133	1.98962	2.50039	-2.04374	-0.77973	1.89951	0.0447455	-1.92599	-1.41374	0.294712
0.449544	1.06334	-1.90677	-0.417872	0.98392	1.02198	0.186385	1.13053	1.58525	0.864359	-0.450953	-1.30443	-2.36553	0.296815
0.44987	0.902394	-1.34633	0.172098	-2.98731	-0.0956907	-0.491393	-2.51005	1.94772	-1.22373	-2.9312	-0.749791	1.83452	-1.57921
0.450195	-2.81431	-2.60578	2.95585	-1.5318	1.94732	-2.27679	0.387333	-2.51541	1.60778	-0.407295	0.595544	-1.62954	0.573333
0.450521	2.46245	-0.203716	2.38288	2.5687	1.35983	-2.00852	0.401873	2.98149	3.0545	-2.12256	0.500379	0.670391	-2.11903
0.450846	1.55394	2.74805	1.98365	1.99205	1.50314	1.92583	1.26351	3.03656	0.0847301	2.66515	2.66867	0.162928	1.8129
0.451172	-2.91878	-1.71685	-0.652493	1.24277	2.12902	-1.81301	0.463472	1.53771	2.41426	-0.826161	2.29369	-0.372601	-0.838086
0.451497	0.33409	0.00501807	1.77825	1.15911	1.83244	-1.4307	1.63833	-0.372859	0.248587	-1.45027	-2.39072	-1.00266	-1.95443
0.451823	2.33135	0.486964	-2.59316	1.95998	2.94406	-1.43692	-3.11888	-1.86449	-1.38607	-0.419537	-1.36741	-0.110813	-3.0182
0.452148	2.10777	-1.88732	-2.57691	0.0986828	0.254456	-0.451508	-1.00076	-2.49082	-0.663229	-2.35439	-2.35603	-1.04619	-2.65164
0.452474	2.66517	3.07639	0.14873	1.32584	-1.68479	-2.28215	1.41414	1.77906	0.709079	-2.84226	-1.79238	0.730299	-0.276337
0.452799	2.68352	-1.01287	1.86943	-0.801494	1.65911	1.35581	0.325346	-0.726302	-0.25135	0.838642	-0.0173233	1.86124	0.711288
0.453125	-1.12694	-2.15952	-0.132606	2.99328	-0.279388	1.86188	2.8821	0.979183	-0.117235	3.018	-0.60386	0.0957688	-2.30818
0.453451	-0.622775	-2.4382	1.94301	-0.515732	0.970627	0.202782	-1.44097	-0.556369	0.746572	1.8777	-0.231557	-3.01956	2.12014
0.453776	0.259081	-2.15667	-0.341831	-0.985664	-1.50253	-1.28682	-3.06793	-3.02238	2.76317	-0.018684	0.880231	0.842753	0.595399
0.454102	-0.985571	-0.462676	0.674888	-2.02887	-2.96727	3.03023	-0.620117	-1.08283	-1.56942	2.23777	1.61688	-1.02534	0.606167
0.454427	1.83147	3.11278	-1.87521	-1.013	-2.70256	0.123203	-0.0936237	1.74997	0.980601	-0.796636	-2.19931	2.3171	2.85268
0.454753	-2.72751	-0.309884	2.2421	-0.125159	0.691614	-0.801695	-1.81532	0.516604	1.32498	-2.0124	1.60472	-2.85839	2.30529
0.455078	0.0648857	1.04229	1.31079	-0.456565	-0.734331	-1.42464	-1.2469	-2.54426	-0.499714	-0.668848	2.49702	-2.15545	2.52089
0.455404	1.93864	-1.42791	-2.70256	0.517774	1.89198	-1.72348	1.78851	1.99035	-0.824619	2.08858	0.311818	2.94769	-2.51823
0.455729	1.92329	1.40707	1.25034	2.18425	1.08805	0.111985	-1.52972	-0.632382	-2.90053	-0.21159	-1.08377	2.00394	0.660054
0.456055	-0.531185	3.10766	-0.844919	-2.5876	3.11272	1.79566	-0.113747	2.65611	-2.51716	1.65655	0.0272724	-0.58555	-0.691734
0.45638	-3.12162	2.96408	2.44778	-1.3872	-1.85914	1.05094	0.224223	1.40749	-1.37819	-2.76087	-2.65135	1.8522	2.90715
0.456706	0.341802	-1.41908	0.413744	-0.0474734	2.68631	-2.71537	2.08132	-1.36022	2.94102	-2.08176	3.00769	1.11544	2.15721
0.457031	-2.76198	-0.17962	-1.89876	-1.4803	-0.263735	1.42104	0.725415	1.85551	0.719298	-3.10266	-2.02501	0.575361	-2.85829
0.457357	-1.58126	2.92075	0.0595068	-2.03423	0.0118426	-0.301156	-0.255344	-0.17712	1.14888	2.16745	-1.96092	2.77497	1.57363
0.457682	-2.41306	2.75277	-0.393865	0.63285	3.03115	0.552176	-0.54572	-0.187343	2.82725	-1.11443	2.6949	-0.988188	2.715
0.458008	-0.191518	2.11828	-1.29545	2.95772	2.94848	0.0584109	3.14053	-0.204355	-0.606684	-2.95393	1.24082	0.273548	0.627736
0.458333	-1.29519	0.45558	0.626518	-1.76623	-2.19731	1.53048	2.90305	2.32969	3.03041	-1.9541	2.50901	-1.34936	2.68243
0.458659	-0.228398	-1.50665	-2.22632	0.0546201	1.21793	0.0284848	0.0254368	-2.17821	2.64501	1.929	-1.57532	0.938603	-2.81716
0.458984	0.737505	0.689752	-0.334369	0.377755	-3.01943	-1.93822	2.69359	0.999096	-2.50962	-1.61569	-2.09404	2.94059	-0.442935
0.45931	-3.13025	2.02297	2.01925	1.52803	-1.17739	0.0266321	-0.371032	-0.881232	0.371962	1.16666	2.06161	-2.59187	2.91334
0.459635	-1.51315	1.84637	-2.45542	-2.05443	-1.59771	2.97029	2.28506	0.570998	2.54289	-2.28273	-1.11072	0.616046	-1.03673
0.459961	-0.168497	0.159747	-0.235907	-1.76578	-0.127551	-0.253211	-0.348284	2.57112	2.64823	1.55771	2.67664	2.59125	2.03566
0.460286	-2.13155	-1.39934	-2.01058	-2.06317	0.998571	-1.02095	-2.35422	2.63934	1.73517	0.968897	-0.496886	-1.05583	-0.500579
0.460612	-1.04868	0.598482	-0.803953	-1.12597	0.964693	1.72839	1.31879	-1.30997	-1.77125	-0.106771	0.125928	-0.371618	-0.930445
0.460938	-2.08486	0.0164509	-1.11837	1.00722	-1.29532	1.10922	2.75977	1.56027	1.92927	0.1532	-2.39551	-1.89867	0.129034
0.461263	-2.47556	-1.78175	-2.28178	-0.349193	1.01446	-1.72092	-0.867922	-1.8097	-1.55567	-1.572	-2.50022	-3.10356	-1.91993
0.461589	1.18089	1.95699	-0.721895	0.963743	0.0561555	-2.65895	-1.77329	0.970668	2.71288	-0.683497	-0.888911	0.998676	-0.602923
0.461914	1.19215	0.370564	-2.91216	-0.393639	-0.871373	1.99153	-0.678006	-2.5775	1.34572	-2.48615	-0.903454	2.61936	1.17134
0.46224	-0.0863014	2.76442	-2.31392	1.69684	2.22542	0.8494	1.06328	-0.19736	2.05424	-2.6553	1.46028	2.95398	-0.0353305
0.462565	1.10054	-2.71666	-1.19166	-2.07726	1.88951	2.59841	0.521591	-1.54247	1.16356	-0.685308	3.11901	-1.65627	-3.02816
0.462891	1.08639	0.37397	-2.05538	0.172724	1.87342	0.949655	2.20626	-0.418691	0.74111	-0.38692	2.96177	0.0383156	-1.89696
0.463216	-1.85856	-1.11388	2.27591	-0.730613	2.64867	2.2776	-2.05938	-2.7477	-2.25039	1.19364	-0.147909	-3.00958	1.39752
0.463542	0.725778	0.53543	1.10863	0.737922	0.0122827	0.0383955	1.19477	-0.944824	2.04745	-1.60968	-1.36991	-3.0499	-0.242385
0.463867	-0.522947	-3.13289	-0.340636	-0.974923	-2.12448	-1.08375	1.73873	-1.49627	1.40959	-0.387996	-1.35567	-1.03532	0.538215
0.464193	1.46437	-0.755951	-0.130003	2.75473	0.655917	2.40463	-3.08045	2.07526	-2.23543	1.43138	-1.05398	1.49395	-2.79044
0.464518	-0.722565	2.35335	2.58815	-2.15355	-1.18593	-1.4963	-0.743044	-0.325244	-0.295651	0.752882	-0.546864	-2.39496	1.39617
0.464844	-2.48834	0.0895718	1.17569	-2.26474	-0.298904	-2.3878	3.10099	1.56614	-1.81689	0.646782	2.58822	-1.17159	-0.554011
0.465169	1.11557	-0.0277161	-1.29509	1.42802	1.3149	0.247996	-2.91665	0.0838092	-1.32726	2.21139	0.466414	0.152854	2.56247
0.465495	-1.79288	-1.45417	3.00766	-1.64129	2.98651	1.20322	-0.0927445	1.02578	1.56162	-2.34584	3.11765	1.57001	-0.867926
0.46582	-2.698	2.03506	2.50299	0.943024	-2.76786	0.913169	0.550981	3.13647	-2.19381	-1.32673	-3.14064	-1.18306	-1.35739
0.466146	1.86313	2.24574	0.764936	-2.7982	-1.37764	2.17358	-1.26577	2.06981	2.54097	-0.850193	2.02749	-1.17633	3.0667
0.466471	0.176997	1.75199	0.0319438	0.19749	-2.23598	2.43368	1.47416	-2.9467	2.97317	-0.859245	-0.564005	1.05654	-0.917997
0.466797	-1.77171	2.26481	-1.95586	2.27581	-2.94229	-2.70658	-0.0538012	0.553702	1.59694	2.41116	-0.297847	-0.505734	1.96698
0.467122	-0.276702	1.76798	0.632052	-1.50103	0.317992	-1.76347	-2.32041	-1.50911	-1.01386	3.13353	-2.18287	-1.43881	0.792603
0.467448	-0.725044	-1.31718	2.55835	-2.49831	0.555744	1.11642	-1.9778	-1.79175	-1.72932	0.600312	-2.52588	-1.24124	1.90799
0.467773	-0.429354	-2.39081	-1.54954	-0.782907	1.83165	2.8761	2.57466	2.86534	0.478631	2.24304	-1.58952	0.079645	-0.441578
0.468099	-0.643773	-1.07073	2.85046	-0.971832	-1.80494	-0.704749	-2.14819	0.0357706	1.80026	-0.153867	-1.18712	1.37979	-2.00599
0.468424	2.45398	3.13893	0.734432	-1.53642	0.724571	-1.3507	-3.0608	0.464903	-1.16066	-0.914666	-0.963872	2.55368	2.73098
0.46875	-2.33831	1.71988	-1.65041	0.586268	-2.31921	2.36422	0.471844	2.88067	0.0526047	-2.89024	2.4033	0.86459	-2.68705
0.469076	2.27339	1.19775	-2.70828	2.94319	-2.05575	2.57259	2.8694	-1.14147	-1.14885	1.80067	-1.58423	-0.716824	0.296291
0.469401	-2.35386	0.653486	-1.37153	2.96601	-1.08082	-2.91485	-0.636127	1.54021	1.23067	-0.944873	2.22507	-2.01473	-2.56369
0.469727	1.03491	1.57362	-0.512986	-1.76423	-2.97033	2.55637	-1.17901	1.63528	-0.807238	0.602257	-1.64824	0.435318	-0.730361
0.470052	0.745794	-1.48184	0.474096	-1.7737	-0.738293	1.54606	0.0402203	1.60212	-1.88159	0.971303	0.515274	-2.13719	2.27616
0.470378	1.48139	0.647944	-1.5991	0.393272	-0.743363	2.39379	1.83456	1.38823	-0.104407	-2.96905	0.0851213	-0.430238	-2.3279
0.470703	-0.257128	-1.63937	-0.592729	-1.89431	3.08895	-0.808621	2.07523	-0.830491	1.04983	2.9157	0.946164	-1.08439	-0.957078
0.471029	2.36807	-0.232611	-1.66255	-3.00283	-2.83535	2.50431	0.276915	0.251881	-2.66793	-0.0835574	-1.12208	-0.999017	-2.72582
0.471354	0.0488567	-2.84481	2.34483	1.13345	-0.370725	2.59115	-1.7588	1.41417	-0.710835	1.37942	-0.144446	-1.12034	-3.02867
0.47168	0.986381	-2.07984	-1.26609	-0.270477	-2.10955	-1.88499	0.462189	1.22856	2.18644	-1.69786	0.485479	-0.194541	-2.32818
0.472005	2.90143	-0.214879	-0.134254	-0.984179	2.08033	3.00831	2.52871	-2.29659	2.36759	0.258105	2.11545	-0.36757	2.35539
0.472331	1.91303	0.310791	-0.699081	1.96491	-1.35973	0.712574	-0.663611	1.94372	-1.13902	-2.87489	0.816663	2.99752	-1.13592
0.472656	-0.441018	0.216692	-0.881629	-0.241323	-0.612401	2.5611	-0.523204	-0.00732249	-0.436605	-2.85732	2.42779	3.01391	-0.422979
0.472982	0.648303	-2.92327	2.86032	2.58547	-2.76212	-2.66048	0.0191684	0.180896	-1.855	2.74595	-0.0860666	0.968158	-2.07214
0.473307	-1.08619	-1.89581	-0.200733	-2.68411	-1.52108	-0.538982	-2.15728	-0.144594	0.882294	-0.192175	-2.28593	-1.47203	0.82402
0.473633	-2.98403	-0.213522	-2.68399	0.967614	2.44295	-2.64184	-1.55768	-0.289194	1.47583	1.65798	2.78342	-1.86208	1.2314
0.473958	-2.97731	1.44071	0.240576	2.29049	1.51261	0.224399	-0.414198	0.831876	0.837644	1.66617	-1.54459	-2.87224	-2.27402
0.474284	0.308028	-2.09152	-2.89492	-2.0538	2.52624	-2.80084	-2.93189	-2.34132	1.4456	2.67067	-1.41898	-1.87968	2.93516
0.474609	-2.5539	2.8036	-0.130498	-0.726832	-2.38256	-0.602839	-2.11005	2.40725	0.824033	-0.858464	-2.17664	2.8831	0.741706
0.474935	3.11242	-2.29712	2.91592	0.211887	1.34058	-2.82811	-0.113246	1.21338	-1.46494	-1.05822	-0.52032	-0.457608	2.63148
0.47526	2.14364	1.19056	0.71743	0.130417	1.01139	2.015	-0.769091	1.58741	2.27085	1.97277	-2.90223	-0.930787	0.790408
0.475586	2.75799	-2.81009	-1.06168	-2.51399	2.04766	-0.487491	-0.0135261	-1.67257	-1.53608	0.369627	2.08344	-2.31611	-1.30558
0.475911	-0.595535	1.4603	2.00437	0.188458	-0.427509	-0.922672	2.84861	-0.25561	1.29939	-1.02021	-0.494836	0.925543	2.72511
0.476237	-1.6451	-0.67204	-1.01372	-1.23329	-0.371821	-1.7961	1.01598	-0.951902	0.357403	0.518621	1.71487	3.04023	1.99498
0.476562	1.09099	1.18249	1.44933	-1.89765	2.88734	-0.599107	2.77163	-1.0599	-0.421173	-1.24577	1.96738	1.66797	-2.37798
0.476888	0.808708	-0.762509	2.38253	3.11237	2.68238	0.562944	-1.92355	1.5018	-0.0948599	-1.33294	2.06467	2.79928	-3.05505
0.477214	-2.68024	-1.89487	2.12803	-2.40933	-1.78976	1.14504	-0.0671682	-0.703372	2.25743	2.98319	-0.22401	-2.42697	-2.98584
0.477539	0.560436	-1.36535	-2.66109	0.295874	-0.927343	-2.68117	-0.941356	-0.756301	-2.76407	0.934231	-1.96212	-2.10235	-1.6204
0.477865	-0.607829	1.17044	-0.413507	3.04077	-0.109748	1.51954	0.861324	-0.45886	3.01851	-0.607731	-2.3263	-2.71355	-0.430022
0.47819	-0.829857	-2.59686	0.437435	-0.346641	1.1084	1.845	1.08559	1.28055	2.86508	-0.475982	1.69125	-2.51637	-1.62102
0.478516	1.7432	0.203942	2.7127	2.18101	2.57384	-2.6339	0.211147	-1.98898	-0.773171	1.94117	1.94493	-1.27114	0.278081
0.478841	-2.96895	-2.92572	-2.70982	-0.167686	2.18198	-0.719881	3.12075	0.052148	-2.52377	-2.47629	-1.27226	2.27608	-1.19631
0.479167	-0.265252	-2.28307	-1.46991	1.88841	0.856001	-0.10138	-2.28755	-0.616743	0.946558	-0.0883808	2.08442	1.40516	-2.82648
0.479492	3.06435	0.523493	1.74751	2.84403	-1.75765	0.100636	-2.24468	-0.947094	-1.4044	-1.09903	1.75733	-0.598843	2.59338
0.479818	2.61975	2.47012	-1.18863	2.17789	2.73599	-2.7539	2.97722	2.76779	3.13749	-0.347058	-2.27334	0.217295	2.36948
0.480143	-2.37936	-0.747914	-2.75184	2.05229	-0.168177	2.30163	-1.21652	-0.806961	-0.686346	-1.90205	2.69213	-1.08456	-2.32599
0.480469	2.15757	2.30303	-1.41308	-2.58813	-0.357882	-2.23094	2.12349	1.74743	-1.7224	2.43652	2.42287	1.01867	-0.56967
0.480794	-2.88957	-1.49828	-2.17582	-2.48846	2.93696	-0.609122	2.11564	-2.82875	-2.0877	-1.62854	-1.08322	-1.8836	1.34621
0.48112	0.149573	1.8424	-0.000791603	-1.56856	-1.48671	0.490105	-0.917991	1.1696	-0.786196	-2.23411	2.13163	1.94824	0.0987917
0.481445	0.31186	2.12255	1.16697	-1.84019	2.60265	-0.674277	0.634588	-2.03905	0.91987	-2.76673	-2.94232	1.05937	-2.3215
0.481771	-2.00312	-2.06739	-1.08341	-0.798696	0.574543	0.248109	2.33285	-0.166452	1.80244	0.729454	-3.09091	1.10705	2.15687
0.482096	-2.02555	1.83308	-1.70335	-0.0187408	0.213042	-0.0960638	2.59815	2.8934	-2.38006	-0.632234	0.276735	1.05116	-0.688211
0.482422	-1.64099	1.56281	-2.10643	-1.37908	2.98717	-0.878016	0.252506	3.11061	3.0725	-2.65236	0.0646339	-1.52214	-0.811064
0.482747	0.621652	1.16825	0.790008	-0.0894473	-2.78983	-1.87653	-0.0219639	0.619765	-1.50296	0.593064	0.602925	0.605483	-1.46815
0.483073	1.23933	0.048176	-0.205102	2.44901	0.20266	-1.14836	0.352265	-0.46667	-1.98797	-2.852	-3.0026	-1.33473	2.09537
0.483398	0.457241	-1.27862	1.64941	-2.08292	-1.01572	1.30069	-0.603691	-1.71706	1.46771	2.73276	-1.61401	-3.13229	-2.2682
0.483724	-0.964046	-2.72873	-2.73099	-1.34751	1.87892	0.6511	-1.93498	3.10542	-2.8573	-1.85342	-2.49346	1.01498	-0.440008
0.484049	-0.334273	-0.415438	3.12304	-2.59251	0.960345	-1.68963	-1.76637	1.92894	1.61679	-2.7044	2.30015	-0.151159	-3.11383
0.484375	0.948229	2.01038	-2.73369	2.29016	-1.17386	-1.43543	-2.18722	0.777476	-3.0075	1.80708	2.39497	1.22041	-0.958595
0.484701	-0.0619582	0.0447348	2.88772	2.47263	-0.265226	0.877415	0.857864	0.147535	0.143564	-2.01458	-0.0332699	2.65643	-0.555129
0.485026	1.70744	-1.55328	-1.2181	-0.638084	-0.825727	0.751894	2.13156	-0.325021	2.58064	-1.98997	-3.14153	-1.36521	-0.631621
0.485352	-1.95943	-2.04523	1.63836	1.48129	0.281265	-1.3897	1.09424	-0.878574	2.42011	-1.28672	-1.49006	2.95242	1.281
0.485677	-2.57551	-3.11555	2.33093	1.98462	-1.40088	1.56049	-1.83567	-0.696664	2.73415	-0.745297	-0.146727	-0.216373	1.24838
0.486003	-1.18311	-0.621367	-0.173223	-1.59272	-0.437928	-1.01749	-3.02434	1.16413	1.15353	-0.239115	-0.853758	2.74631	0.135917
0.486328	-2.35833	-1.09203	1.38879	1.73747	-1.43552	0.0959491	0.51719	-0.800463	1.13257	2.11646	2.96551	0.58099	-0.139184
0.486654	1.53495	0.390935	3.02687	-0.229287	2.83672	-0.114219	-0.78735	1.82643	2.79979	0.0481802	-0.738104	-2.57461	-1.88861
0.486979	-0.782498	-0.998401	2.06853	2.56812	-2.13179	1.89511	2.63294	1.5825	1.35503	-2.31364	1.32744	2.80305	3.01337
0.487305	-2.42993	2.9299	-0.920255	-2.06156	-1.93794	-1.89303	2.98456	-0.0183671	-2.27546	-2.5584	2.40286	-3.12143	-1.22242
0.48763	1.4057	2.57505	1.88441	0.851243	-1.31648	0.520617	0.256945	0.437157	2.5054	-3.04698	-1.04242	1.06982	0.0618443
0.487956	2.80922	1.99298	-2.88179	-0.249399	0.966233	-2.78234	2.73109	-0.438333	-0.742725	0.796512	-3.08289	-3.09864	-0.963412
0.488281	2.20946	0.909763	-1.30111	-1.12492	-0.194524	-0.0822819	0.00138139	-0.9515	-1.93233	-2.55738	2.02441	-1.99634	-1.72547
0.488607	0.335331	1.20339	1.0734	2.63893	-0.271002	-1.85699	0.786396	-1.19917	-0.930054	2.74479	-2.09809	-1.157	-1.45047
0.488932	-2.0974	-1.16363	-0.272795	1.78864	1.4343	1.2264	0.736583	0.216253	-0.397313	-1.19159	-1.96083	1.57763	3.08948
0.489258	0.98066	2.87527	-2.38926	-2.42763	2.33485	0.203379	-1.5655	2.87904	-3.12878	-0.366145	1.81935	-1.29267	-1.8784
0.489583	2.236	2.43351	-2.00444	1.00264	-0.0848762	-0.98854	-1.72756	-2.79317	-0.561997	-0.650463	-1.76301	1.38783	0.261976
0.489909	1.83748	1.79817	0.513486	-2.76521	0.574833	2.48444	0.568929	2.30341	-2.16444	0.244161	-2.60219	-0.209126	0.282976
0.490234	1.17182	-2.25678	1.47589	2.4774	1.63805	2.70076	2.43073	0.234883	2.08923	3.01023	-1.18908	2.47901	-1.89527
0.49056	-0.217688	-0.737315	1.05592	1.74966	-0.96647	1.83629	1.6235	-1.50977	0.291723	1.02869	-2.15277	-3.01802	2.54537
0.490885	1.87685	-2.98567	0.39916	0.905721	-0.358666	2.32868	1.27698	-1.1742	-0.0413802	-0.857321	-1.46637	0.666513	1.4543
0.491211	-0.0902366	2.52922	-1.1992	-1.92964	-2.41131	-2.34838	1.1094	-1.32639	-0.483668	0.507193	0.954391	2.31829	1.33803
0.491536	-0.0152008	-0.325084	0.0859775	-1.27565	-0.9149	1.60111	-0.568375	1.31926	0.625451	-1.2789	-1.47052	0.234167	1.98809
0.491862	-1.13021	-2.67429	-0.525364	1.38261	0.943359	2.03974	-1.59474	-0.641561	0.129343	2.67059	-1.17307	-2.75628	-2.95391
0.492188	1.16537	1.39582	-2.08023	0.622113	-0.802165	-3.1368	-1.24077	0.289466	-1.60112	-1.07259	1.55528	-1.43151	-1.84087
0.492513	-0.0889914	0.8097	-1.25659	-2.74243	-0.714567	2.32639	-2.26454	0.159138	-0.57907	-0.544347	1.76637	-1.89127	2.60101
0.492839	2.02745	0.754178	-2.80865	2.85671	1.51805	0.0771279	-0.215355	-0.949895	1.74021	1.89802	1.54448	1.42071	0.609343
0.493164	1.89912	1.14603	0.0630889	-3.03651	1.26987	-2.6995	0.590587	1.42864	2.18786	-0.236561	-1.37735	-1.53307	1.20702
0.49349	2.4241	-0.320726	-1.54947	-0.987696	-0.589852	-3.01833	-2.54605	0.297285	1.15361	0.983728	0.309577	2.72458	3.11704
0.493815	-1.88041	3.05612	-0.00896748	0.471043	-1.30214	-0.296504	2.11517	-0.527691	0.352795	0.358635	-1.78061	2.71831	1.7963
0.494141	0.620672	1.36165	1.6276	-0.699288	0.414982	-2.98785	0.544668	-0.694033	1.82677	-0.921272	-1.81579	1.93057	-2.05266
0.494466	2.93795	-0.295684	-0.644505	-2.96604	-3.08676	-1.3298	-1.23834	1.75358	-0.174791	-2.14961	-0.797238	2.98414	-0.583274
0.494792	-1.04985	-3.14003	1.27932	2.7069	-2.86653	1.85653	-1.39599	-0.98819	0.364438	-2.42865	-2.97101	1.15992	-1.63079
0.495117	0.995558	-2.59437	0.583282	2.98651	-2.92682	0.59178	2.13362	2.76292	0.861448	-2.49416	-0.0445081	0.967523	-3.10184
0.495443	-0.485896	-2.20485	-0.919198	1.06309	-0.315808	0.0653246	1.70489	1.03883	1.21634	2.74356	2.74467	-0.497283	2.41017
0.495768	-0.461319	1.55288	-0.0317573	1.15793	-2.97621	-0.679802	2.30268	-0.640942	-2.51895	-0.416442	-0.280494	1.58855	-0.246546
0.496094	2.9968	0.182154	0.00476034	1.89079	-1.76786	-1.72403	-1.16814	-2.39357	-1.38187	2.90786	-2.75798	-3.05327	0.615314
0.496419	2.54727	2.21247	-0.834831	-2.89496	-1.54868	-1.01537	-1.77818	-0.707854	1.19941	3.05285	1.04533	-0.981881	-0.238404
0.496745	2.61292	-2.88371	-2.36276	-1.49669	-0.0331453	0.399941	0.160961	-1.1177	-1.33079	-0.265378	-3.00115	0.650273	-2.39217
0.49707	-1.55668	3.06046	0.322484	2.25723	-2.21168	-2.0499	0.167475	-3.04026	1.19006	1.01194	-0.996805	2.3785	3.0175
0.497396	-2.0015	2.09838	-0.420892	1.78909	-1.60638	1.96231	-1.05848	2.50751	-2.16194	0.500133	-1.9008	-1.24692	0.579243
0.497721	0.431295	-3.0206	1.24289	2.1761	-1.0602	1.98811	-1.81995	1.91995	2.34093	0.00959481	-2.7411	-1.16578	1.03375
0.498047	0.418604	1.57343	1.14085	1.79447	0.773722	-1.34872	-0.372411	2.34701	-1.51296	-0.498654	2.10328	-3.05478	2.26764
0.498372	0.516022	-1.91065	-0.921468	1.23066	0.993395	-1.17006	2.01699	-0.203351	0.822906	-0.900619	-1.43955	-2.75972	2.79639
0.498698	2.55788	1.53158	-2.37563	-2.63772	-1.57496	1.25101	2.32004	1.04866	0.698799	0.325177	3.04887	-2.59912	-2.99534
0.499023	0.885001	1.5675	-2.43267	-3.01979	-1.17044	-1.72305	-0.948383	-0.99534	-0.409892	2.40219	0.693565	2.7576	2.03544
