# Supplementary material for: Read my LIPSS: organic lasers on micromachined resonators
Source: Nat Commun. 2025 Aug 1;16:7057. doi: 10.1038/s41467-025-62502-6 (PMC12316998; doi:10.1038/s41467-025-62502-6)
Supplement: Supplementary file 4 — Source Data [file 41467_2025_62502_MOESM4_ESM.zip › Figure3.xlsx]

## Sheet: a_Emission-spectra
pump OD:	0.76032	0.74448	0.72864	0.7128	0.69696	0.68112	0.66528	0.64944	0.6336	0.61776	0.60192	0.58608	0.57024	0.5544	0.53856	0.52272	0.50688	0.49104	0.4752	0.45936	0.44352	0.42768	0.41184	0.396	0.38016	0.36432	0.34848	0.33264	0.3168	0.30096	0.28512	0.26928	0.25344	0.2376	0.22176	0.20592	0.19008	0.17424	0.1584	0.14256	0.12672	0.11088	0.09504	0.0792	0.06336	0.04752	0.03168	0.01584
Wavelength / nm	Emission intensity / arb.units
554.942	117545	130462	137659	147105	154755	162191	166393	174868	182316	188506	194096	200231	206078	215163	220566	223094	229029	237764	238800	242048	242626	248548	255833	256708	258728	258869	261255	262973	264400	263612	266656	269696	274816	269443	276086	271442	274538	277044	281007	279166	279832	281102	280736	280772	281042	280803	282673	279703
555.07	63295	67234	75626	81347	86154	92375	97903	105992	111148	116576	124765	129221	136662	150603	153068	161804	168780	176524	187523	189007	200937	209182	215947	220453	225758	236638	244057	251284	258925	271009	277395	286531	288442	306170	308754	318190	326918	338370	345427	354383	364139	373437	381130	385799	399307	408639	420993	427014
555.198	65683	70258	76659	84623	87858	94476	100346	108586	114885	119921	129323	135502	141998	154211	157417	167180	173310	186004	194344	195964	208053	217808	222844	229092	233609	245542	251595	259269	268427	280338	286285	294352	300752	318482	320255	330831	341515	351197	359088	369149	378306	384913	396908	399518	416325	423677	433430	445421
555.326	66276	71280	78048	84438	89449	95738	101557	109950	117353	122898	129467	138239	144543	153303	160835	168108	176772	189516	195522	198721	209591	219434	226356	232717	237791	248411	253042	260664	271348	283317	288426	297690	304519	322317	323677	334312	344083	355265	363180	373384	382059	390210	400256	406115	422268	429861	436959	450096
555.454	67795	70543	78867	84470	90319	97562	102408	110723	117179	123863	130609	138552	144931	154124	164084	169108	180286	189547	195684	201279	211661	219762	228403	235674	239975	250204	254915	261918	272928	283709	290953	299363	306451	323878	327035	338104	346581	358124	364760	372254	384039	394802	403113	410097	425067	433302	438495	451829
555.582	68435	71350	79836	84717	89685	97537	103951	111758	116204	124811	132110	137641	146849	156220	165308	171116	181651	189716	196637	205073	215132	221378	227955	234964	241452	252730	257506	266636	274650	286251	289963	302867	306264	323560	328244	340578	349230	360103	366513	370956	385662	395593	402850	414202	425091	434564	440644	451653
555.709	68880	74192	81050	84997	91076	98849	105693	111562	115703	125166	133776	138271	148186	157297	165989	173483	183038	190590	197862	205793	215759	223107	227825	235490	241719	257722	260727	268638	276406	287024	293564	304940	307323	323104	327941	343434	348796	362729	368877	373305	388749	396123	403839	413568	424718	435559	443276	450747
555.837	68643	73949	82099	85131	92171	100535	104316	111883	116556	126351	134061	137516	147882	157925	168531	175595	182729	191789	199873	205970	216361	224204	229190	236413	242594	256098	263508	268326	277969	288240	295492	307398	309870	324180	328652	342993	351396	365524	370889	377054	390334	399093	407185	413035	425518	434891	444355	453001
555.965	69278	73662	82851	86351	93728	100472	104136	113733	118450	127644	134741	140104	149435	158110	170030	177327	183267	192488	203431	206590	217994	226176	230183	239280	244096	252933	264406	270708	280415	289727	297073	308685	311613	327815	331040	342282	351988	366983	373234	376654	390800	398802	410201	412105	425232	435773	446003	457264
556.093	69212	73530	82255	87115	94546	99475	103970	114538	119368	127803	136021	140669	151387	157174	170289	178732	185215	192945	204335	206900	218504	225072	231366	238830	246054	254042	263852	273166	281305	291151	295415	309956	314310	331318	332290	343820	351566	366950	373352	376550	395138	398440	411855	416405	426995	435021	448680	458983
556.221	69348	74495	83731	89115	95858	99414	105615	114124	120856	128344	139094	141525	152530	159633	171361	179487	188061	193702	204901	209422	219713	227248	233561	240869	247985	257682	264770	276213	283069	294190	297903	311709	316877	333704	338092	346149	354177	367403	375616	381118	398928	402052	414559	424772	432539	439860	450628	461443
556.349	70122	75346	83832	89514	96177	100164	106641	114275	122574	129737	139610	143223	154520	162544	171931	181050	189480	195632	205835	213044	223154	229931	235957	243378	247970	261559	266329	278667	283173	295786	299695	313867	319313	338023	342996	347012	354166	369392	378483	382311	400453	405735	416343	427587	438075	444269	452082	461497
556.477	71036	75039	84094	90059	95636	100168	107069	115581	123623	130467	138027	143387	153284	164057	173245	181568	190065	197128	206706	214145	225481	229991	236642	243718	251600	264189	270888	281498	284302	297088	301865	316409	322234	338839	343394	349732	357064	372225	380266	385164	401363	407966	417791	427794	437100	446466	455301	460503
556.604	71447	75650	84654	90328	95584	100771	109417	117134	125418	130344	139278	145071	152925	167022	174957	181312	190380	199497	206178	214076	225382	229021	237687	244236	253948	268346	273184	283239	288101	299985	303841	317887	327076	338771	343810	353161	359578	376148	381208	389134	401686	409404	422328	429395	440439	447845	458363	462280
556.732	70723	77949	84638	89966	96766	101776	111254	117855	126946	131994	138867	146532	154461	168767	176150	182173	193039	202117	205907	215124	224893	229255	238766	245636	255410	270983	274133	283001	291168	300144	304842	319222	329603	341189	344718	354622	360120	380232	380622	392721	403526	410231	425349	433894	443295	450754	460928	467065
556.86	71722	79315	83928	89722	98085	103009	112489	118246	128744	134308	140273	146485	157069	169596	176481	183712	193813	204404	208385	218054	226655	232994	240251	248733	257514	272795	273065	284824	295122	302100	304874	320574	329968	343278	347248	356267	362608	381894	380984	394346	406019	413005	423643	436596	440645	451883	464851	472386
556.988	72879	78498	83444	90759	98103	102337	113334	118296	128561	134842	141080	147789	157325	170154	176152	184269	193421	204301	208469	220617	228311	235770	242251	250420	258757	271707	275035	286946	296270	302308	305367	320962	330391	344870	351931	359036	362502	382321	382316	395923	405315	414022	423724	435409	440671	451498	466424	476301
557.116	72912	78927	85415	90875	98241	102968	113190	120048	127865	135378	142579	149418	158275	169887	177727	184652	192804	204331	209173	222037	230601	239100	243026	251964	260125	271112	278186	287793	294981	303829	309398	322696	333458	347518	353905	359914	363873	384571	387197	399371	408342	416697	425573	439113	443621	453399	466795	475167
557.244	73222	80134	86943	91423	99230	103974	114667	120149	127927	136610	145551	150217	159549	171326	179182	186632	192472	206269	211231	224507	231300	241070	244956	252231	264570	272426	280119	288316	296280	304523	314802	325609	335441	350048	354494	361362	365106	384848	390418	399951	413413	421350	431280	440151	448459	456750	468327	475200
557.372	73135	78956	86932	91181	98889	104471	113970	121115	127689	137139	148690	150952	160341	171839	180979	188807	193807	208084	214084	224967	231704	242629	244955	253205	264763	273876	280819	289033	295597	305337	317134	326097	336339	348549	354582	362571	368819	386949	390901	398447	414243	425181	431405	438791	452720	456661	468874	476658
557.499	73850	79297	87725	91750	100467	105038	114667	121808	129765	137969	149715	154061	161091	172896	180417	190002	195756	208631	219271	225550	232010	243137	247899	253220	265633	274231	280816	290390	297174	306702	320029	327009	335998	349337	356759	367075	373915	392329	389990	402060	416055	427428	432260	438631	456710	460817	469452	478898
557.627	74115	79965	87905	91717	101345	106547	114644	122755	129610	138297	148733	154662	162100	173389	178813	189881	197618	209103	223303	225550	234543	243764	250889	254239	266868	276837	282964	291790	299547	308318	321193	329118	336305	349337	358654	371632	375199	393058	392707	406811	417081	427467	431821	441302	457566	462918	470575	480563
557.755	74887	80674	87895	92210	102649	107545	115262	123404	129838	136294	149924	153770	163101	173932	179782	191367	199056	211227	222553	227997	236413	244773	252991	256607	269097	276473	285615	292835	300489	307933	319365	333834	336533	351762	360232	371007	377484	393428	394111	408565	416638	426946	433054	442875	456791	463673	474098	482895
557.883	75347	80381	88679	92909	103329	107305	116835	124680	131841	136862	150709	155721	162837	175000	181303	194175	200506	213653	222296	230123	237001	244816	253443	259659	270905	277592	285548	294600	301638	310496	320161	333165	337919	354175	360916	368897	379101	391084	396129	410984	417091	429022	432868	445993	457370	463694	476672	485114
558.011	76554	81592	89663	93280	104698	108435	117226	126303	134344	137491	151835	156814	166021	178374	185218	195801	200662	215231	224484	231439	238365	244744	253867	264187	271530	282582	285799	299033	305543	314125	323282	334786	339943	357389	363205	369445	381130	391883	399432	413562	423039	433293	436524	447443	462963	467323	479332	488869
558.139	76010	82473	90938	94676	103587	109921	116641	125459	134643	140260	152227	158799	168530	178588	188536	195069	203515	215139	226585	233733	238661	248237	254882	265942	273466	285222	289575	301236	308830	318540	325908	338802	339904	358671	367209	376127	384062	394922	401425	417110	427874	438898	439244	451095	465805	472662	481432	492604
558.266	76414	83587	91371	96651	103687	111130	117641	127084	134717	142332	151406	160797	169614	180562	189555	196720	206115	215280	229520	234221	242034	251836	257026	266910	274933	285984	292361	302974	309788	322742	328364	342282	342876	362324	370279	379984	384405	400492	406518	415950	428755	439593	443527	453805	467102	477979	484519	495812
558.394	77025	84860	91522	97649	104519	111685	119480	128920	134961	144302	154007	160893	169997	182715	190733	196991	209024	216855	231400	233808	245564	256137	261127	266665	277095	288007	293919	303214	312069	322603	330777	343172	347995	367828	372280	380626	385676	403240	409137	417319	430373	442159	447801	457984	471961	481864	486779	494913
558.522	78020	84922	92633	96897	104645	112960	120546	129521	136518	145015	157747	160491	170034	182055	192168	198655	210088	218412	229944	235272	247438	258110	262119	267834	279005	290586	295096	305048	312394	324113	330654	343717	351816	366972	369591	382477	387867	406110	410291	421170	432776	444408	449779	460324	473127	484412	488491	497867
558.65	77864	85180	92019	98773	106145	113597	121827	130351	138691	145517	159071	161459	171992	183001	193213	201403	211848	220877	230526	237625	247292	259125	263945	270010	281363	294532	295955	307602	313450	326803	332972	344671	354337	367682	372373	387075	392725	409672	412680	424834	436476	447927	452802	462966	473810	487432	490650	501875
558.778	77856	86517	92831	99904	107749	113856	123134	130548	139940	146745	158133	165579	175060	183797	193975	202941	213771	223730	233197	238588	249919	258908	264026	272193	282829	297111	299607	309235	315327	332272	335227	347050	355907	369811	374874	390799	393951	413706	414165	426153	437884	450204	455284	465482	476579	488917	494679	503094
558.905	79040	86566	93862	99234	108955	114694	123542	131484	139260	147343	156980	165616	175948	184532	195375	203244	217084	224448	236804	239510	251908	261374	265495	272745	281846	295730	300437	308282	315312	334506	336121	348902	359794	371606	377284	391898	394758	412560	416232	427350	439349	451969	455280	464490	479141	486891	494396	504622
559.033	80713	86510	94644	99520	109379	116476	124361	133828	139643	148695	158650	165443	176658	185182	196563	205226	220095	224849	238750	242325	250501	263764	266813	273311	284630	296530	299652	310703	319766	333966	338092	350917	360561	374749	379677	392429	398725	413268	418012	432829	442463	453560	459866	465580	482092	488777	497560	508324
559.161	80743	87512	94906	101035	109583	117649	125049	135859	140723	149303	160818	167040	175788	188200	196077	207518	219699	224896	240302	243723	251886	268199	268255	275928	287129	297318	304581	313239	323241	336741	340521	354157	360692	377641	384817	393418	401070	417437	421677	436118	446100	454537	463989	468548	482600	490706	499840	511945
559.289	80903	88293	97081	103070	110335	118046	126211	138389	143261	150291	163289	168033	176676	191057	198302	209798	220044	228662	242079	246128	256993	272949	269902	279618	289210	299074	309993	316169	325490	340129	343783	356527	363281	380882	389415	395760	403459	419423	426590	440445	448793	456069	467829	472745	488204	491212	506715	515523
559.417	80500	89115	97808	104046	110798	117448	126920	138157	143505	152624	163692	170636	179920	191686	200095	211124	220339	230383	242028	247748	255432	273531	272410	279025	289406	299479	311311	319043	327062	340493	345230	355137	364596	380776	388535	396432	402608	419269	424494	443662	448668	456279	469046	476097	489865	495166	507956	516570
559.544	80308	89371	98804	104204	111898	118820	126811	137426	143944	152975	163493	171787	181391	192298	199795	210164	220787	231220	241817	246854	255240	271515	275542	280516	287212	301701	313722	320016	329128	340631	344337	354890	364177	380676	387164	398492	404010	420346	423192	444839	449213	454742	467221	480765	488026	498427	509796	515103
559.672	80658	90370	98447	104363	113253	119034	128106	138396	144369	154027	163898	171783	182228	194761	201590	209870	222739	234593	244934	247686	257958	270164	278749	285753	290043	305509	318504	322210	334605	343569	348196	359551	367444	383373	390024	404840	410017	424221	427422	446463	450501	461093	472394	483464	490524	502836	513291	515509
559.8	82310	91674	99170	105178	115189	118947	129580	140559	146046	155931	165955	172819	184032	197043	205137	211855	226842	237207	246700	251851	261940	271794	281465	288463	293400	309647	321712	324411	337479	347797	351610	364070	373204	386663	394217	408242	415412	427966	430272	446824	452653	468676	479584	483267	496351	507061	519876	518829
559.928	83030	91005	100179	105880	115380	120792	130833	139876	148298	157441	167243	173734	184124	196869	207299	216123	226005	237543	247141	254876	262442	271536	283694	291118	297798	311079	320385	325749	336758	350681	356344	365251	375548	387205	396280	408074	416322	433030	433758	445606	453330	469813	481757	484166	500176	506982	520673	521948
560.056	83986	91343	100490	106961	114161	122178	130879	140238	150093	158114	166944	172877	185176	196044	206488	216822	224110	235177	247373	253653	261608	272248	282679	290805	300146	312718	318567	326732	336140	349684	358209	366293	376020	391859	397557	404695	415436	432535	435389	447426	454798	468612	479250	486354	500295	505915	516291	523444
560.183	84119	92847	100821	107666	115860	123256	133504	140943	150609	157487	170266	174004	185537	198656	206898	220666	226252	235360	249016	255839	263709	276307	283155	290984	300424	314160	320511	329298	337673	348692	359156	368831	378875	394882	400582	404807	419049	431516	434782	451300	459882	469175	479748	487213	501163	508681	516408	524004
560.311	84965	93136	100745	108700	118353	123461	135496	143857	151406	159334	173039	177236	186263	201323	210268	221851	227711	236632	252871	260838	267667	278494	284745	294619	303261	316381	324796	331356	342541	349669	360209	372127	382697	396463	402601	408603	421759	433617	437051	455738	463542	472757	480430	490045	504180	513488	520831	527461
560.439	85407	92022	101377	111086	118447	123376	135193	146112	151899	162269	174744	179070	188017	202567	212840	222195	229638	237595	253929	262737	269272	279088	288796	296858	305126	317764	328505	336307	344636	353645	361674	375131	383680	398914	403562	411612	421834	437595	440248	458834	466474	475606	483369	493494	506698	514591	523748	529370
560.567	84885	91412	102350	109980	119765	122803	134917	146908	153765	161422	174583	177847	189527	205022	215867	222421	231924	241435	252715	262148	268948	280362	290786	297169	304734	317872	329298	338711	345835	353563	363709	377690	383452	400669	400783	416563	422740	441465	440737	457544	469031	477812	488022	497264	510852	515059	526593	529307
560.694	85272	93679	103754	109907	120743	125502	133917	147057	155226	163778	176016	178633	191259	206917	217442	225066	234281	245130	255462	264660	272740	283088	293104	301578	307450	320508	332680	340140	348017	354611	367372	380467	386963	403160	402744	417801	425418	443602	443026	459450	470433	483665	493624	502352	513217	516882	529653	530694
560.822	85660	95073	103782	110651	120141	127856	133749	148352	155717	165346	176974	179896	192500	207556	218716	226787	236494	246468	260085	266087	274763	284953	297064	303940	308846	325334	335800	340562	350215	358153	370818	381098	390197	405509	406109	419913	428356	443979	448432	460799	471638	485563	496734	504520	514995	518660	532351	536880
560.95	86557	95489	104167	111139	120049	129602	136329	149503	156142	165524	176901	181751	193274	207984	217030	229769	236796	247822	261705	266841	275367	287062	299419	307237	310064	327674	336772	343688	353447	360141	374509	380179	392866	406391	409651	423447	431227	445235	455345	463304	476457	487400	494247	502438	518307	522252	534641	542047
561.078	86915	95761	104909	112020	121276	131298	137750	150417	157050	165596	177197	184891	195075	208164	219421	231987	237456	250479	261308	267427	279088	290419	299298	307881	313868	328546	335686	345215	355348	362381	376602	381674	396129	408837	412490	426765	434597	447223	457490	464179	481703	490277	495281	503765	523300	525628	538668	544920
561.205	87890	96185	105472	113453	122480	132425	137882	150451	159198	168400	179512	188532	199154	209314	223221	232185	241461	253387	264560	268315	280790	293524	300404	308556	317064	330849	339210	346153	357474	364594	376912	385092	397128	413711	417816	426616	440687	449718	458616	464829	486294	493548	498873	508311	525065	529412	545334	546339
561.333	88657	96476	105363	114801	124051	133504	139090	151960	162980	170887	180167	188650	201716	211919	223998	232441	245388	254766	266042	271375	284131	294244	304039	309398	321121	335018	343508	350857	360759	367059	379109	387816	397980	416506	423944	430540	448064	452914	462126	468618	490745	494722	504378	514904	531151	535688	545824	550741
561.461	89214	97914	106024	115768	123869	133468	139672	153004	165109	172030	180723	188796	203131	212586	224876	234041	245732	255861	264972	272283	284421	298225	305073	312072	322112	336299	345365	351323	362530	369824	381314	390703	398974	417235	426461	435812	448712	454663	466091	477556	493622	494746	508347	517735	533297	538877	547235	553580
561.589	90332	99537	107206	117368	124326	134012	140760	153771	165815	173601	181498	191035	203749	213752	227813	236955	246193	257161	265894	273360	285730	300659	306043	314215	321871	336116	346857	353082	361745	372904	384065	392964	399281	417974	427053	439326	446734	455443	469921	481343	493010	494011	508933	515211	533543	542150	552462	553042
561.716	91187	100770	109321	117131	124716	133439	143903	154495	166147	173557	183267	191528	204870	215111	229990	237398	247314	259444	269081	279109	286634	303005	309418	318187	325460	339244	347215	356294	361388	378657	386370	396332	403122	421260	426540	438850	446414	460272	475653	482589	496249	496219	512156	518883	533820	544777	552900	557250
561.844	93076	102163	110691	118883	126053	134736	146174	155699	166449	173866	185518	191181	205840	216344	231868	237271	251705	262826	270173	285354	289676	304311	310210	320774	329765	344229	347817	355556	362752	381383	388921	396709	404796	423998	428633	441032	450138	464625	477698	482127	499845	502208	512541	523645	535250	545337	554111	561286
561.972	93563	102816	111537	119602	126805	135852	146033	155673	167576	175994	187407	191888	206100	218770	233496	239324	252710	264270	270890	286915	291653	302703	311005	321726	332413	345736	349066	355455	366925	383574	391612	399469	406196	425302	430032	442721	451602	469197	475583	485739	500477	506097	516451	526569	536562	547088	557878	565007
562.1	93757	103210	111468	120702	129042	138550	146391	157072	170923	179113	188394	192439	208737	221995	234632	240194	253246	266333	273896	286833	292032	305094	314172	322050	334455	345610	352838	356594	370213	384434	393556	403211	410133	428942	432121	444116	454351	469655	476803	488271	501131	509657	522007	530546	539894	550120	560729	567570
562.227	93606	103663	113449	121617	129767	141101	147586	159061	171521	179629	188673	195352	212972	224880	237600	240047	254682	266527	277859	285858	292117	308518	316487	324140	334585	344977	357263	361137	372973	384113	394151	408408	413818	429155	434597	447144	457563	470911	479937	487411	500497	508761	527157	535138	544443	553882	565262	568689
562.355	93539	104178	115306	121217	129227	140843	149232	160112	170800	178884	188198	196535	214135	225975	238356	241160	256463	267869	277982	285273	297647	310244	316694	326441	336372	345583	360133	364093	374440	386069	394390	412110	418745	427768	438720	448870	459806	472626	481796	487520	502807	508300	528769	535259	544169	554982	567457	569084
562.483	94242	104363	115310	121530	130562	140823	149965	160987	171904	180822	189939	198303	214165	224515	237870	242982	257749	268931	278819	286533	301506	310833	318505	326204	335179	351489	360254	368197	374605	387979	395971	412072	422775	432644	440812	451618	461652	474615	485872	491209	504151	512660	529454	536231	544354	557063	571065	569963
562.611	94677	105117	114625	122170	131685	140725	151130	161754	173441	181501	191474	199571	213756	225141	239847	245782	259621	271860	280227	288429	302444	312844	321453	327550	338537	353933	363620	370584	374767	389955	398053	413946	425813	439245	442608	455576	463564	476628	486753	495795	505686	515112	530078	538901	549596	557970	574868	576096
562.738	94962	105248	115233	124318	133655	140144	151618	162606	171954	182211	193651	200418	213484	229419	240821	249815	263389	271943	282941	291712	301154	313845	324742	328176	342643	355924	367237	375136	378870	393714	398615	417043	424103	441687	446872	458485	466058	479255	488215	500912	509236	516384	533411	541584	552723	561689	575919	580097
562.866	96531	105870	117106	124309	135225	142325	152103	163648	172793	183280	195490	201769	214283	232445	242453	253694	266457	274097	287912	291713	301860	317291	326530	328813	345209	356047	368723	378465	381893	397139	400653	419946	424610	442098	449494	460101	469233	481989	492105	502241	512337	518273	536451	543208	555397	563201	577574	580230
562.994	97643	105595	116827	124971	135977	144485	154353	165586	176581	187568	198960	202973	218107	231815	245296	255345	268128	277425	290152	293434	305277	321555	327448	333220	346390	360504	369675	380405	387294	400995	402486	424204	428362	443892	455007	462848	470868	488294	496959	503605	514435	522608	540258	548073	557283	568000	583799	584026
563.122	98703	106648	118889	127764	136422	146054	155867	168543	180861	190014	200726	205627	220826	232781	248789	255155	269079	278574	292068	297533	310749	324199	328798	335768	349627	362788	372581	380399	391964	400866	403977	423984	430502	447799	456947	464378	472262	492761	497328	507352	518277	524207	540465	550480	556741	568211	584606	589672
563.249	99539	108281	119046	129189	137619	144780	155262	168535	181408	189355	199259	207929	221476	234230	248763	255845	268620	279846	293261	299060	311807	326268	331004	338153	351920	361619	372967	376923	392662	402879	407087	421757	432868	452093	455558	466545	474115	492249	496823	509431	519149	525313	540189	546562	557528	567668	580298	592017
563.377	100202	109486	118506	128757	138163	144668	155855	169724	181782	189071	199458	209183	221967	236561	247741	257203	270037	282475	295866	299129	312105	326687	331577	341142	354138	363649	372459	376935	393196	403423	411273	421936	436601	454853	455140	469068	476987	490511	499293	509028	521940	530785	539685	546603	561554	568193	580976	591854
563.505	100819	109655	118362	128946	137298	145057	157786	170682	181952	190190	201230	210598	222930	238750	249180	258496	270756	284758	296810	298721	313818	327928	332308	341049	356410	364601	373113	383175	396050	404873	413436	425232	437904	453238	458464	468868	477354	487539	500746	510971	525500	534360	542122	550066	566088	572956	583618	594264
563.632	101199	110659	119797	128953	138444	147466	160529	172460	183958	193650	204056	210645	224051	239347	252709	261430	272898	288438	298143	303025	316057	329910	337681	343713	360827	368132	376031	388587	400214	406215	416495	429277	440478	455290	462653	472506	479783	489796	505065	517193	530707	535187	548491	557046	569241	577586	590430	597667
563.76	101495	112131	121225	129305	140436	148755	162633	173552	185819	193502	206227	211766	225195	240838	252294	263171	274721	290287	302359	306647	319611	330413	340243	345638	362478	372354	381931	391821	402603	407837	419085	434151	444083	455190	465559	476605	480904	494110	508327	521364	533535	536719	553021	562108	568933	579346	592670	601531
563.888	101725	111920	121465	129697	139946	148430	160429	173006	186333	192828	206693	212959	227416	241340	252027	262172	273603	290370	302346	307980	320981	331199	340570	346305	362070	370799	381210	391028	401073	408849	420801	435586	444034	454754	465860	476862	485835	494156	508896	521778	533690	536504	552224	561523	570548	578543	592370	600249
564.015	102103	111424	121659	131454	142503	149203	158684	172716	187484	195349	206500	215018	228386	242681	254106	262871	276875	290568	301336	305748	322357	332694	341785	348469	361284	371827	382178	391498	399663	410774	423489	436327	444028	456699	467107	476832	487660	496796	506895	522164	532813	540595	550280	563280	573216	579056	594393	599269
564.143	103248	110636	121121	131001	142914	149479	161794	172933	186725	198203	209757	217094	229809	242096	256824	267243	278585	291885	303143	309208	324579	336319	342467	350984	361293	374389	385818	391735	402397	417262	427332	439830	444520	459143	469166	480005	490069	500830	508455	524656	533658	543473	554809	562970	575589	583032	596744	604445
564.271	104110	110810	123012	132711	143934	149691	163358	175758	187201	198219	210319	218931	231093	243880	257519	268249	282966	294327	306795	311502	325227	337378	342462	352369	362868	376506	386332	394678	402639	423513	428638	444886	446051	459659	469133	481630	492214	500269	512298	523482	539023	543008	555671	564204	575974	587745	597753	609450
564.399	105137	113009	125264	134012	146302	150759	164815	178842	189393	198754	211428	218285	231253	249444	260588	269005	285057	297686	310798	312541	327177	338165	343875	356614	364105	377689	387561	399068	404295	424452	429223	445335	449823	462838	471372	485678	497410	504204	515313	523416	540833	545791	559000	568869	578324	591652	599971	610428
564.526	105736	115317	126994	135738	148992	153560	167134	179854	191068	199159	213483	219821	234841	252583	261366	270715	287238	298453	314008	315485	327541	341397	346989	358419	368164	380868	391069	401608	408857	424672	432845	445642	453773	467079	475860	488385	503136	510196	520443	526875	541100	547952	561740	571846	584094	596928	603498	612421
564.654	106517	115060	128317	137226	150053	154096	168687	181276	190937	200348	214290	221951	238488	253513	262967	272155	287856	297299	315577	316349	328523	344025	348949	358778	370078	382539	392303	402357	410726	424421	435849	447142	453627	469621	477683	488105	502027	511803	524292	527944	540722	549832	562758	573422	582912	596478	603662	613503
564.782	107654	115336	129674	138698	150031	154098	170209	180889	192002	202376	214825	223790	238729	255678	261921	274244	289546	297962	314716	318089	329710	345722	352601	359529	371391	383574	394818	404373	411859	425411	435741	450065	452749	472047	480836	488958	498587	513493	526413	528710	543968	551594	563971	575130	583226	594424	603486	615697
564.909	109603	116566	132019	138577	150087	156867	171573	181545	194196	206287	216559	224303	240915	256315	262184	278219	290780	301952	317786	321050	333332	349147	356573	361203	373812	388487	398905	409143	416528	429621	438839	451349	456678	474728	485861	494794	500137	519985	526774	533542	550282	560104	567248	579018	584058	596690	608768	615689
565.037	109081	118472	132409	137809	149508	157958	171888	182429	194513	208009	216799	224705	243590	255671	263680	280038	291989	304974	319152	320816	336326	351682	356641	361773	377332	390967	400148	410841	418309	433254	442196	451833	462313	480509	487138	496610	504705	520610	527816	537484	555269	564451	570056	584664	586326	601068	610030	619111
565.165	109246	119171	131221	138362	151021	158559	174036	184244	196194	208790	217241	224046	245657	255159	266353	281111	292674	306493	318841	325370	339195	354352	357319	364077	378232	391356	402487	412673	419774	434640	442397	455227	463168	484428	486623	500539	507346	521798	526480	540254	556784	566540	571107	583813	589255	602444	611135	626930
565.292	108434	118365	131893	137836	151478	159910	173552	185211	196091	209020	218234	226136	242853	255237	269498	282514	293531	306573	320321	326401	338709	354847	359578	367276	377476	392159	402669	413779	419712	434267	443992	455703	463152	482155	485010	501082	507478	522460	526392	540691	555131	563759	573319	581069	591628	600121	613347	627981
565.42	108156	118841	133637	139969	153278	161237	172746	186182	196077	210709	217893	227968	241951	256312	272115	285058	296571	308110	322849	328511	339417	356343	362746	371561	377029	394693	402601	413396	419392	435581	444627	458624	466105	485562	488000	501284	509557	524242	529471	539300	557049	563503	577651	579035	593489	600800	618956	625437
565.548	110059	119584	135635	141799	154592	161911	173977	187346	197029	210728	221085	231563	244804	258698	275035	287254	297757	309975	324080	331938	340928	355263	364925	376338	380484	396943	406252	415650	421998	438851	448164	460745	467335	490692	489779	508236	511975	527464	535918	544832	563068	565912	582239	588108	596602	606509	624473	626143
565.675	110532	119545	136013	143089	155085	162360	175654	188205	197877	210968	224536	235024	245650	261851	275147	285987	299520	312206	325946	332998	341128	356940	366178	378118	382977	397227	407551	414887	425695	441744	449157	461214	468281	488740	488971	508780	516731	530089	537901	548374	569146	567914	584278	591330	597623	613313	623979	630728
565.803	111168	120581	134978	142456	155808	164205	175223	189383	199778	212940	225755	237625	249418	263470	277017	287253	301150	313118	326056	331163	342857	357698	368533	378873	386060	399702	407541	415205	426977	443590	452216	461756	471677	488472	491214	508014	519553	535576	537713	552745	571835	573996	587317	588608	597978	612850	624578	631758
565.931	110586	121390	135549	143299	156037	165378	175879	190701	201468	216207	228026	237645	251879	267752	279311	288682	304045	316486	329114	332910	346829	362648	369949	381777	388857	403344	412492	418069	428087	444481	455744	466635	473311	492889	497441	509453	522004	541507	541419	557698	572703	577323	586022	590439	600579	616627	626610	631345
566.058	111843	124176	137354	146300	157313	166897	177306	191923	203338	216788	227919	235942	252041	269500	279585	287177	307955	319779	333397	335782	349309	365504	373591	384523	393587	404786	416828	422012	432218	447583	454755	470502	476928	499040	503792	512762	522943	543686	547923	559017	574190	582451	588307	599473	607461	622020	630273	638347
566.186	113747	124211	137097	146634	157610	167269	179619	192252	204607	215626	228425	234667	252218	266445	280240	288959	305765	318088	334151	337596	350942	364622	375719	386255	393924	405224	418223	422526	432926	449568	454229	473391	479974	497619	505030	512197	521763	542264	549244	558119	572761	578775	590889	602021	610370	621990	632632	639352
566.314	114945	126802	136202	145497	158676	168415	181941	194713	205115	217547	231574	234098	254420	266110	283349	292038	307053	318664	334111	340515	354537	365095	377680	390825	396903	405726	420467	424039	436599	454386	457565	473280	481934	496796	506968	512163	522664	541832	550434	559423	573718	580072	591017	603640	614267	621928	636306	640420
566.441	115994	127762	137035	147815	160018	169158	182514	195017	208584	220307	232512	237397	254377	268102	285156	295686	308111	322268	336570	345120	355109	370406	382121	389053	398988	406601	422111	424585	441440	455947	462750	472373	485138	498405	507773	518417	523173	543002	554314	563125	577016	582602	593284	604522	617090	624020	638397	643926
566.569	116319	126990	138308	149892	159591	169108	182315	197669	210535	221376	233312	242325	256411	271580	287240	298127	309532	325202	338087	347231	357362	373718	388830	388666	398518	411105	425489	428695	444414	456154	466007	475393	485419	500947	506278	523085	526633	543848	558360	563591	579130	585853	596827	609019	619220	625165	640902	644974
566.696	116607	127695	140795	150810	161786	172805	183162	200682	211269	223682	234723	247778	259938	276635	288677	299126	313230	325146	342681	348552	360682	374559	388455	389230	399708	418325	429052	432821	445260	457450	468305	480547	487207	509272	507795	524576	533928	548711	561881	565292	583462	589079	598182	613085	620402	628721	643512	648611
566.824	116274	128459	142157	149836	163430	173561	184365	200233	212080	224667	237725	249714	261907	278716	288873	299403	316075	326987	342164	350646	362885	376880	385708	390911	405136	423192	431887	434267	445664	459817	470240	483600	487298	514651	511463	524381	539857	551684	564614	568691	585540	592747	599656	617638	623689	628965	645661	653451
566.952	117751	129101	144466	150269	164275	175129	187659	201046	212791	223578	238560	249020	264246	279925	291372	300416	318041	329554	340886	352761	366950	379420	387492	393200	410231	423516	433159	437984	449276	462970	470664	484929	488064	513367	518746	527227	546325	553909	564461	573798	588143	598135	605005	620377	625821	636532	647415	660263
567.079	119334	130297	143080	152026	165314	176719	188265	202845	213281	220671	238608	249040	264128	277554	292590	302869	320257	332232	344072	353252	369529	380040	388474	394371	409180	421602	432311	441592	449654	466669	471209	484636	490135	512028	523933	528557	546125	556060	562074	573137	593132	597434	610080	619160	627484	641353	647990	659796
567.207	120365	131260	143021	153620	166554	176747	187637	203893	214918	222449	239395	249998	264998	277100	294732	304164	321864	333566	347019	354547	368865	381337	390399	394696	410650	422088	432482	441756	450558	468702	472498	486045	489994	514170	525036	528938	547066	558457	565264	574294	593345	598259	611917	618515	630104	640181	651181	655506
567.335	120527	133372	144532	155575	167330	178057	188099	205968	216561	224785	244166	253355	266947	282086	298327	306691	321466	336424	351920	357011	369977	388622	396290	397226	416350	425887	435376	444822	455693	474531	478377	490207	495077	519524	524225	533773	549602	562078	571818	576665	594718	602249	615256	622767	633455	645032	660307	656059
567.462	120588	134896	146874	156737	168964	179655	191048	207788	218206	227549	248130	255866	270460	288081	301375	311483	323185	340282	353063	361070	373351	392258	399503	401799	421095	432460	437667	449717	458802	479692	480193	494199	502779	525528	529090	540010	552766	568534	574914	585690	599635	613068	622341	630962	639445	649965	668811	665202
567.59	121815	134000	149895	156713	170401	179993	193687	209417	219854	230279	248939	257437	271102	287857	302876	313692	325584	340716	354959	365236	376436	392185	400209	403085	419079	437817	438281	453503	461288	481618	480282	494393	509379	528189	532040	542429	555082	568331	577082	589145	602768	617485	626743	635803	642383	650821	667339	667246
567.717	123312	133695	148873	156167	171725	180901	193335	210379	220493	232453	248819	257618	270476	286324	305276	313020	327536	341233	357146	364326	378769	390874	403156	402228	417856	436304	439498	455482	460284	481476	482662	496229	509502	527554	534286	543157	553013	570723	575226	590338	601803	616044	628000	636426	641110	649234	663842	664905
567.845	123363	135413	147971	157697	171919	181942	194433	211414	222167	234639	249647	259113	274129	289371	307865	315731	331550	343562	357627	367797	381759	395478	404842	408263	419210	436212	442881	456871	465428	482527	486911	500236	511779	530103	538026	545225	556096	576365	582281	597251	606388	615451	628867	640333	644215	652400	665101	670188
567.973	122832	138650	147823	159553	173229	184680	196203	212182	224515	235584	250660	258682	276453	294072	308720	319032	335217	345755	361371	367594	383034	400636	405089	411440	422070	438304	444399	460892	468946	483003	492349	502282	514895	530555	540748	549590	561013	581149	586164	600030	612606	616589	631892	640856	648574	657398	667994	675869
568.1	124374	138174	148671	159275	173054	184468	197357	212833	224799	237419	253528	259788	277535	296665	309378	319948	335197	344809	365712	369574	383321	400329	406927	412752	422931	441046	444237	463850	469501	484633	496001	504323	520579	530840	538664	551533	561241	581208	584790	597098	611703	619163	631603	638876	649934	655717	671713	678028
568.228	123918	139050	150115	160896	174150	183098	198979	213103	225010	239904	255051	261297	277385	293175	312041	321474	336737	346545	367243	371337	382220	399087	409799	412783	427918	442555	448547	464042	469250	486567	497281	505976	519380	534411	538543	552882	561385	576590	581905	594919	610504	620094	631133	638517	650944	654913	672584	678004
568.356	124199	139896	151644	162263	175871	184610	200741	213562	227784	240556	255106	262671	279855	295554	313909	322937	338575	350851	370757	372762	385174	401163	411268	416193	430236	446874	454873	463793	474134	490553	498284	509615	518831	536825	544310	552395	562441	577031	585750	595075	612791	621412	632864	641709	654509	660268	676221	680086
568.483	125888	139907	153981	163978	177798	187306	202105	215123	229559	239126	255156	264357	281896	298520	314139	325526	340312	353099	374612	377821	388146	405382	414139	419706	433748	448390	457384	466685	477760	493888	500962	511689	520842	539924	546257	553983	570712	582324	597246	603397	617813	627070	638253	647017	659117	665758	682568	682393
568.611	127028	141829	154422	166344	178134	187593	201891	216071	228844	238960	255444	264771	284136	299384	313035	326913	342256	355365	372905	379335	394168	409910	414737	418532	434139	448240	455044	467458	478856	497245	501017	512872	522458	542467	548283	558414	575294	583732	598001	605016	622333	631579	640503	648274	662980	669694	684122	687934
568.738	127250	141688	153824	167813	178406	189922	201611	215236	228742	241520	257440	266617	287828	298962	313729	329150	344151	357855	370341	378261	393387	410700	415996	420541	435289	451076	456204	468527	483487	500088	502405	515005	523471	543758	551286	560813	571042	587155	595524	607761	623777	631398	644459	649568	665268	673051	681800	693927
568.866	128307	142491	154790	167997	180477	192321	201263	216462	231593	245108	259539	270431	290204	302388	317746	330504	345373	358512	371107	378772	393773	410760	418772	423629	436865	453464	461267	469884	483915	502649	503485	516618	527747	545152	554771	562109	574433	589945	598561	613602	627048	633652	645738	654358	667833	677029	686377	695769
568.994	128860	144282	154245	167149	181166	194427	203591	217749	234999	247580	262591	271700	289367	307265	323363	333331	347945	361057	376266	384106	396898	415471	422369	428794	438852	456850	465904	472312	486084	504260	507742	519150	533313	547707	560734	564623	580842	595446	603647	618247	628498	636349	647526	658743	668695	680616	688816	695413
569.121	128942	144702	156746	169034	182446	194235	207207	220043	236046	247620	262906	272768	288706	309736	328710	334933	349391	364311	378838	386646	398886	421131	422346	431445	440808	460425	469795	476347	489735	505014	513063	524186	534179	547459	563328	568502	586485	602546	603631	617783	630471	636897	651335	661257	669281	678461	691202	697374
569.249	131104	144928	158177	170570	183877	193828	207491	222149	234988	249581	261996	275716	291326	311144	328667	335870	348458	367675	380944	387290	403088	419895	426232	431064	443087	462589	472529	479678	489651	505100	515640	530234	534085	552697	566554	570130	587759	604491	604447	616405	634390	640001	654474	662155	670618	681253	694587	700075
569.376	134068	144843	159062	171076	185498	194462	206371	224461	235211	252228	264323	277727	294695	312116	329236	336193	350521	369701	384125	391240	407724	418388	429424	433325	447289	464876	472536	480541	488819	508468	513394	531578	535216	554455	567524	574508	585763	604733	607724	617638	639476	642441	654916	665230	673252	686831	695340	698038
569.504	134530	144729	159707	171853	187618	194739	209328	225513	237438	254259	267639	278681	295710	312248	329907	337866	353637	370049	384028	394770	407134	420720	428287	436948	449066	463908	474029	480240	489582	511494	514602	531477	540495	556957	569094	574367	585045	601415	608501	620294	637607	645116	652839	669001	677073	685717	697796	700272
569.631	132386	145567	161797	172756	187101	196682	211100	227321	240020	258026	272633	278550	298000	315299	331505	341693	357384	370202	384892	394992	407310	424855	430761	440423	447718	463095	479366	483475	495870	511240	520158	531494	545423	559717	569436	574115	586956	601551	610432	623850	636766	645196	657203	670296	680188	687949	700578	703960
569.759	133952	146912	162540	173529	186453	198976	212654	228503	242481	259613	273828	279214	299546	318415	333474	344187	359547	371842	386246	394988	408167	429744	434563	443451	450413	465909	482040	487709	498850	511855	525109	535831	545867	560769	572192	578296	591090	607912	616937	628569	640719	646363	663099	675609	681332	692777	701882	711045
569.887	135942	149790	164113	174316	186947	200212	214619	232018	243834	259338	275070	281461	301165	318285	334260	345895	358866	375318	390398	398586	408465	429845	435816	446979	453240	468818	485001	490735	498659	516954	527149	540929	545988	564535	573423	582550	594740	609988	621910	629057	646259	648349	667780	677475	684561	696754	703279	719092
570.014	137621	150620	164377	176651	188732	202202	217038	233902	245158	260328	277552	283621	304592	318645	336802	348718	362917	377743	393852	401025	410614	425886	439307	447968	455234	473774	486905	493306	499728	522277	526045	544748	545911	567125	574836	584337	598372	608618	621327	632200	649490	650647	668514	676744	687442	698431	706772	719038
570.142	138312	150748	163839	178610	190543	202864	217500	233886	245695	263559	277664	285211	303675	320024	335630	349946	364222	379632	394462	401938	411910	425557	444333	450362	460186	479479	485416	493328	504755	525233	526796	544978	550292	570146	576349	588296	601941	610436	620157	636187	652835	656177	672032	676315	693124	698572	712174	719245
570.269	137433	152297	165416	179175	193047	203500	219333	232971	249260	265786	278544	287780	303631	323400	336990	351334	367481	383159	394857	404505	416062	433336	445952	454704	467662	481601	485739	496384	511355	525274	530720	545862	557080	571821	580340	593040	608096	614509	625902	638148	651448	660490	672877	677815	698825	703297	715381	722338
570.397	137760	153760	168198	179389	194798	205505	222189	233773	252262	267823	280347	288953	307472	326334	338568	352216	371128	386903	396121	406784	418104	437515	448655	457334	470167	485390	490364	502472	513445	528743	533881	547623	560570	576583	583146	596472	608395	619538	633769	641292	653504	664317	675071	684626	699239	708517	718104	722758
570.524	138678	154689	170208	180094	195831	206010	222301	236894	252380	267971	281098	289863	310241	329622	340046	353395	372105	387682	396498	408979	418927	439615	449973	455953	470006	487170	492212	506051	513068	526896	533906	554916	560258	576558	585871	598785	607802	620253	636060	644338	657340	666960	674419	691515	697759	711152	719441	723807
570.652	138950	155164	170401	181831	194965	206528	221621	237923	252817	267914	280687	290846	311456	332399	338246	352059	373545	388259	397225	409259	420334	441792	452172	454471	470427	485461	495261	505228	511888	526182	535459	556816	562927	577765	588901	600265	607976	622402	635959	649119	660546	667825	673367	693619	695916	710921	718127	727007
570.78	140283	156861	169040	181493	196021	209624	222562	238069	254605	267011	283278	292978	312099	333439	339016	353935	374095	388277	401212	410732	424234	440935	451120	457098	471258	485946	497033	505777	516884	528664	539345	559059	567959	577434	592012	602985	610859	623408	636052	653608	664152	669500	676527	692277	697277	714206	717635	729661
570.907	142136	156899	170462	181356	198134	210723	225088	238925	257247	269484	286054	294858	312799	331375	341123	355185	373376	389370	407795	413910	426827	441196	454012	462851	470429	488019	498414	509267	520741	531849	541375	561530	568167	582065	594479	603043	614375	628728	638325	650325	668284	674605	677632	693554	701562	712975	721422	732859
571.035	145017	154628	170493	181489	200375	210700	227273	241463	256588	271914	286080	295437	313033	331715	344250	360552	374628	390257	409516	416080	427869	440666	457140	462350	472952	490453	501448	511028	520936	532214	542548	558626	565830	582471	595991	604176	616417	630789	638176	650007	667025	675831	682457	691605	701672	715982	726382	736327
571.162	144941	155127	170943	182609	200106	211907	226431	241552	257310	273557	285794	297866	312601	332095	346897	364413	374219	394420	408807	417162	429851	442891	456072	459146	476528	490144	501957	510908	522634	533633	548653	557047	568585	581845	597009	604161	618470	627548	638293	653302	665426	675547	687486	690214	704988	718483	728027	740960
571.29	145680	158546	173643	186293	201426	214117	229018	243105	258665	276235	289438	302906	315431	334588	351478	368002	378125	399555	412188	418060	434373	447237	455799	463827	478341	493724	504656	516445	526316	540626	554801	560766	575930	586603	597829	606833	620620	629984	643355	660383	668995	678017	691908	696769	714178	722125	734012	741799
571.417	146789	160073	175923	186773	204351	214802	229762	244717	257837	276492	290542	304729	319230	339958	355375	367987	380098	399889	413644	420066	434833	449146	458504	468379	480453	499376	509101	521340	527511	544089	557587	567782	576413	593167	601161	609145	624161	634662	644645	663142	672618	681706	690707	698344	716892	726668	738546	742288
571.545	145611	162025	177914	186066	205322	214401	231048	244266	257484	276461	290384	304695	321963	341784	359557	369111	385262	400182	414394	422771	435342	450622	461244	469398	481713	501765	511617	523790	524261	544168	557649	570885	577940	591960	602723	612026	623462	637591	643448	664934	674511	684374	690193	700980	717122	730053	741410	736512
571.672	146600	162323	177989	186872	203385	215222	231995	243644	259051	275525	291139	304315	323527	338584	360139	371658	388867	398733	415671	423651	435266	453669	462741	470813	482463	498806	511023	522659	524289	547211	557002	567623	576441	591177	601613	614015	624697	639667	643917	667580	677067	685176	694051	703446	720123	731544	741495	737457
571.8	148375	162246	176789	187316	204689	217015	232050	245849	260609	277842	292553	307236	326288	341425	360741	373467	392411	400350	417433	426798	438446	459453	465925	473453	484784	501392	515279	523680	529878	550970	558160	568777	578701	597469	604714	617902	626783	641470	649969	667434	677673	688229	701148	707668	722243	734992	745297	746309
571.927	148338	162293	178055	188767	207067	218772	232995	247986	261754	278065	294824	308013	326727	342695	361937	376235	391925	404147	420174	428166	442481	462816	468738	478253	484778	505541	517460	527281	532652	552997	558718	572482	580484	599820	608995	621203	631348	640503	654200	665288	678398	689249	701287	710569	723211	737620	750158	749111
572.055	149016	162869	180071	189544	208342	218687	232792	249649	262247	279048	295371	306620	325359	343501	364447	376053	394117	408175	422561	427593	446324	462968	469597	483296	487203	506485	517133	528636	536452	555757	561044	575091	580735	602057	610568	625466	632065	640923	657622	665123	680702	688026	702332	710317	725061	739768	751017	751177
572.182	148645	164333	181845	191299	209389	220346	233335	252398	265537	280680	298310	306577	326855	348131	365441	379491	395258	409629	426538	428924	444373	464690	472878	485767	490417	506691	521867	529316	539741	556848	565809	579164	581837	606678	612788	626544	631324	647063	660521	666977	681607	689790	706529	710387	729299	743296	752688	754312
572.31	149223	165558	183103	193809	211408	222346	237116	254111	266488	282803	299948	309709	329809	351983	365163	381516	395306	411146	429826	431389	444810	467689	477266	488523	496683	509676	526347	533526	542334	558548	568871	580965	586861	608973	613854	628063	631674	653089	665486	671934	682648	692823	706557	715057	728065	743581	752158	754982
572.437	150654	167407	184358	195147	213661	224107	240150	255373	270573	287194	302826	312132	334771	352563	366242	383307	398188	414097	431501	435629	449580	469693	479327	489604	502837	513361	527830	535658	548014	558218	572152	580915	592898	609869	614758	630795	634565	658871	667583	678708	685023	694179	706384	718296	730484	745992	750663	758043
572.565	152855	169211	185641	196522	214756	224738	239628	257517	273869	290269	303784	313363	336034	352726	371259	386318	401548	417161	433932	441011	452390	472574	480983	491738	504168	518851	527411	536342	551864	559280	573986	583737	596057	610733	617595	631654	638102	663476	668221	683587	692068	698365	709857	718919	734633	749278	753490	762013
572.692	155141	169255	185329	197730	216086	224784	240528	257829	274130	291200	304859	316347	336685	353975	373236	388003	404957	419904	435979	442515	456848	474218	481282	493531	502331	520718	529863	539683	549934	559491	577273	583395	599011	611070	617038	632753	639347	660460	669093	684132	697040	701017	713217	717760	734652	746985	755386	763472
572.82	156895	169717	186217	199006	215713	225773	240862	259722	274888	293468	307464	319133	336592	355869	374419	389113	405712	420974	436696	442922	458357	476803	481425	492634	504642	520833	536096	542584	549846	564700	582770	587545	600846	615781	619836	634568	643629	662944	668384	685471	695109	705625	715592	721286	733575	745509	756216	770399
572.947	157455	171981	189234	200135	215131	229590	243833	263130	277059	296629	310852	322744	339537	356924	378665	389378	407334	423591	440941	445376	463446	480734	484928	496288	509942	525920	541037	545473	552323	569455	585231	592358	605287	623819	627049	639417	650934	667111	673211	687013	698407	709082	720232	729423	740147	745978	759815	775011
573.075	157066	174025	189110	200760	215895	234129	244755	264454	278437	297446	313048	324415	343409	357994	379908	389909	410580	425930	441871	446103	467723	482982	491081	496082	514266	530227	543316	549181	556746	569350	585027	596317	607416	629086	630229	640634	655129	668781	677819	688427	707063	710879	722003	732163	744942	749650	763255	772064
573.202	157988	175293	188844	203091	216386	234205	247502	265012	279379	298492	314704	325551	344441	361478	379974	391717	412488	428862	440996	448003	470370	486868	493206	496829	515877	533490	543266	552418	562146	573730	587640	599755	610505	628566	634312	645589	658497	672994	680750	693345	710400	713881	724172	735620	747467	753571	765079	771949
573.33	158397	174699	191101	204638	218661	234384	251052	266172	281715	301709	317135	329116	345877	364610	381573	396191	415031	432533	443103	452726	468653	489857	497158	502182	518467	536338	544312	554483	564804	577344	594119	601105	614437	631467	639385	650586	660823	678299	683446	696360	709516	719743	729769	738670	748504	759216	767409	778119
573.457	159243	174319	192336	207125	221736	235354	254355	266698	284367	303293	319132	329950	350463	367242	385234	400367	418568	433965	448946	457992	470108	489276	500582	509220	519640	535948	545490	555281	568337	580961	599149	603577	614017	632996	640847	655429	667006	682889	683082	697869	714357	721206	733410	737201	748763	763207	772670	781477
573.585	160219	175471	190844	206972	223050	235350	256303	270634	285046	302878	319271	332008	353711	365953	387948	400312	421490	432927	452031	461916	471270	487567	501079	513611	521565	532570	544842	558346	569305	581733	600725	604437	611677	633226	637893	657882	667460	688283	683663	701734	717280	719935	735980	738158	752440	763642	775723	782953
573.712	161856	178862	192570	207820	224033	237395	255974	274764	288066	305269	323144	334966	353805	369925	387587	400965	425844	435448	450398	463192	474788	490191	503293	516723	523111	534360	546988	562077	569206	585028	599131	608624	612884	633432	638632	658477	667100	689284	688147	705279	718579	722291	736494	741099	755184	764827	781747	785904
573.84	163542	181068	195931	208541	224924	239532	255407	278290	293121	306376	325247	336737	355522	376191	390460	405440	430078	437663	452703	464259	477943	496679	504372	518254	528652	538324	548409	566930	572648	587696	601678	615475	616120	637467	641917	657968	671373	688506	691121	706591	724590	726602	739598	746934	759091	771328	784700	788346
573.967	164356	181059	197094	210445	228124	240773	255282	278259	294114	307291	325354	337950	354797	377407	391601	405320	430882	441929	455862	465892	482053	496310	505835	518058	531706	541029	550475	568718	579716	589008	602881	616744	618765	643054	646897	657284	674451	689438	696563	708023	725952	729212	741696	752274	765595	777415	786627	789984
574.095	165145	179979	198835	212246	229543	242742	258065	277793	293021	310581	326985	339189	355073	379189	393382	406739	430571	443234	458250	468975	485107	499954	509288	519549	531080	544672	554484	574417	583826	590540	603980	619493	619756	648420	650970	662114	676492	690124	702217	710326	724173	732733	747478	755753	766507	779027	788129	792159
574.222	167828	181266	201136	213958	229576	246339	261525	280150	293400	311122	330609	344865	360897	381856	399412	412639	431764	445714	461664	472747	489376	506600	515717	520997	531741	553630	559903	579721	586644	597315	609244	623326	625793	652555	658990	670834	680478	698156	706889	716660	730560	740444	755132	761614	772973	785221	790529	796977
574.35	166797	183889	201089	214040	232162	247727	263496	281172	294518	311631	331887	346183	362229	382696	399447	416519	431429	447237	462094	473041	495028	509151	515148	523608	533807	556128	560850	578156	587222	601143	613006	625228	627894	654253	662304	671975	682478	703983	710373	722231	736709	738515	756649	763480	775462	784674	790876	801829
574.477	166621	185124	202280	213979	233500	246729	265576	282738	296994	314265	332206	346873	361506	385011	403731	417369	433031	449399	461510	474142	497362	510308	515160	529163	534576	557766	565062	577177	587633	605709	617453	627475	630065	656457	664541	675478	686465	705986	713682	726681	739663	739377	758800	770561	776631	786953	793376	802625
574.605	169520	184210	203621	215053	233775	245028	263908	286155	300184	315534	334743	346672	360571	386707	402745	419985	435426	453454	465691	477142	495967	511406	517765	533346	533754	559237	568874	578630	590431	610389	620134	629058	634752	654667	666744	679817	688502	703939	715057	728054	735359	742874	760694	775990	779095	788386	795232	804238
574.732	171921	184693	204030	215558	235436	245449	267376	290820	299606	316006	339369	348941	364523	390770	405729	422107	437272	458389	471219	479525	496438	515796	521621	534337	538804	560046	571324	584896	594546	613268	620289	635067	638374	656357	666309	681574	686219	706743	715675	729269	736267	749019	762583	776350	779968	790820	799390	811202
574.86	170372	185847	205647	215420	235767	246170	271809	289837	299411	315576	340190	352036	367806	393260	406500	423919	440163	461540	475008	482663	497776	519123	525237	533935	542381	566069	571829	586716	596901	615244	620708	636732	640857	658626	665343	686165	688536	709588	718797	730117	737849	751512	764515	774238	776579	791752	799820	814723
574.987	169838	187991	206249	216148	236981	248789	271689	289390	299911	317807	340218	353329	370974	393099	408905	426261	444053	462456	477012	484229	499085	521089	525869	535643	546087	567012	574002	587719	600487	615967	620624	639590	644888	661961	669299	685352	691915	708483	718979	731757	740315	752118	764698	778486	779167	793105	801277	815348
575.115	170668	187177	208409	216669	237575	250927	270450	287450	302929	318666	341097	352771	372940	393912	407117	428047	442755	463554	478324	485930	502092	519823	526221	537488	548392	567673	573689	587773	598629	614581	623087	640053	649725	663231	672811	681099	693319	709386	717326	733998	743680	754253	762695	781418	783739	794788	801446	819394
575.242	171099	187919	210501	218857	239042	252970	273234	288806	306297	318972	343405	355016	374126	398755	411564	429122	443328	465527	482712	489468	502648	519772	528551	541927	553267	569289	578681	589031	598119	616696	624704	640165	650028	664838	676667	685104	694334	710345	720511	733015	743305	757135	768416	779715	789399	796259	802642	822806
575.37	171600	189028	211991	220955	242490	254568	275854	291232	309314	322003	344421	356469	375316	404127	414390	430148	449818	468747	485057	494975	504792	523032	533508	546038	558300	572757	584808	595671	600933	618876	631899	642259	650794	671801	679622	694121	698287	714092	726025	736300	746740	764018	773603	781666	792203	795812	806913	823960
575.497	174179	189384	209429	221566	245143	256177	276129	293070	311728	325842	344539	359375	378236	403830	416353	429663	453686	467208	484464	498858	509751	529291	539101	547085	558293	571784	592777	597811	602494	621655	637308	642204	650877	673301	682653	701261	698618	717046	729167	739284	754169	770200	774346	782943	791198	799778	808705	824255
575.624	175951	189628	208751	223318	246878	260003	277832	295841	313475	331833	346974	364726	384847	402949	420109	429820	455134	472902	487629	499031	517123	533161	542250	551157	561547	575951	596176	604880	606665	625625	636342	647262	657462	673836	686129	707347	704391	721615	733647	740663	759003	772752	775950	786303	795197	805372	818011	828688
575.752	176930	191000	210017	224369	249259	261773	277649	298295	313805	332962	348457	367308	386756	405851	422207	431114	456737	477374	491078	497358	520416	534121	543353	555180	565505	582205	595627	606595	613250	626113	633025	654807	662326	678914	687215	708829	711955	725340	736341	744668	762346	769360	779693	792054	799026	807789	822705	827304
575.879	177399	192501	210434	227088	249238	261815	278285	298449	313566	333949	349725	369802	388251	406654	423811	435120	458974	477235	493582	497378	520850	532551	544377	555964	566202	586271	597586	604493	616509	626788	630612	653422	662349	682883	687796	704328	716681	728316	737142	749443	762432	767302	782179	790447	797824	809408	820810	827000
576.007	178375	194448	212314	229346	249941	260051	277574	297163	316211	334140	351296	366530	385447	405702	426291	437510	459552	479993	492290	498915	521260	533655	546074	554645	561119	588526	596070	608997	619494	631094	635291	653869	662428	680802	686964	700749	717422	727267	737288	751880	761392	769194	779108	788444	794685	811355	820938	826905
576.134	179115	195752	215429	228706	251539	261872	278685	298727	318458	337147	351605	365850	384449	407127	429161	437499	459639	481281	489639	503583	520309	534055	550785	555136	566419	587606	591754	614593	617497	631261	640747	657386	664685	682027	689863	702085	721063	729012	736373	755033	766259	773990	779206	793298	802958	813390	821370	833734
576.262	179721	196820	217513	228255	252252	264773	282327	305328	320431	339435	354775	367569	388547	410346	430191	444389	460312	484503	494532	508583	520319	537337	553138	559022	572666	591030	595689	615752	619877	632093	646560	656547	669974	689565	698188	706000	723614	730338	742797	755860	771669	778019	783927	801715	809404	817426	823760	838096
576.389	181283	197242	217746	229234	253000	268060	284080	305856	320457	338698	357261	370902	389568	412357	430869	450584	462868	484543	500639	509739	522291	542911	553599	560639	574926	596604	598849	611067	623548	634469	652310	659089	671781	694477	702202	710738	724082	730533	748309	756098	772419	780255	786943	806964	809708	822035	826323	840407
576.517	181046	197755	218004	229915	254711	267423	282318	304898	320514	339358	359470	372373	392118	415134	430979	449806	465605	485073	504115	508239	521928	544802	552480	561871	576671	595840	600608	609087	625224	634394	653455	663752	671648	691770	705447	713600	722558	732630	753729	754984	769693	782060	785850	805374	809811	820091	829371	840234
576.644	183750	200786	219853	232914	256957	268309	283995	305406	321293	341215	363443	378095	394536	418652	434789	453571	470914	490567	510482	511731	526994	548497	555730	566788	577770	594927	602034	612480	630316	640789	658168	666923	673649	693140	706118	720899	726333	739289	759547	759682	775719	785636	792904	808082	812810	822134	834153	844056
576.771	182499	204426	218687	233999	257140	271911	288084	304753	324271	341916	363764	379891	395576	419576	436860	456305	473144	492729	512335	512249	530692	548728	557783	567026	578102	596123	605784	612733	635423	646765	656025	666803	672508	697604	701685	722262	731418	738152	756656	758844	778948	787458	797637	804409	810169	824877	836564	842500
576.899	183232	208026	220190	232536	255816	270849	292659	306497	325187	343034	363765	378040	395362	417550	436310	458062	470946	492285	508017	513897	532413	549859	555708	566863	581801	597709	611542	616538	634645	646236	656434	665711	674724	701435	702561	720240	731797	736387	754060	761042	779297	791294	801655	804757	808791	826851	838520	847426
577.026	185586	206590	221254	235032	257198	272032	294241	307722	326703	345210	365659	379636	399059	419644	438877	458295	470105	496646	509419	519676	535253	552995	561633	569329	583832	601769	617612	623180	637720	648465	658184	669687	678320	701434	710666	722915	734295	743623	756324	765794	783085	796675	805911	807192	817147	831145	841550	851962
577.154	188554	204867	222283	238002	259159	274824	295946	310754	329296	346379	368836	379477	402154	423737	440551	456536	475779	497378	514254	523149	536631	555909	565121	571850	582550	603969	618321	623880	639398	654555	660287	675070	680048	703392	712040	725346	736178	746445	755528	771051	787591	799197	807809	807003	824088	832752	843578	854057
577.281	189653	201842	223037	238287	261320	274354	295884	312177	330968	347438	368991	380376	403037	426565	441087	456202	478002	497125	516129	522923	536105	556457	564190	573033	583526	603986	616453	622952	639365	655137	658319	680391	681242	704789	709693	723251	734679	751542	753288	773559	787655	794685	804103	807293	824406	827923	840744	852770
577.408	190479	201878	224631	239658	261990	275474	300668	314546	332479	348493	368951	382079	406516	427037	445011	456807	482071	497176	516811	522796	539770	558857	562835	576846	585729	608050	617779	624874	640826	655805	659854	682568	685954	705057	712710	726431	737898	751867	754220	772730	789055	796540	806646	810961	823804	829182	844530	852492
577.536	190452	206733	228423	240347	262585	276600	300652	318541	335736	351105	371885	382558	411275	429020	449228	461079	486182	499784	516868	521194	544868	561328	566539	582253	589367	611913	623510	627283	641018	659280	664737	681899	691521	706280	715837	729825	739450	755938	760473	773565	792337	797691	808269	815848	826047	829546	848294	854346
577.663	191185	209783	229138	243027	265796	280445	301112	319906	338705	354485	376105	384797	409844	433385	452934	465367	488072	504897	517560	525091	547434	563858	574386	587047	595178	617916	627434	630690	643046	660779	673292	684229	697617	714077	719389	734981	740662	760644	764505	778516	792460	798412	810450	822769	830475	833905	850530	853982
577.791	192325	210100	229289	243967	268570	282879	300993	321545	338343	356398	376297	387904	410646	436425	454121	471177	488151	506146	521750	530470	551676	567216	579520	586126	599854	620658	624965	634477	649418	661522	677677	686246	699915	717919	720580	740305	741911	765749	768969	779871	793689	800277	811614	824788	834018	835639	853601	859001
577.918	195003	210415	232039	243552	269935	284762	303988	322363	336823	357876	376668	385661	412869	436644	454296	473176	490956	508354	522956	531266	554772	568525	579963	585674	601852	619843	624399	639471	649933	665862	678024	688165	698357	718857	722269	741522	744642	766989	770844	778148	794765	802158	812760	826693	835796	838755	852344	861065
578.045	196437	211609	233365	245084	272767	285743	305821	323204	339943	360908	380927	386709	416394	438740	456564	474585	492830	510897	522895	539041	557542	573181	582861	591996	609029	624206	630327	644671	651732	669735	680670	693248	701987	718404	726137	744988	748749	768895	773926	778725	799559	806296	813892	828427	838842	843617	852373	863890
578.173	196807	212095	234892	248900	275175	286218	307406	325561	343271	362834	381613	388514	417774	441088	460508	477799	493046	514934	526783	543476	557040	574315	583877	594875	613020	624682	637820	647492	654260	673888	682189	693043	703803	718726	731870	748774	754414	770145	775078	782957	801638	810880	816671	828246	841281	852753	857394	867242
578.3	197631	213863	236043	251381	275229	285778	309557	326916	343867	364191	382909	396014	418447	443520	461751	480517	493944	517366	531412	545680	558927	577133	589852	596046	615185	626961	638953	647448	658618	676551	683613	692400	704451	725550	737153	747321	755575	772269	777060	791118	803569	813228	822619	835507	846298	859544	862392	872062
578.428	197052	214505	235061	251781	275399	287684	308979	330092	346692	366051	383072	399699	418818	445021	463846	478627	496015	517818	528791	548112	558908	577442	591722	595928	614066	629459	638004	645048	659532	677390	686074	692902	704538	727398	737992	745668	755535	773451	779405	788588	802884	814842	825247	835966	846954	859142	861221	867255
578.555	197697	216328	236754	249207	275243	289890	310359	331358	346375	365675	384022	400733	421517	444163	468838	474684	497075	518035	529396	550153	558834	580149	588058	595610	611450	628967	639054	644331	657979	674151	682289	695942	704065	726225	740781	748335	755890	773161	786265	786328	800554	810514	827559	831861	848458	857410	861337	866838
578.682	201117	219194	239154	250860	276850	290759	312158	332413	347739	366874	392774	403059	424080	448161	468537	480158	502626	520825	536607	551113	563532	583861	590629	600431	615055	630392	645052	651151	660635	676213	687047	702335	710998	726834	743738	757209	759390	776564	787980	791039	802909	813709	829792	835251	853528	861475	869046	868445
578.81	203510	218832	241899	252845	277616	291474	311992	335109	347776	369154	396454	403197	426279	452658	467220	488546	504014	523766	537284	549691	564733	588620	594352	601401	617932	628765	649081	657037	663235	681228	692765	706233	716722	729666	743129	759670	766038	779357	787337	795967	807205	819352	828144	837205	854203	863586	873178	872578
578.937	202962	219711	242142	253536	277047	295921	313105	334325	348572	370251	395771	403977	427446	453378	465185	492243	506059	524375	537251	547935	566407	588855	592825	603516	616036	630980	649317	652628	667187	684945	695218	703585	717997	732616	741552	755765	768063	782016	784484	793907	808614	820903	826201	843274	859793	859186	872822	871043
579.065	203414	220311	241922	257215	278053	296504	318059	334339	349693	373914	394150	407613	428272	455262	469313	492598	506799	524458	539181	552282	569016	590408	596914	603964	616051	631276	652388	653116	671179	690326	698630	706028	721991	739903	743179	754425	770038	788405	785273	798432	812351	822965	829061	848670	865908	861711	873860	875199
579.192	204318	221226	242874	257812	279502	298339	321101	336065	352730	376238	395285	411362	430101	454909	473183	492408	511560	525855	541776	555823	573008	593396	599260	605107	622428	631774	657516	659131	674636	690853	699847	714110	723483	738038	743928	759988	773107	786870	787194	805025	818169	825289	833775	853306	869164	864460	872781	881675
579.319	202322	220845	243177	259111	280288	298910	320028	338761	354929	377317	397833	416075	433505	455666	476918	491110	515925	527890	543191	554964	573534	592652	603788	607339	623803	634438	659749	662444	673992	691208	698862	717603	724128	736498	744479	764641	772056	789490	791589	802682	819035	826487	835752	856647	867436	866017	874018	883305
579.447	204612	221416	244980	262648	282784	301302	320071	343254	359194	377529	400330	416566	436324	458783	478066	494833	518393	533377	546368	558711	579064	596234	602301	611799	628682	641225	659346	664207	677351	695020	702328	720853	726280	743299	749322	766618	775787	794902	800871	803374	827193	832231	839611	860501	863936	873385	881462	885448
579.574	205617	222287	246817	266112	285084	303156	322397	344828	359512	376402	401118	417416	440643	462961	479184	495370	518108	538023	548269	559871	582601	598897	605602	613216	631894	648062	661098	668191	677322	697572	708188	722870	731849	746990	752619	769073	778000	795281	801350	804679	832153	835103	846679	863287	869193	882253	885623	885930
579.701	206097	226670	245994	265311	286781	304651	326450	345445	360603	378907	401212	418191	440512	466102	481407	496102	521583	538535	550672	560033	584345	597330	609443	613496	633805	650618	663512	670068	678061	702990	710200	724288	732209	745982	756581	772667	778424	797061	799688	814938	832973	836981	852216	865853	874368	886722	887155	893359
579.829	206934	229278	246454	263877	287694	305639	327219	346051	363237	382679	400609	418394	439296	466696	485869	498558	524914	540133	553614	561323	586365	600681	609994	618088	636047	652695	666025	669583	681830	704827	710484	726678	731751	746194	762531	777436	781370	799585	801512	818032	832751	842227	851996	866748	872949	884805	890956	895203
579.956	206614	228701	247653	264974	290172	305850	325785	346883	363987	385179	402177	418574	439242	468070	487627	499747	527416	540730	556336	564614	588872	603196	610233	622061	637744	654317	665886	670149	681708	703225	709412	727288	731725	748322	766628	778723	779634	801813	806182	816676	829709	839687	849555	864127	870694	882362	892519	893405
580.083	206474	229479	248377	266565	292022	307032	327082	348751	365083	385094	404795	419942	441868	471127	488052	502342	528599	542751	558217	567706	588994	607786	616164	627059	642700	654603	669357	673401	687027	704643	713190	728736	733162	753405	763171	782285	784414	806635	808835	817657	832148	840154	851276	863622	871857	886457	893756	897215
580.211	208108	232330	250843	270627	294131	310000	327472	353529	368204	387605	412831	424479	448284	474694	489975	509749	531585	551501	563503	571412	588376	612054	624135	631862	647880	658552	674453	675921	692519	709329	719926	733246	740732	759847	764872	781454	793596	810694	815008	820499	839399	844749	855318	868844	879610	891957	896347	905043
580.338	211327	234715	252652	272646	296153	311365	327154	356234	373392	392529	415252	426836	452225	479514	492044	512957	532158	556662	568326	576290	590769	614515	624536	632338	650701	663820	676939	683090	696818	711459	723844	735282	745441	766143	769463	781766	798544	809289	816000	824731	844085	851209	862432	873681	883968	892579	897526	909455
580.465	213674	233381	254851	271695	294312	312239	326937	355105	376244	394126	412893	426755	452340	478889	494498	517550	529903	554803	569818	575612	589945	615111	621628	628389	646365	666645	674123	685519	694673	712297	723882	735292	745595	766729	771145	784564	794378	810083	816896	828922	847282	852895	867869	872404	884728	891906	898753	910502
580.593	214052	232976	258000	271350	294677	313478	329162	355488	377499	395764	411942	428235	454899	477724	496422	518202	531734	555434	568264	576862	593561	615861	623634	630768	648243	667872	672696	685875	695084	712035	722348	737972	748590	768412	773030	786175	793503	811689	820878	829171	850658	856743	869602	871971	883193	888932	902650	909702
580.72	216904	235917	259279	273910	297972	317976	333309	356023	378976	397441	416490	430062	461152	478367	496940	520155	539983	559175	571348	581211	595065	619274	629344	639394	655897	669941	675606	688006	700072	715704	723200	741359	751764	771203	779723	791186	799157	817547	826408	830718	851542	861202	872492	876711	885377	888708	904438	907327
580.848	218874	237468	261144	277577	299204	318024	335843	356744	379346	395792	418435	433725	461175	479494	498119	518640	545716	560851	574865	584431	598286	619719	631472	641321	660080	670639	679071	693283	701923	720524	721862	742151	750966	770089	782461	791705	798158	818057	827410	832807	853300	862345	868292	881469	883109	888316	907415	908602
580.975	219928	237784	262165	281710	301149	317136	335183	358409	378024	393757	420575	436093	460706	479442	500538	522895	546138	562616	578182	587915	603179	618248	633871	639015	660225	672220	681849	694778	704608	718003	724703	743010	753396	769842	778185	792334	797339	818828	829655	835377	855993	858953	868280	883195	883218	891386	907086	908643
581.102	220311	240817	263497	281698	303457	319227	337011	361211	380034	396461	423316	439299	462266	482193	503825	526086	544208	565333	580224	591564	605685	621214	633689	641784	660077	676747	686368	698157	708953	723010	727051	747318	758321	773180	783083	799172	799508	822406	832138	834503	855091	857699	870991	883149	888905	898112	907060	911596
581.23	220695	241319	262474	279147	303416	318798	336043	361450	378568	398935	423739	438820	463741	485385	505723	526454	545499	563401	579584	591915	607162	623596	632936	646401	660772	682844	690897	693398	711684	723975	727740	747141	760594	777115	783774	801848	801796	824490	829428	838675	853347	860901	870107	881828	890335	897131	910941	916258
581.357	218967	242906	260955	277727	302358	319855	335958	361003	377889	399078	422213	436674	462864	488306	505247	524883	545699	558244	576451	590597	607010	621299	632038	647304	659923	682717	687639	693193	709342	721124	726123	749132	758474	776664	783722	799040	804940	821230	827199	840028	853182	862905	870505	882873	886789	894016	914306	916535
581.484	217154	241729	260827	279201	302618	321011	338399	363610	379718	401261	422781	438125	464079	487524	507308	523473	545784	560803	579343	591890	609221	619687	634109	648658	660346	681259	685108	694350	708116	726993	728053	754036	757576	781157	788167	800163	804805	822493	830910	838478	855562	863701	875194	886336	888644	897562	918322	917761
581.611	219190	240971	262295	280642	304287	322537	342660	367733	381436	405050	422988	441750	467912	490712	512614	525497	547765	568177	581415	595955	614119	624197	639843	651463	662372	683266	687370	698387	707407	734390	734060	754773	759378	782349	789977	806329	811883	826946	835807	839574	860909	863052	877018	889045	893440	900277	915346	915319
581.739	221928	240219	265611	281971	309083	322563	346908	368121	381954	406610	423977	444406	472076	495284	517633	527739	551308	570874	584529	598654	617239	628856	641502	651029	664632	681100	688740	701146	705651	736532	738395	755153	760535	779897	789525	809557	814315	827171	834539	841861	863657	864091	875423	887047	895039	903818	912008	912192
581.866	224559	240914	267668	282007	310461	321692	349393	368227	385399	406328	427173	445070	474075	494682	516044	526727	554742	571492	585993	601898	616036	627638	639093	652273	664228	681498	693915	703477	710874	738202	737524	755128	767292	783746	787146	811503	811829	822724	831863	842773	862599	866161	875512	887862	894938	907633	917280	911540
581.993	224291	241790	266720	281699	311705	321506	348891	365989	388641	407654	428366	445930	471941	490397	512951	527439	553967	570644	585852	598725	615047	629331	639196	649561	666269	685259	698118	703639	716772	733707	736335	755219	768440	786953	783885	808440	810527	823100	832263	837233	864385	865723	875272	886588	893360	909096	917254	910111
582.121	222194	241914	267283	281904	309712	322776	348057	365741	388658	407040	428372	446201	469406	489087	513883	528186	550590	567284	583755	594668	613703	630961	635497	651104	664921	686306	700214	705826	720971	733394	738611	757792	769708	788833	787792	804161	809370	829019	832651	836647	862673	867591	875434	890992	899040	912465	923221	912376
582.248	221925	241935	266686	283136	310309	324744	349997	370561	390342	410227	430760	450327	470298	491779	517664	527285	551653	571078	588533	599497	616921	635099	641459	659864	667481	688613	705999	708444	724027	737777	744986	760868	772569	788388	793264	806915	814500	834272	838129	843514	863245	873585	880290	895138	901370	916661	928756	917445
582.375	221769	243283	265278	284597	310235	327762	348697	373100	391029	411498	431810	451599	473017	492802	518626	529558	553454	570910	588828	601801	619447	635739	648685	661068	671468	688200	704287	708658	722103	738877	749402	758198	773624	786071	796515	807755	818045	829982	839529	849969	865087	873708	881858	891639	901815	913707	923714	918818
582.503	223798	245508	267637	284935	311918	329963	352011	373857	392774	413641	431519	452328	475653	493751	519122	531464	554229	570709	590124	603319	620694	635766	650188	657453	671564	689046	701593	704680	717612	738194	747255	760568	770921	785881	798014	807202	815154	831887	840579	856138	862973	870919	882680	889678	899883	908375	921375	918793
582.63	227014	246971	270676	287292	314105	332208	352396	376770	394446	416194	433002	453324	475216	498833	523888	537942	557296	576478	593813	606831	623564	637332	655248	660993	673793	693451	705989	711053	720821	740409	750681	768292	774659	790075	798939	809466	817634	841221	846028	855767	868586	874687	887356	895612	902031	913061	922490	922039
582.757	227456	249212	273047	290613	313986	332531	352312	375573	395137	416704	432234	454504	476364	500040	524059	541765	559688	578531	597483	606837	618737	640586	654451	663139	672860	694783	708721	717045	722403	742978	752235	769831	774184	789775	797479	806945	817322	844393	845078	851076	871911	876447	883638	899527	901331	914454	917118	925374
582.885	229182	250765	276190	293713	317666	334745	354794	378545	398426	418273	437117	457696	478367	502558	526453	544417	565822	584649	602487	613403	622500	644951	656993	667034	680652	701880	714929	720190	727438	750847	755173	771742	779861	791416	807122	812829	821553	848896	849630	855044	875121	882594	889751	905411	910231	918241	922924	934628
583.012	228923	250905	277315	294166	318222	336351	357573	379256	398833	419007	440775	460216	479068	504353	530002	550436	569963	586719	608297	614719	624201	650019	659244	668956	684896	699651	713983	720598	730263	751960	753667	772179	780980	794322	809812	815935	820894	844569	855471	855840	872698	885512	891648	902258	913703	922100	928410	937584
583.139	228235	251606	277976	294981	316545	336719	359121	379376	398700	417427	441476	461598	481765	504798	529008	553354	569068	587614	609662	614642	623410	649688	660295	668127	682948	698423	710144	719878	731937	749185	756272	775627	779840	796324	810476	816293	824661	841353	853348	857284	874988	886341	892073	900316	911009	926520	926874	935103
583.266	229770	250975	276639	295355	314510	335893	358397	379228	400968	420061	442978	462223	486527	504618	530225	554187	567878	592678	606223	616043	624815	650087	660163	671541	682041	698472	709251	724519	732555	748393	763002	777634	779935	795041	812230	818267	828885	840618	853577	855761	877542	887039	894349	899735	912035	923643	930519	937409
583.394	232043	251402	278263	296294	318235	338259	362327	380296	404854	427271	445775	465578	492434	510851	535447	557231	572079	595016	607753	619336	632418	653229	663689	670731	684727	704057	712973	726012	732053	753745	769366	779766	785002	800414	816275	826862	830890	848460	857798	858789	882559	885070	898804	904821	914657	923875	936586	940445
583.521	233891	252322	281688	296552	321037	337583	362189	383230	406427	428833	446941	466519	494342	514962	538340	556195	575006	592922	608211	618841	633396	654144	666926	666232	683038	706684	714835	728959	733966	755284	768305	780766	785318	805349	811945	827639	832695	848730	856799	861774	884097	887975	897791	906218	910914	923521	935686	935907
583.648	234488	252768	283506	296917	319812	339296	361470	384061	404276	427932	446388	465946	488471	516039	535869	552002	572997	591598	607785	616964	635344	653979	666086	668847	679431	704300	716130	730032	737984	754611	761843	775427	784632	804630	812130	826527	834060	851214	857168	863941	885241	886275	896133	906560	912448	924181	931587	936637
583.775	235440	256241	284290	299532	322127	343370	361445	390266	406435	429289	451562	465180	488212	517417	537515	552767	575713	596002	610704	620965	643745	654281	668397	676438	683880	705524	722893	733893	746790	760270	761900	779669	788543	804168	821429	827861	836743	852467	860795	869367	893806	887509	896962	912860	918582	929094	937036	940907
583.903	235822	258910	285426	300133	324609	343992	363193	393277	410103	432689	455013	466888	489722	518536	539629	553881	579001	603162	611951	621993	645301	654239	669250	680785	684942	707523	724134	735820	748765	759900	764784	785298	788088	808002	825776	827310	839449	853715	862346	871593	896330	888897	895977	910918	916527	930143	936203	939599
584.03	237489	260980	285685	299914	325275	343563	362811	392233	409821	434150	457168	469015	492852	521992	540976	552405	576939	602741	617395	625238	643656	656499	673889	679855	688409	709234	722656	731529	742464	760224	768692	784624	789644	810189	822957	826986	839315	857313	862472	870521	894818	889711	894481	908046	910532	927134	934818	939222
584.157	238418	263611	284174	300614	327602	344101	363499	391995	409853	433016	460169	470320	494498	524317	541547	554592	577335	603542	617575	624488	648376	657878	677912	680802	691830	714016	726433	732963	743281	763879	771499	783291	790425	809751	822528	829949	839532	857313	866306	876427	894388	890563	896365	911504	916927	928202	939931	939280
584.285	238512	263821	283244	303042	331512	347786	368733	394337	412254	433105	463585	471227	494844	522201	542890	559958	583072	604903	616522	629101	646910	659475	683181	684055	697713	715268	727962	737625	748964	760325	775241	784600	794122	813162	822265	834832	839508	861144	870858	879782	892590	894834	901751	912451	922055	931825	942866	944806
584.412	238732	262882	283491	303457	328414	350377	370260	395471	411778	433727	461546	470571	497255	524493	543450	560439	583809	601864	615344	630250	642807	663841	683122	687850	702551	717043	728367	740091	750652	760383	776912	785727	795854	812586	819418	834119	838572	862960	866920	879169	891805	892928	900425	911552	923258	936676	941208	943928
584.539	240705	262208	288163	303759	327349	350571	371782	397545	412787	436226	462775	474449	502937	525905	543954	563374	583787	603701	620239	628388	642581	664853	682758	689567	705175	721643	731673	744533	751996	767881	775130	787557	796746	813392	818979	834664	845347	862961	865498	879607	892511	894148	902868	914205	929331	936691	945411	945707
584.666	243641	263540	290310	305967	329540	353684	373945	398851	414084	439450	464051	475763	507782	527624	547238	568939	587996	608699	624317	631697	647015	664565	682324	689197	708349	723437	736076	748815	753642	771746	775311	788311	798918	816635	823398	837697	846562	863794	869264	878790	894153	900286	909319	918168	933561	940593	948977	951204
584.794	245272	263516	289596	308870	332279	355534	375705	400668	415843	439809	465753	476158	505884	530632	550401	565927	590604	610379	628855	634702	647363	668352	681976	687121	709922	721104	735091	748132	754806	775985	777315	788962	799417	817529	826579	839155	846249	864121	870541	881363	894567	902287	913228	922360	931362	938728	947170	954237
584.921	244188	265825	289716	308488	332316	354248	375066	403317	417855	439308	466405	480983	505199	530037	549684	564528	588040	606801	631082	637857	648322	676233	682147	690103	712060	722845	734977	744001	753240	777300	780097	792749	802627	818820	830897	840970	845302	866424	866825	884435	896212	903246	916241	923606	927578	940331	946006	953015
585.048	242775	267725	290501	311593	332136	353141	376416	402569	418359	443784	468922	484052	508344	532839	550019	567485	589614	607568	632520	640794	651520	680956	686089	691283	713068	723607	741690	744481	753293	775768	783119	795729	808981	818831	835461	843477	844800	868069	868798	885204	897204	905141	918563	924174	931388	945252	947080	953111
585.175	243970	269676	291812	315656	333378	356298	378048	402233	419262	448293	471567	484551	508647	538616	553166	572897	591561	610445	634226	642667	653038	682087	691191	693675	718369	725156	743190	747562	755897	774275	788534	799249	810663	822343	837266	850236	852248	871710	872670	892252	900194	908900	921528	930516	937497	950644	948445	955351
585.303	244074	267289	290330	317174	334113	356284	378788	402703	422796	447954	471736	484531	508513	540504	555699	576014	594179	611649	633706	646036	651817	680273	694638	697588	716232	730347	739694	751482	760962	778184	788048	799204	811324	829160	836900	853176	859730	874081	876385	895602	903628	912568	919379	934562	938863	950668	950559	954379
585.43	246373	270115	292428	318062	337585	357690	379313	405143	425661	446394	472189	487482	509565	539128	554829	575966	601725	617510	633404	651660	658523	679422	695566	703685	719095	732846	741171	753378	762605	782207	787264	803100	814015	832605	834178	855435	864729	876208	881802	896299	908818	915752	921788	937633	940345	952484	953951	960271
585.557	249534	273773	296872	319380	341068	361110	382167	408185	428633	447775	476109	490986	510657	539045	555741	582081	609600	623253	639511	655901	669277	683791	696261	706446	723389	735268	748084	757188	765643	787674	791112	804566	819885	835333	832043	858478	868237	880330	880889	894950	911163	913377	925986	941149	947016	955504	956495	962773
585.684	251650	274218	300918	318197	342404	364773	382982	412357	429772	451361	478693	491141	511441	542651	559333	582297	610324	624750	647330	655653	668596	686420	699633	707008	722204	739171	748438	761823	771822	789652	796776	805491	821826	838650	834456	859683	867748	881785	882981	894182	909171	909861	926276	944654	949579	959439	956178	963678
585.811	251398	273626	301416	316820	344288	365292	383614	411109	428711	454203	477615	491098	515126	545415	561119	581126	606220	622264	647012	652882	665494	687199	697965	709422	719961	737925	748727	762561	773165	790052	796878	806108	819222	834341	840365	858323	863304	883505	880281	895968	909019	908765	928904	943880	950315	959726	952436	965467
585.939	253509	275221	301333	318669	347029	365455	385439	412736	428014	454162	475389	490464	516124	545414	561860	581670	603228	621643	644528	653579	662868	687562	699141	710074	719777	734288	750496	756862	771245	790923	796605	809542	821750	835163	845882	857548	861748	882617	881563	897098	911454	911023	930254	944502	947570	960371	953496	964720
586.066	254316	277913	303494	319837	347100	366077	389221	413048	429479	455277	477307	493885	517137	545095	566362	585058	607981	625095	644249	659125	663339	693020	705359	708129	724732	738496	754729	757725	770851	791947	799444	812658	825492	841520	847028	857683	867278	884426	887890	900320	913557	916753	930866	946771	944853	959887	960525	967691
586.193	254879	278436	304848	320484	346976	366988	390495	411015	431554	458396	480071	495683	517709	546350	573158	588404	613003	627312	645870	658462	668829	692343	705078	708825	729031	746483	754839	765913	773365	796231	800273	816220	824993	843754	844616	858983	871955	888703	891776	902709	911173	921993	933419	947349	945132	957491	963811	968316
586.32	256085	278239	306702	320613	346540	368405	389589	412778	432218	456541	481475	495788	522575	550107	576279	588189	614087	629601	646327	656695	670799	693698	703882	711803	735254	749641	751843	770267	777477	799520	802427	817142	827545	848761	849042	863724	874579	889269	891698	904052	914781	922855	934051	948423	947935	960088	964729	974246
586.448	256806	278671	306391	322454	349214	371285	391085	418430	434167	459509	488072	499801	527296	552750	577695	592746	615176	636829	648937	662745	676245	701148	705599	714792	739957	749917	754140	766014	779782	802260	805500	818925	829468	850436	860015	868803	877574	889568	895362	911844	920345	925244	938502	948623	953752	960727	969229	975798
586.575	259021	281182	307855	325206	351193	371294	396276	423062	437655	463306	489773	502343	528144	555978	576906	595449	622431	642855	653138	666420	683247	703583	710274	718502	739077	753632	761668	769468	780636	804046	812194	824257	832696	851323	865065	872841	877108	893978	899724	916013	926255	928969	944142	952084	959038	964978	974411	981376
586.702	260469	283151	309398	328331	353483	371118	399405	425053	440947	464845	491787	500432	529131	556284	576882	600690	626566	642020	656259	669466	683002	703164	716309	726076	739550	755341	763993	770024	780689	806389	812875	829326	835186	852205	863966	877266	878293	896290	901604	915060	933979	934286	948585	952027	964819	972995	973335	984873
586.829	260453	284537	310965	329393	352953	373557	399182	426381	441835	465148	490582	501021	531556	559261	579830	602412	625238	647340	657893	671789	680213	703006	718280	729066	740772	753480	759057	771724	786681	807103	813157	828637	839577	852073	862329	871874	881416	898315	901575	916171	936300	934483	950358	954327	965309	972563	972741	984840
586.956	260083	285310	310233	329431	353257	374130	400406	426761	443236	466062	489417	506656	533908	562238	580192	602303	623662	648178	660705	672236	680266	704610	714843	726556	740485	752800	760401	772945	790857	805525	816990	829482	840367	853338	860831	869572	882497	898678	904866	913064	932533	929181	945780	956401	960387	964062	972832	984048
587.084	260907	285954	308814	326801	354799	372156	399226	427382	442669	466922	488558	506390	534012	564075	583246	603362	622170	646750	661536	673756	683262	705700	713561	722849	739895	754541	764842	775607	788362	806995	813136	830506	838565	858436	859338	872800	882414	896094	903131	911502	923666	927923	943775	954402	957013	963262	976312	978434
587.211	261454	286217	310452	326117	356930	372987	398878	424792	443282	466901	490666	504330	535497	562720	584236	604161	620037	647262	664328	673389	686914	707026	717542	722770	739747	755585	769240	776547	789999	810725	813339	832842	836817	861651	859817	873479	887752	895594	903050	910665	919358	928809	942546	952199	953555	966663	978811	976367
587.338	260743	286435	311737	326903	357166	376208	403134	427534	447041	467994	497346	506985	537966	567613	584348	605071	624574	650535	666927	671565	692704	711796	720608	729181	744345	759070	773238	778723	792411	809345	821139	834232	845262	862344	864742	875753	889654	902034	910337	914346	924326	933964	948702	960092	956877	975606	976094	982898
587.465	261554	288186	313716	330897	360323	380475	404322	430577	449773	470806	502452	510318	540882	571165	587032	607369	629221	649995	668535	672311	698882	713750	721100	733258	749974	762666	773644	782841	797238	810678	825025	839924	849175	860764	867287	877611	891897	906054	912825	923985	933515	937150	950537	961636	964169	977074	980166	985627
587.592	263183	290408	314025	333229	361668	383814	402897	432006	449792	472559	501914	509789	540453	569667	584923	608350	628162	651506	671294	676632	700291	712798	721076	733119	752005	760981	773893	783258	799550	810180	823568	837730	843482	861041	868127	873829	891802	904356	914271	925427	935682	937671	954050	953959	963925	971748	983790	984701
587.72	263339	290257	313646	332666	364722	384403	404960	432714	452190	474842	501238	510305	538862	568165	584289	610978	628810	652990	673778	682517	699431	714563	724900	736074	750844	763379	773574	784019	800509	806460	820904	837372	841563	863663	870638	874617	891938	902193	912824	919750	936406	939322	956921	954520	960671	971331	983030	992491
587.847	263272	290906	314336	335252	366279	386085	409281	433765	455281	472293	501761	513170	543782	569075	587095	611354	633029	651118	674296	685400	697454	715705	726137	739878	754114	763406	783932	789236	799477	808734	822058	836558	841639	864660	874601	881539	891162	904822	911181	915484	938182	942692	957954	961604	963798	975991	982760	993925
587.974	264507	293136	318148	336493	365710	387754	411370	435824	456312	476339	502176	516654	550077	571259	592207	612909	637458	651409	676570	686326	698405	714494	729029	745355	756538	763928	791695	792260	801658	817290	824526	840412	845885	868153	878739	889110	893338	909116	909856	916976	941499	944721	956704	961521	972622	978829	984994	994222
588.101	266990	294615	320086	339207	367501	387545	410105	437172	457376	477694	504520	517024	547640	571850	595020	611845	637193	653186	680277	685601	700492	716650	728560	747930	755149	767921	791712	791633	802808	817780	829161	839370	850117	867857	876899	887692	890371	910968	912987	922720	937299	946934	956413	959163	970323	978983	985176	992178
588.228	269241	294317	320671	339900	365329	388824	408928	435470	457812	476766	503229	516219	545112	574101	594346	610808	633446	651895	677168	681884	695895	717514	727129	743922	752395	767794	784508	787802	800315	813806	827418	841024	849784	864561	874821	884593	888507	909692	916505	922379	936108	945919	952921	959219	967641	979210	983060	987199
588.355	271212	294494	320992	339915	366615	391028	410058	436660	457664	479434	508554	519094	547597	576165	592887	612284	632503	655153	677012	683174	698241	721006	729727	739368	753873	766359	783932	790975	799152	813419	830060	847638	852996	864843	876758	886873	896694	906113	917942	922517	936595	947614	954167	962557	967788	982153	982495	985785
588.483	272795	294486	320963	342572	369749	393192	410900	440661	458748	485400	512663	522623	550869	577846	598765	615473	636147	660541	676993	687623	703904	727214	732812	742540	759142	768379	789445	796813	801815	819012	835559	848229	854484	869813	883422	890948	900154	916744	917564	929731	938334	950868	955979	970747	972234	983902	987675	992599
588.61	271238	294983	323825	344933	369805	393197	413427	439483	458876	485616	511687	522747	551065	577293	604093	616843	637561	660834	678563	687996	703613	727387	732977	750237	763577	768717	789760	799862	803147	821489	837505	842407	855547	871414	883601	889909	897931	915567	911878	933894	936395	952871	957736	970092	974394	982430	988898	996363
588.737	270827	293927	324191	343503	370012	392327	414330	439820	459940	482716	512087	522030	547315	576017	602850	617656	635699	660053	676107	686611	698678	725052	733316	748744	761240	768678	783952	795180	800573	819646	835229	838255	852155	869961	881788	883855	895338	911411	911429	932611	935312	948370	957540	962320	972856	977816	989150	991685
588.864	270231	295511	323982	343391	373044	392575	415571	440449	462833	484672	512739	526110	551905	578827	602856	623759	639944	663217	677936	691537	700593	725589	736314	746354	762136	775651	786064	799464	801219	822526	834172	845794	858997	872295	884793	888319	900503	916200	917382	932181	939144	948835	958211	965489	976692	984236	990728	997782
588.991	270420	296225	323727	344220	374553	391489	419076	441162	465494	484106	514847	530125	557069	582582	607511	626252	646082	667668	681959	693046	704910	727363	737896	745734	765228	780877	787560	803885	805955	831085	832877	853937	860883	873765	888951	895512	903939	916713	921272	931494	946067	949777	958757	969600	980951	988182	996007	1000860
589.118	271841	297862	324389	346996	375965	395156	419178	444970	468435	487960	516398	530234	559788	581956	610802	625991	648645	669153	686063	695937	708030	731301	739129	746553	768581	785186	791985	806941	812818	836063	837429	861513	863125	876550	888510	901055	910199	915467	926953	934584	947318	956034	961227	973535	980037	988313	995800	999749
589.246	272363	300053	325968	348056	374244	395599	417406	445104	468644	489839	516201	534015	557763	583853	607375	625960	648079	669717	687773	699146	708734	735091	733692	748798	768533	783534	796811	801546	819348	836264	836783	862191	865437	875927	885523	899154	910505	915310	927528	936129	948900	962166	964893	973273	980940	988384	991317	998811
589.373	274983	299350	327185	347362	374413	397150	417391	446220	468139	490610	513434	533585	558915	587474	606793	627543	646915	670883	687043	700395	713602	733486	734969	749499	765851	782381	803022	804173	820383	834544	833840	856347	867320	878044	884649	899943	909724	916462	923973	938334	949160	962688	965869	969858	983632	984610	991935	998014
589.5	275818	299367	326637	348338	376229	397916	417704	447289	466477	490976	515526	531123	562604	590992	608550	628534	648405	670958	685240	701130	716610	734804	742175	747758	764550	783772	800251	808420	818835	831247	834394	853870	864724	878468	884390	901425	908631	922003	925967	938384	952336	959377	969150	966070	985327	988435	992426	994030
589.627	274787	300407	325366	349765	377723	397873	420909	447090	468241	492084	518803	530679	563397	591027	610262	627070	650212	669254	685609	704604	713111	736545	747102	744790	764203	785734	796830	810338	818437	827245	838122	853205	859715	877522	886070	901493	904285	923476	924230	936135	951743	955706	964025	965391	983756	990476	993067	995752
589.754	275932	301370	326761	351135	378574	399510	422182	446279	469755	496402	519248	533203	564139	593753	612545	631191	650878	670692	688338	707516	714909	739063	750706	746629	764946	786320	798000	811484	821789	831236	845794	854279	862003	880200	890030	904293	907213	922817	926750	938205	954696	958482	965949	971358	981720	990981	992153	1002279
589.881	278986	302960	330817	356316	381439	400941	423093	449804	474087	499943	521085	536601	566754	598155	614967	635086	652580	677346	693860	711061	721728	743585	750686	753785	769825	793525	799614	814732	824658	842181	850548	858615	868815	884531	894589	906763	913256	930243	929260	939017	960499	967522	973333	977734	984926	992404	996883	1007522
590.009	281131	305072	332872	360033	384790	402639	425467	454508	473267	502228	520615	540298	571110	595596	617165	636658	657470	681174	694891	715570	723713	744484	749398	757984	772389	798427	805021	814706	826393	846828	851724	865943	873251	887067	893870	907662	913583	934875	931616	940487	958639	967765	977037	983226	990317	992171	1001897	1008634
590.136	282032	307407	333079	355619	387739	403861	425590	453651	471790	500541	521750	542056	568894	591304	615968	636400	659514	679508	695426	716385	723340	745265	747463	759687	774626	793972	807782	813828	827219	844584	855868	866198	875765	885913	890088	907265	910766	931341	932346	944241	954584	965113	973769	982386	995028	993598	1003044	1005620
590.263	281490	306231	334058	353537	385270	401991	423654	453137	473635	497159	525837	543591	568227	592236	616474	637309	661742	675177	692901	715534	723489	742691	747579	759419	774750	789485	809305	809468	826659	840414	855884	868227	879019	890490	890303	907470	912599	932478	937585	948692	954390	965413	970834	978984	995163	997647	1003319	1005087
590.39	282646	308154	336479	354166	383781	402575	425422	453320	477658	499538	528017	545964	570243	595692	618860	637753	662336	676873	696195	714884	730250	744322	750501	763260	777819	795489	809848	816068	827684	845552	855821	871582	878637	893351	897109	911801	918523	938483	943114	953022	957451	968207	973359	985033	997990	1003741	1009993	1009782
590.517	284662	307883	338829	356487	384124	406647	427992	453815	481455	505234	528272	548827	575954	598449	625840	640207	665887	682450	700087	716720	734558	750735	753497	766285	783769	800324	811587	821648	831900	848574	855569	874436	881849	895846	901377	913828	920016	940596	942728	954822	965105	972135	980343	988810	998373	1007499	1014808	1015692
590.644	286067	310733	340269	360448	386230	409463	431390	456381	480610	506026	530812	549304	578179	601390	629838	648071	669294	689360	703107	716330	736430	755135	760250	769133	789452	802028	812298	821441	837600	852411	855512	875379	883958	896878	902715	916872	921850	941962	942242	956123	969565	972850	981367	994277	999703	1007015	1017132	1015365
590.771	286524	312975	341339	361102	389300	405108	433242	456783	479338	504944	534203	547585	579367	599546	627914	650189	669934	690956	707562	717582	741968	754004	762535	770316	789477	804288	814400	822666	835389	849551	853884	870969	882822	900337	901148	915142	923555	944586	941611	954999	969023	968582	983928	996530	1001324	1006551	1015499	1014999
590.898	286386	314122	342674	359952	388738	402658	433335	455866	482817	505662	535648	546731	582436	602354	626096	649075	670491	690686	707604	718806	743618	753402	758957	770547	785533	805342	817391	822167	831847	846876	856785	870472	880899	901772	897494	917172	922823	942195	939799	950586	966451	966091	986962	992629	1001615	1002137	1012972	1014186
591.026	287711	312315	341361	360015	386130	404083	432703	459186	486803	505469	536650	546307	580371	603173	623969	647080	670788	691404	705744	714966	735627	757583	754362	771517	787388	803712	817010	820417	831107	847194	857675	875626	878655	899574	896165	919586	923919	940357	938521	946978	964064	967385	986229	988881	1000526	999243	1011901	1014538
591.153	289767	312549	340921	363756	388249	411062	438607	464580	492249	508450	535154	550327	584235	607131	627954	649984	672802	696106	707590	716587	735941	762091	759888	774517	794937	808355	819534	823988	838111	852043	865066	876016	881200	903237	902476	925708	933154	944808	943780	952989	968851	978878	987558	992304	1002941	1003997	1018052	1023819
591.28	289598	317019	344348	365754	392150	415778	442802	469539	495508	514438	537404	556013	589061	611736	630150	654866	675005	698429	711962	719983	740908	764386	768530	774311	797416	809679	823186	826409	841763	855520	870420	876663	883491	910295	908777	927868	934230	948592	947740	957871	978024	982235	990060	992655	1006164	1010913	1024508	1026210
591.407	288313	319027	343461	364558	396012	416848	439228	469762	495543	514244	535888	557356	587300	610817	634297	653567	675587	698294	713900	720035	739030	765677	772309	777010	795556	807096	822854	825939	840171	855250	866448	872937	880430	908821	911609	919304	927757	944008	946641	957163	976680	976875	986167	988021	1005941	1010747	1020755	1018965
591.534	290203	317730	342840	367228	398031	414131	437328	469062	495083	515940	536360	556750	590125	613472	635652	653201	677663	702539	714198	722164	740491	766405	773437	779103	800966	806572	822632	829763	840829	858882	869172	874157	888491	907461	915651	923578	929419	947054	948116	962409	977976	978955	987897	990746	1012095	1007492	1021385	1017929
591.661	294394	317860	344938	369727	398550	415719	444113	469535	496431	517897	537610	559175	589399	616274	636087	657206	680346	703220	716660	726697	747196	767883	770322	782075	802876	814011	826757	837541	847034	862613	871582	879301	894073	908489	921507	926362	937604	951272	949722	967432	978295	985443	995631	999387	1017867	1013570	1021945	1019931
591.788	295753	319549	347186	370064	398957	417115	449509	470559	495389	518286	540680	560126	593537	617216	641673	658160	683776	701129	717451	728519	749488	770503	774150	786082	805029	818091	829051	836620	849149	867228	875542	885866	892524	909829	920946	930334	941261	952916	951447	969249	977826	984315	999212	1003563	1017164	1019899	1023741	1021455
591.915	294610	321581	348734	371756	400999	419848	449639	472141	494274	523157	543480	560337	595697	616194	644078	660687	685349	705234	721379	731443	749495	769498	780771	786449	804887	821100	831271	838970	849771	870023	883015	888920	892063	914858	921812	933072	941273	949245	953694	971619	983589	981555	1002823	1000942	1017147	1019953	1027840	1025644
592.042	295507	319221	351701	372412	403552	421470	451231	473145	495880	527860	544634	563446	596767	619865	646003	664096	686981	710124	726941	736226	753181	769869	783799	788312	805667	823870	834501	842932	849154	873426	884189	893527	893968	918831	921123	934642	943547	953534	957741	979368	986457	988745	1005005	1003005	1016056	1022046	1031936	1029082
592.169	295697	317167	352526	370516	402834	421661	451137	473879	496744	528260	545053	566864	594483	623234	643512	667656	684077	705775	722370	734276	752834	773152	782849	788643	808482	823937	836180	844805	852949	870259	877851	893855	894088	915664	916946	935296	943304	958863	956741	974595	983936	995416	1000650	1002616	1018508	1021247	1032916	1029863
592.297	296974	322864	352345	373849	405702	424601	452915	477600	498919	528856	549168	568687	594637	627246	645863	672971	684227	708512	723607	739155	756482	775963	784343	792150	810393	825951	840703	846741	861426	874645	877503	894711	898286	919464	922205	934706	946360	964762	964349	973739	987388	995190	1002843	1010530	1021751	1021971	1031780	1032210
592.424	295884	328284	354866	375454	408904	426655	454537	481429	499673	530707	555813	569366	602257	631975	649239	674885	688211	709282	731599	745982	761276	778480	787692	795557	811853	829285	838821	847189	865118	879118	882696	894624	903909	921876	929235	936285	948433	966714	967517	973837	985513	994219	1002607	1014907	1018097	1024228	1030228	1031931
592.551	297847	329647	357105	379460	411660	429526	455555	484015	502211	530607	557377	573701	610302	631567	649857	673615	693577	711114	733887	751131	765961	785267	791266	799206	816383	836740	844804	847238	865348	883756	887396	899186	905910	929032	940417	942213	950629	968724	969372	976835	988377	998212	1005378	1017366	1019165	1029780	1038516	1040534
592.678	302658	329098	358788	381171	412404	431216	458221	486651	504310	530908	560273	578380	610742	631012	653823	677538	698075	716660	736329	752756	766357	789251	796286	803145	820425	838206	851447	849763	870903	884102	890762	907049	908474	931871	941776	950871	952316	974661	971906	984619	993917	1002733	1011943	1020640	1027508	1036764	1043478	1048101
592.805	305383	330025	360298	381643	411220	431775	459734	485408	508549	531916	559727	581576	608659	629475	655984	681902	697640	721812	738218	751245	768933	788887	796092	805400	823034	837182	849276	854774	871309	881200	893849	908149	908000	932873	936649	953092	952637	977506	978190	989831	996959	1005279	1015227	1024225	1032851	1039151	1046961	1048425
592.932	305661	328921	359851	383293	411288	430608	459739	483554	506888	531300	562542	580501	606889	631908	654161	680974	696960	722165	737900	746492	770087	786229	792238	801637	823549	834913	849037	855641	867263	883411	893385	908895	906810	933876	930293	948989	950311	972046	980969	992730	994324	1004826	1014775	1018074	1032907	1036910	1043990	1045185
593.059	305326	326942	359024	382548	413053	430600	457668	483164	506514	530122	566219	577064	605104	631133	649517	681256	700246	719720	739590	744194	765472	786336	790705	799901	820692	833480	849299	855747	870995	883722	890967	907121	906737	934143	930998	946132	953466	972892	978385	993487	990440	1005083	1009060	1011554	1031191	1033732	1040343	1045985
593.186	305854	327462	359793	383158	412095	432417	457568	483583	506007	528077	561523	575198	606506	630496	641461	680664	699312	714807	737545	744673	762215	782020	793891	801469	817827	830612	847004	855589	870154	880062	887017	903267	906113	933951	932212	940046	953877	975584	972147	988958	989929	998491	1001363	1007835	1022641	1031558	1036341	1048261
593.313	303876	331595	362176	382917	411970	430995	455066	484740	506185	529480	557635	576552	608552	633411	646764	679572	699194	716646	734977	750484	766872	784770	798811	808099	820473	831121	849395	857200	869962	879310	887728	900990	910386	933037	935343	940976	953147	976529	969371	987602	996453	996173	1001342	1013110	1024096	1030425	1040662	1051296
593.44	305998	334612	364921	384652	413847	435457	457516	482419	509096	532928	561070	577856	607467	639106	652901	683088	698331	722991	736827	757275	771802	792098	801972	815355	827528	836961	851869	857981	872126	880955	891609	903187	914399	936418	936579	947941	956101	978720	972125	993059	1001600	1000254	1007810	1023460	1028527	1031932	1044380	1051666
593.567	309347	334066	364711	386934	412558	437280	461822	483363	510706	536394	564390	581029	608332	639346	658479	682762	700251	726221	741318	758938	771278	795157	802307	813899	831730	844239	849470	862782	874650	886119	896101	908601	915096	938021	943163	947428	958468	979834	978885	991590	1003829	1008181	1010132	1027490	1028999	1032474	1044448	1045662
593.694	309839	333391	366326	386908	412475	435542	461510	486380	509022	537896	564941	580994	606347	635638	660146	683157	703263	725305	743128	758926	772151	793363	803057	811369	828559	841307	848699	864987	878737	889199	895337	911155	920561	939609	943471	946704	953214	980047	980045	988481	1004637	1011978	1011514	1026002	1031775	1033733	1043784	1048937
593.821	311486	333267	365812	388124	413672	434630	463275	493777	509885	538510	568917	583067	608577	637511	663330	690211	704693	728379	744636	759449	774042	791248	806653	812304	826242	838684	851825	862059	879829	890801	893364	910973	921325	940484	941400	952804	953610	983303	976678	988180	1002292	1015749	1011006	1024068	1032082	1038970	1038764	1048591
593.948	310843	334354	366786	388780	415924	433360	467482	495418	514678	543475	574731	586382	611747	643296	666683	693615	708062	731147	749431	757802	774993	789361	805570	816036	833213	843355	855302	864763	881222	891532	895364	914473	925043	943484	945505	955906	958153	988317	979347	989486	1000716	1016174	1017099	1026867	1035688	1040583	1044694	1050453
594.076	309438	335881	365290	388310	420981	437091	469186	493680	518400	546471	575075	589038	613440	645697	668216	692142	710202	731703	746464	758221	775893	791263	803025	816074	838193	847807	854480	869499	878994	895309	899448	915147	926109	942180	948942	955611	960686	987731	983205	988441	1003861	1015413	1020461	1032389	1041033	1044088	1047954	1056427
594.203	307101	339566	366019	388871	421086	442649	470662	494179	518986	548056	575144	587500	615488	645556	667751	689985	710907	728481	745161	762050	778504	793975	807239	812767	838669	850984	855456	871576	877909	895509	898076	915446	921789	938778	946776	956352	960901	983714	983096	992249	1003358	1013267	1018440	1031269	1041952	1046902	1051137	1057799
594.33	308337	341994	367978	388137	421615	442861	473608	497868	518470	546323	572622	583637	616511	639453	665671	692737	713830	728173	746979	762059	779658	799703	810794	810746	835858	849665	854869	871650	879346	897892	901800	917816	922715	938675	944826	959265	960905	977202	980781	996036	1005271	1017200	1016753	1031421	1037636	1046837	1048837	1057615
594.457	311134	341120	368455	388008	424438	444834	474695	499371	519389	546484	574494	582726	615035	639660	667737	694472	716031	731811	751445	760632	780125	800656	816384	816825	839932	852962	858014	872786	881898	901919	905644	919273	926970	942126	946678	964281	964830	979584	985657	996646	1008044	1017577	1018858	1033197	1037802	1046442	1049619	1059503
594.584	313967	339034	369398	392364	426880	444659	474668	498983	520587	545739	576835	585332	618440	643559	668403	692308	714564	736764	754566	762800	783921	796647	814269	820538	840313	854350	858842	870017	878002	902967	907078	917098	927445	938970	947835	963794	962638	985985	989259	999206	1007596	1014523	1020880	1035303	1042180	1044359	1048141	1057224
594.711	314120	340285	370829	396088	426318	448272	472734	495528	523277	550166	577971	590817	624602	647040	669535	692701	716097	740842	754431	770078	786721	796878	813228	819836	837293	853615	860756	869217	883042	901416	907864	918532	927682	941655	949603	966279	965090	988461	993097	1005289	1006548	1012517	1021589	1037683	1043087	1045947	1049769	1055927
594.838	313137	341965	373703	396875	428689	449452	469350	494846	527270	552464	577967	595108	625359	653525	671391	694396	719820	747335	755082	771864	789545	800342	812502	820841	845228	859201	864399	870944	891207	900725	906726	924734	927726	944643	955247	967105	971268	985200	996680	1008466	1009026	1018503	1021575	1037352	1045346	1050829	1053733	1057965
594.965	312892	344707	376038	396462	427671	450164	469775	497880	527219	550297	577269	593588	625705	656819	670571	696605	722450	749065	752245	768848	782749	801865	812812	819772	849243	861772	867174	870563	887358	904773	907698	923257	925431	947122	957474	963436	971921	981678	995316	1004741	1018080	1023332	1020935	1038942	1041867	1049792	1056726	1057804
595.092	316029	344765	379790	394698	424519	447511	469676	503504	528224	549944	580510	593030	622917	652850	672106	699148	722756	745442	755106	766155	782532	801643	813372	818099	844161	860718	867436	869733	885740	904597	905738	923590	929121	950033	950844	960818	966306	983653	992064	1001680	1019637	1021680	1019214	1036851	1039562	1049586	1054305	1055575
595.219	317660	343753	377696	394206	425911	446533	471349	504241	530803	554076	583673	596570	621601	646356	674684	698884	723321	744605	758993	766648	784869	806966	811980	822617	841792	859619	867787	878016	885048	902134	905701	920401	930347	948655	950945	958793	965540	981002	988450	996872	1016916	1019073	1025040	1031870	1045774	1052510	1054230	1058873
595.346	317524	345793	376735	397763	428306	445469	475819	502018	530970	556871	585463	598258	623885	652084	675134	700898	727109	748087	760885	768938	788310	812144	814809	825230	845761	862815	870003	884988	886403	903042	911650	921396	933465	951189	955856	961059	968752	986833	990155	999763	1014351	1015976	1033735	1028350	1053151	1054495	1054958	1062221
595.473	318350	346547	378557	398072	430071	446239	477704	501157	531779	557101	583770	596616	626276	652494	675378	702186	724444	744779	758523	772742	787864	813901	818669	828879	844169	863739	873189	884779	885282	905014	915752	926320	938508	952218	954477	967051	973653	993499	993637	1004074	1017533	1019263	1032070	1029635	1053907	1052755	1053430	1060401
595.6	321843	348694	379730	396656	429361	449706	479108	500789	532803	557153	580486	594585	629546	655563	679783	702673	723933	744825	758756	777353	788539	814806	823378	831803	844238	859734	872018	881958	889305	906933	912620	929238	942001	954508	949361	973916	975912	997215	994157	1003930	1014269	1024124	1028620	1030872	1053039	1047860	1055340	1059197
595.727	320569	348470	380088	395957	432838	453684	481572	502554	530722	554111	581992	598550	630811	661985	680654	701593	725784	751022	759041	779627	791033	813907	825632	828763	847029	858838	875965	881237	891129	906285	914487	928698	940147	954781	950543	974665	977241	999271	996023	999087	1013113	1024128	1026923	1034397	1055652	1045468	1057347	1057139
595.854	321705	350396	383679	400402	437378	457020	483964	504438	531112	558029	584492	606364	634683	663728	685136	707101	725104	758549	764449	782457	796254	814976	828027	828080	856101	863076	880216	884576	899033	911362	915093	931678	938320	955270	962039	972543	980070	1002321	1001555	1001591	1016252	1029345	1030708	1039071	1058868	1052244	1064772	1059067
595.981	324171	353051	382900	402392	436740	459796	486168	503805	533768	560357	588001	608784	633473	663190	688476	709185	724254	761092	769886	782451	802082	815678	828783	832569	855689	866302	881585	885534	902216	916399	914741	933351	937909	959961	966793	974819	980374	998004	1001336	1006041	1016138	1031378	1040028	1039432	1058538	1054850	1063457	1062508
596.108	325918	352869	380429	403714	435834	459442	487410	509281	532995	563863	590924	607530	633684	663108	689774	707030	730834	757487	769487	780499	803328	820657	825198	832385	853699	868750	882958	887408	903964	913596	916040	936207	940529	964960	971057	978165	979494	995586	1001725	1009658	1018745	1034547	1045193	1039602	1054507	1054571	1065934	1064050
596.235	327587	354160	382636	404153	436778	460120	491420	513384	532059	565250	589796	609001	634456	661409	692601	710078	735291	756891	769015	782510	807467	823601	830253	833441	854961	870479	882048	888180	908215	917122	917904	941026	944401	968677	972432	980661	984015	999186	1005441	1013557	1024971	1040313	1044274	1039485	1053685	1052248	1066881	1068816
596.362	329130	355872	383534	408821	437710	463506	490869	514526	536981	565958	587181	611087	636439	662980	693928	711948	739289	758723	770588	787534	809072	826602	836812	838019	856878	875734	885420	891215	907943	920463	918984	940623	946889	971720	971476	984068	986627	1007730	1009180	1017289	1028312	1037052	1041841	1042360	1055634	1055120	1071668	1072904
596.489	325471	355709	382845	409623	439301	464502	488037	514476	537702	568082	590354	610544	636764	664501	691858	710901	737465	759573	769257	789071	807202	828132	834226	838818	855972	874673	886886	893809	906426	919800	922518	939400	945773	970286	976989	983236	986729	1010278	1008170	1017105	1028301	1033898	1042408	1045826	1058350	1058132	1077480	1071333
596.616	324625	357040	383293	409367	441808	463836	487431	516781	534421	572431	591338	611697	639423	665502	692553	709010	737258	761599	772331	784099	807002	829480	832293	840485	852520	873346	890070	894097	905580	920637	926161	940105	947621	969713	977746	983011	991825	1008296	1004959	1018417	1026059	1035019	1040176	1049990	1061662	1060810	1076404	1071214
596.743	326336	358196	385821	412891	443790	467118	489556	518409	536333	574520	595480	612602	645401	670277	695117	714631	738484	764376	777520	785565	809885	832538	834761	849740	855305	875481	889371	894176	912381	924050	930777	945164	950818	968745	980030	984216	998764	1010101	1006859	1021265	1028858	1039420	1040999	1054873	1065055	1064277	1075484	1075702
596.87	326203	358431	387396	413978	446014	468815	491780	516507	542412	576689	595473	615467	648205	671682	694598	717526	742538	767257	782926	788729	810694	836327	838954	854221	857325	876704	888711	895196	914753	927493	934421	947765	950630	967403	979749	985003	999918	1010626	1010998	1022129	1033317	1042553	1043784	1054123	1065533	1066450	1078301	1075328
596.997	326058	358610	390351	415770	444569	470608	492083	518597	545136	576962	593651	615725	645813	669764	699614	716824	743608	770794	787163	791277	813678	835305	841493	855946	861409	877835	888019	895670	913243	926631	938626	949184	950694	969877	979299	985155	1000556	1009858	1014323	1022532	1037899	1041972	1047821	1059797	1067044	1069978	1075497	1077731
597.124	326780	359218	392335	415297	444351	467968	493696	522296	540929	577439	595540	613876	645229	670926	702591	716780	745700	773239	789076	794844	814543	838256	841936	856592	865365	877428	889115	902010	914844	929589	943034	951847	954614	969881	982103	987856	1001213	1009497	1013015	1020484	1040723	1042131	1052331	1066414	1069387	1076555	1076229	1076958
597.251	332853	360624	390699	413870	445917	467743	497059	522208	544098	579650	601013	615756	646028	673103	701942	719535	748169	772736	791048	795604	816282	835348	840027	855850	866672	880003	892906	905212	918808	934152	942730	954539	956773	972321	984591	995254	998477	1013055	1015403	1022899	1041141	1045014	1054671	1070736	1066784	1079585	1077220	1074713
597.378	332002	361949	390139	413635	446727	470084	496533	525098	546412	578834	606785	618475	645105	673647	702537	721382	751244	771321	790076	795108	813280	831554	842839	857795	866708	883598	893862	903113	921701	936835	941214	952819	955853	971669	980412	997209	993654	1014057	1014636	1024533	1039385	1044445	1054533	1066639	1067445	1078412	1083824	1076295
597.505	333037	362904	390284	415405	445821	472952	498442	525792	549012	580386	609315	617308	647560	678290	704005	722916	752466	774708	788866	798755	810497	830602	842861	859650	871261	889175	894961	909841	922729	940113	940944	951747	955931	973778	982853	996493	997102	1016543	1018495	1028158	1039815	1048113	1054843	1067866	1067452	1083557	1085215	1080703
597.632	332391	363004	392724	417413	449979	474231	500721	526542	550444	583089	610748	620916	650019	681352	705679	725452	756655	776409	790041	802834	812100	832583	841916	857812	874165	889269	901195	912726	920599	936878	941384	954906	960962	975626	985068	991419	1004479	1021579	1023451	1030388	1043015	1049664	1054506	1070664	1064128	1088067	1084419	1087371
597.759	333813	363516	394963	418988	452731	478453	502392	529292	551930	583519	611968	626960	655968	683699	710433	730806	756639	777225	793557	808513	821630	836407	848811	857960	875908	891998	907962	910214	925334	939748	941673	964376	964951	981682	989272	996219	1007012	1022716	1023796	1033637	1047957	1048945	1055743	1074503	1065286	1091203	1088487	1092482
597.886	336175	364411	396663	419250	454658	481335	504214	534393	552969	584757	612979	632432	660746	688901	711748	734934	758359	778571	796479	809682	825322	840120	856723	861983	877628	894980	911332	911223	931477	941018	947055	966752	968757	985972	994110	1005061	1010639	1018947	1027465	1036884	1049173	1051505	1057637	1075587	1070151	1088791	1091730	1089592
598.013	337259	365714	397388	418879	455389	479135	503727	536638	553163	584169	611478	632832	660293	689315	714991	736205	756906	777540	799489	808577	825805	842337	854421	863068	877976	895383	913685	911389	933099	938903	950575	962442	970619	989179	987512	1005675	1013432	1017575	1030063	1037942	1050032	1052411	1065886	1072298	1078167	1085474	1092934	1089754
598.14	337153	365865	395819	418912	453939	475807	504484	535873	553285	582228	613759	631287	659098	686116	715219	735805	757674	774684	798885	804337	826397	845105	851569	862829	881581	893607	909930	905839	932485	938103	944909	959103	968613	985876	984319	996868	1016440	1020279	1030787	1038383	1048211	1056807	1066696	1073840	1080386	1085070	1093511	1088478
598.267	340299	369074	399745	423309	454790	476817	509419	538839	558609	587267	619320	632914	661411	690293	719199	741389	759219	777778	804228	812815	831321	850461	857210	864501	887808	898955	914727	915492	933037	941592	951630	967510	975812	988500	994885	997885	1020263	1027315	1038960	1041690	1052737	1066359	1073879	1078618	1088485	1089248	1098472	1094564
598.394	342509	370851	403611	427168	455942	480670	508852	543053	562143	592231	620036	637736	667070	692798	720613	743900	762447	783406	800759	819409	836736	856150	859668	871582	890335	900607	916033	924777	934166	943404	956563	974250	980022	991044	1004757	1006090	1021034	1031611	1039161	1054220	1055157	1068822	1077725	1081892	1086791	1093226	1100674	1093343
598.521	344483	369574	404983	425182	457788	480137	509412	539014	562540	591393	614527	638735	669765	691704	718755	742058	760496	783284	799921	812042	837241	855048	860228	871048	887214	898142	912928	920007	930936	945272	955587	974154	974245	990966	1002342	1004487	1020468	1027298	1035110	1054317	1055661	1062941	1074726	1078825	1081159	1093515	1097239	1092773
598.648	346387	370906	404321	424648	459878	480957	508801	537757	566166	591942	618274	641389	670345	694827	722700	743322	762641	786787	802309	806554	834624	854200	865763	871284	887623	903442	912552	918051	931312	947223	955541	976828	970339	997711	1001459	1007871	1019325	1034082	1042434	1056709	1059277	1063263	1079157	1083673	1084037	1096386	1104172	1102575
598.775	346223	373617	405261	428793	459888	482774	512459	540065	570258	595446	625634	645330	672583	696359	728221	744385	769747	791902	808634	811566	839499	855355	868761	876209	887661	905031	918567	927737	934981	953269	959686	979382	973429	1000516	1005411	1015723	1026042	1043716	1049369	1064129	1067391	1066030	1086575	1087365	1090962	1101160	1112272	1114363
598.901	346027	376049	405342	429069	462536	485557	515489	542288	573420	597558	626728	644714	670285	696314	732109	743717	769857	794621	809881	820011	842131	857732	869562	876925	887264	905149	920283	932278	936406	953148	965708	980059	976280	1004767	1007809	1017294	1031524	1047038	1049309	1067764	1073338	1069406	1086165	1091953	1099608	1108147	1114364	1116395
599.028	344759	374477	408019	431290	462465	486357	517325	542685	576514	596764	625065	643925	670879	696897	729271	746012	769959	791275	807554	821612	841753	864147	869267	880911	889272	909567	917703	929948	939903	953653	970071	979166	980449	1009446	1009088	1023841	1033046	1052339	1051922	1066666	1079369	1075097	1085625	1098426	1105041	1110048	1119570	1116153
599.155	343732	374785	409982	431285	465161	487799	519922	543661	577210	594860	624829	642619	671986	700077	727970	747723	768219	793843	807864	823292	840844	865859	869110	879149	892286	912541	915710	929167	939477	959650	970286	978001	986915	1012392	1014571	1030745	1038399	1057042	1052733	1067869	1086362	1079964	1091454	1101427	1110263	1112289	1122231	1121888
599.282	344716	373390	408210	429550	466510	485932	516807	542146	571733	594933	620837	639508	671082	701368	724676	744847	768768	794560	803101	816903	837644	860655	867179	875861	890402	908478	913339	926654	936345	958347	967345	977420	984894	1011204	1013560	1025805	1041218	1059156	1048716	1063648	1085464	1079305	1096091	1097351	1107015	1109409	1118114	1124007
599.409	343109	372885	409235	431297	466034	485665	514445	540363	565012	593591	620256	636729	671032	705439	721597	742951	768556	794549	799234	816899	836354	856606	867688	875735	891345	907182	914637	922926	937089	951806	965725	973334	982892	1010746	1014205	1021618	1037025	1055873	1048109	1064616	1077519	1075798	1094181	1095964	1101984	1105690	1113142	1117543
599.536	345034	373476	410472	434133	466615	488539	516200	541205	563295	593146	619913	636055	673397	707686	719647	740567	771149	794031	807760	820031	836227	855855	869873	877596	892383	909728	916048	929171	938820	954829	965610	971272	988435	1012694	1013068	1020991	1031288	1051679	1049843	1064725	1075793	1069480	1092358	1095070	1100662	1107251	1108651	1108179
599.663	346330	375842	409224	433664	464508	489800	515123	541242	565251	594124	618170	636297	671395	702075	717339	740412	772265	790179	807622	823069	831586	853621	861894	879080	888399	903641	914168	929826	939438	951603	961833	969642	985457	1006309	1005457	1012203	1020855	1045391	1047124	1059013	1065778	1066036	1083805	1089165	1092819	1099217	1103459	1098265
599.79	347448	378354	409978	434142	464688	485310	512049	543945	567300	596260	617493	640188	672730	700652	722256	746251	772182	790797	805452	821651	833101	857118	865081	879898	885616	898700	911600	930642	935752	951460	963990	971251	982104	1004482	1000133	1009675	1021203	1037434	1041997	1050137	1062104	1068904	1081994	1085905	1089453	1097639	1104237	1095661
599.917	347739	381001	411402	432637	466391	484840	516516	549091	567576	597037	619932	646014	675802	700551	725181	748416	769522	789244	807320	817864	833365	860237	867345	878939	885033	902860	912574	926747	939554	950251	966408	973336	979585	1004436	1001394	1011794	1024759	1038163	1041443	1045114	1061742	1068488	1081609	1086389	1090364	1097243	1100460	1099055
600.044	347558	378990	410781	435294	465236	484916	517534	545329	565804	595000	618872	646561	675036	699665	723256	748975	768045	790407	807580	816983	836242	858573	864717	875046	888172	902738	911572	922476	941737	948855	965598	969016	975642	999987	1002706	1014747	1024378	1037641	1042650	1043893	1059528	1066341	1080855	1082350	1087847	1092736	1095941	1099887
600.171	347250	379160	409326	435552	465891	487000	517383	543017	569026	599567	622577	650191	676143	703884	726479	748734	771219	794079	810049	822377	839427	859542	868102	872263	893268	905407	913978	925342	940878	954365	972531	969645	981818	1003827	1002037	1019517	1025091	1037425	1046882	1048236	1061157	1071775	1082213	1081595	1090030	1090199	1096258	1102661
600.298	346855	379042	410818	437297	468428	487498	519341	546146	575587	602208	630058	646696	683083	704905	728616	749303	774199	793762	814204	827951	839466	858511	871104	875361	892795	909103	916017	932182	943344	961703	971750	974300	985273	1002026	999913	1022390	1028592	1039831	1046754	1054846	1063317	1073336	1078333	1082078	1088403	1093120	1099706	1107591
600.425	347446	382201	411335	436708	466105	488813	520693	549010	577921	600225	632869	644835	683927	705496	729063	748655	772952	796176	811438	829931	839225	858456	870995	879005	889982	912554	917333	931772	945278	956916	965626	977209	986380	1001116	1002278	1018544	1028629	1038383	1043593	1054935	1061498	1075820	1070725	1079967	1086054	1096379	1098141	1108102
600.552	347215	382881	410966	436589	468056	490367	519570	551242	578699	601390	636340	646092	679855	707433	728665	748059	774414	799186	807785	829693	841148	859069	868996	882276	893243	916581	918806	931471	946435	953731	964241	977014	981946	1002851	1005681	1018332	1027049	1037676	1042427	1053208	1060926	1074064	1070100	1081971	1088578	1097515	1096124	1103704
600.678	348548	383996	412590	439242	470563	496148	518001	554571	579848	602350	638385	646855	676561	705518	729128	751256	776424	796943	810840	829709	844604	860199	870398	884686	895971	914857	921680	934812	940408	956988	965675	980035	985178	1008330	1007733	1023709	1026398	1033993	1043020	1052218	1064511	1074405	1075311	1083370	1091130	1100603	1094572	1104816
600.805	349675	384598	414794	437267	469260	496478	522526	553068	580544	604087	637997	647828	677704	707118	729153	752339	778817	792628	814012	830210	842465	859449	871355	886302	897317	915360	920991	938531	939048	961170	966174	980903	985306	1012308	1007568	1023692	1028781	1032978	1048520	1045072	1064587	1075697	1077900	1080856	1089643	1097633	1089865	1104502
600.932	350479	385769	415007	433698	469405	496838	523452	552034	580629	605753	635539	650226	681044	709429	729978	753161	781361	792797	813864	831230	844548	861765	875223	885289	894701	914824	922995	938782	936560	962619	971184	981033	981778	1010887	1006287	1016691	1029733	1032619	1051411	1045753	1064113	1077054	1077536	1084549	1092136	1092003	1089904	1103553
601.059	351480	386114	413653	433342	473301	496191	522149	550720	579375	604036	632054	653271	679482	709906	728153	754833	781730	799398	815158	833156	847003	863369	871978	882599	889937	911557	925339	936625	939581	962334	971132	978568	985319	1008755	1004793	1016516	1028019	1035979	1048171	1049137	1061273	1070148	1078702	1081212	1094264	1090087	1094091	1103793
601.186	354444	384299	412730	436576	474028	497112	523007	550832	577023	604145	629805	652555	677505	709768	725976	756047	786265	807449	816203	833987	848238	864493	872424	883544	892547	908871	924558	933570	939722	961726	972437	977630	986960	1005435	1005806	1024070	1028503	1033580	1040901	1051418	1065681	1064476	1084378	1080259	1094762	1092442	1098139	1105778
601.313	355252	383814	413875	438375	475322	497657	525049	551582	574977	610364	631403	655901	679881	710337	723848	760780	785983	809451	820784	835611	851242	865653	876152	885544	899726	909119	924350	931791	943938	962776	972910	981217	987439	1004428	1010898	1033091	1028401	1033527	1041481	1057523	1066763	1068077	1085185	1078994	1095671	1096771	1100932	1107138
601.44	356280	385468	417053	440878	475706	497483	524162	553159	579395	611564	634401	656335	679359	710710	722245	759865	784269	809074	818809	835901	850467	864186	881054	884177	906753	914025	924902	935618	948148	962487	972156	980981	988496	1008885	1012152	1033289	1029301	1036967	1041557	1057104	1070881	1070305	1082152	1076215	1090529	1096872	1100850	1106420
601.567	354838	387623	418183	442169	474274	498024	524367	551627	583117	609794	636283	653313	682099	708132	727903	759015	783344	804034	819341	831311	845808	864546	878436	880561	900390	916943	925718	934077	948509	962677	969607	980406	985505	1004263	1013021	1027532	1026979	1040316	1040743	1054227	1067711	1069343	1077810	1072936	1089410	1096772	1095846	1102866
601.694	353930	392403	418693	442411	473980	499068	525739	553810	579549	609984	637710	655466	683244	709161	731879	761607	784812	800635	821640	827981	849494	868193	881408	880198	898891	918218	927110	933123	946543	971232	969019	984945	985001	1005913	1015788	1024787	1028173	1046482	1043257	1058392	1070267	1070672	1075559	1080078	1088821	1095893	1098128	1103147
601.82	356389	394250	417994	444337	475026	499680	526043	555276	577170	611152	638386	655349	681352	704372	731633	763059	786920	801223	822386	826579	849901	866653	882923	880358	895981	915532	930411	934692	941799	971864	964968	984818	987049	1004751	1015378	1022337	1026349	1049547	1049673	1057531	1068841	1070422	1073442	1083596	1091927	1096016	1100462	1101664
601.947	354680	391891	419198	443902	477724	499445	523966	554870	578188	608802	638836	651270	682139	705185	731123	762724	783603	798210	821921	826724	849364	868962	878356	880084	894188	917634	931527	934588	941832	966498	965792	986676	985521	1003457	1013582	1020819	1027475	1043440	1052880	1054356	1066420	1063600	1072310	1083711	1093324	1090558	1101624	1099398
602.074	353692	389602	419072	445425	478589	498233	522777	556687	580107	608505	639968	652347	681196	708603	731297	757422	777847	800540	818747	825237	846673	866393	875590	882011	895188	922545	927162	934499	941841	963766	967054	982970	982066	1004376	1010311	1023672	1024902	1035483	1048364	1050091	1066727	1061679	1072911	1082798	1086710	1085606	1098966	1099973
602.201	354837	386185	417825	443563	476742	497719	524520	557503	583747	608683	641634	651903	682382	709636	732204	754991	775766	799374	815960	830794	845034	866542	876935	881395	891853	922670	924901	930859	942732	958746	969217	980681	983262	1004242	1007216	1027673	1026401	1037303	1046047	1050537	1067110	1063200	1074209	1084502	1086696	1090335	1095931	1097607
602.328	356583	385292	415173	441935	475493	499221	526549	554574	578729	605585	639418	653041	682644	709201	733172	757152	776420	798663	811409	833761	845709	871354	880047	882202	893775	917758	925392	933335	940723	959620	965000	978851	987500	999686	1000567	1026011	1025409	1039884	1047189	1052055	1062743	1062485	1071102	1083948	1088792	1093453	1093326	1098634
602.455	357194	386547	412781	443704	480003	500460	528935	552214	575844	607557	637125	655263	689192	709732	733051	759551	779552	802138	814520	834021	848116	875824	881897	887186	901865	911556	930539	935622	944259	967620	963850	980560	986542	999720	1003000	1023769	1026164	1041857	1050613	1051186	1062234	1060878	1074261	1083233	1091233	1096279	1091957	1104431
602.582	358908	385255	413389	447649	481487	498401	528373	552202	576901	611712	637796	653917	688409	712822	733781	758630	784262	803765	817432	834877	850930	872315	886542	888258	904047	912213	930474	938223	948803	970241	964036	983863	984271	1005162	1013049	1023984	1028422	1043652	1055406	1050312	1070099	1063709	1076029	1086393	1093958	1095939	1098182	1106380
602.709	361116	389130	418533	450650	484148	503598	531950	555350	582119	615553	642484	655787	691689	719150	737457	766224	786949	807255	823339	835418	851818	874207	889852	888914	908532	916834	933549	941357	952511	972091	971790	987368	986527	1010736	1018448	1024282	1031057	1048701	1055228	1053118	1073480	1068409	1079059	1094889	1097958	1100260	1105350	1108209
602.835	363061	392658	421011	451801	483370	505301	532829	561163	583267	614510	642723	661842	689556	718199	738720	766212	785799	808203	825969	837241	856441	874972	884004	889504	911145	917830	934069	944064	952675	972328	976237	992184	988101	1009775	1016714	1020741	1028980	1051425	1058465	1051579	1071261	1076203	1078363	1096964	1098320	1102084	1105924	1101487
602.962	363522	393949	421732	455940	486080	505961	532071	565146	585352	613833	646565	667987	688191	720814	743394	766046	786761	811219	828951	840845	859666	877331	883160	891764	912550	920372	932420	945353	954801	973136	983316	993735	991803	1012810	1018693	1022543	1029757	1050061	1061231	1050120	1071933	1082446	1077632	1097558	1101235	1103379	1106993	1099082
603.089	362212	395550	423307	456003	490439	507011	531568	565438	587540	616051	647484	667156	690763	722187	746857	765035	787527	813427	830970	840724	856921	875747	888043	889992	913683	926655	933402	940611	953641	971684	981683	994123	991529	1015164	1017481	1025712	1030167	1050145	1060415	1053997	1071393	1079708	1080816	1094713	1102944	1104491	1110340	1106991
603.216	361652	394995	426005	454864	489235	508342	533640	565453	590184	614800	647970	666977	691671	720003	745245	767883	789581	813196	832809	839514	861109	877251	888926	890934	916872	928343	936453	942206	956640	970304	978827	991947	989394	1014079	1016018	1029028	1031712	1050297	1058927	1059851	1071297	1081086	1085247	1095846	1096812	1100086	1108499	1105764
603.343	360984	391858	425612	451312	486350	507462	537389	564490	593007	614814	644554	665806	694145	718749	741761	768334	788140	807158	832248	837205	860230	875430	885658	895592	915026	927539	930925	940201	955034	965913	976139	986180	991347	1012135	1015853	1027263	1032769	1047313	1055132	1059046	1070884	1075889	1085437	1093208	1092321	1095847	1106467	1103043
603.47	359842	391404	427741	448426	485592	506442	540582	565065	592320	620433	643219	662494	696345	719482	742748	768922	788112	810174	828707	837684	857883	872626	881141	899669	908494	928441	932042	939019	951350	966521	974078	984201	998692	1011723	1013537	1030677	1031029	1047494	1053388	1059657	1067997	1072492	1084200	1092961	1091188	1097223	1102497	1105164
603.597	359343	390202	426339	446828	482127	506395	536675	566367	587685	619198	646209	660236	690760	717277	742632	769120	793447	809940	831913	839056	857147	872320	879612	901057	900927	925691	930915	939053	953704	968631	975722	984177	998128	1006542	1013119	1033497	1028210	1045384	1050778	1062441	1066391	1072280	1082291	1091608	1091724	1096139	1104748	1105838
603.723	359235	390714	424443	448416	480881	506530	536119	567525	584165	619493	646089	664350	690370	718580	747494	763641	794578	807568	833454	839443	856616	877228	879875	897695	902904	920594	929617	937348	955863	965892	978649	987661	994529	1004218	1014727	1034117	1031643	1047071	1053660	1060447	1070413	1078027	1078344	1092032	1092624	1094867	1104222	1104258
603.85	362440	394007	423454	448703	480289	508340	537051	566590	584524	621305	642120	665090	692163	720840	749099	760204	795383	806581	831878	838289	855556	879508	883975	895186	904877	919641	933528	940835	954359	970665	976302	990672	994465	1007230	1014315	1036027	1038520	1049563	1055157	1059384	1071510	1081342	1078686	1091659	1091275	1098244	1105140	1106234
603.977	364742	397554	421464	452180	480577	509436	540340	567294	590343	622143	644499	664056	694970	723013	749311	762675	798366	806038	832186	842328	858496	881082	890579	898951	907974	919894	939026	941208	951466	974988	976616	993243	996779	1011297	1015321	1038396	1040088	1049446	1052282	1063785	1074251	1080724	1077772	1096352	1094563	1102865	1103814	1106123
604.104	363913	399731	423747	453395	484475	510074	540673	569005	593050	622045	644667	667575	690650	725526	747936	770287	800814	811823	835029	843989	859912	881366	892167	897546	915598	924911	938779	946333	953091	972669	976355	992389	996364	1014382	1010891	1034839	1035796	1047614	1046744	1061578	1071409	1082005	1078833	1099900	1095006	1105564	1099124	1099047
604.231	362709	399021	423033	453118	486757	511589	536468	569401	591800	622013	643436	674360	689146	725162	745806	773963	796198	815058	833169	844217	859421	881865	887025	897653	916872	926103	939737	947586	957704	970474	976716	990180	996824	1011414	1011500	1029696	1034261	1050182	1046436	1063072	1067218	1081431	1080656	1101621	1093699	1103150	1097394	1097723
604.358	362942	395193	421849	451750	486469	514456	533498	566354	583981	619121	643465	666868	688103	720627	743358	769071	792881	812399	830072	840983	858009	881896	882686	895534	909620	924141	937669	947289	960175	970951	973105	984555	990295	1004333	1012950	1022896	1036929	1045668	1044664	1059516	1063249	1078240	1082168	1095675	1092525	1095395	1094499	1094933
604.484	365376	394510	424964	455057	490038	516702	538167	565173	585120	620110	648605	667603	692518	722224	749889	769275	795522	815690	829155	841225	860186	883090	890135	896696	914710	925620	939669	952252	965434	976861	973468	990012	988188	1010666	1018647	1028650	1040644	1048770	1048289	1063385	1067000	1080126	1088788	1094646	1096595	1098664	1102825	1097962
604.611	368095	397682	426888	460038	485887	514872	542331	566635	592037	623112	652272	671498	694807	726328	750010	770101	800748	815572	832033	842551	865089	885394	895155	899416	919570	924766	943192	951707	963762	982016	974119	993066	994653	1018740	1020163	1031775	1042735	1054579	1053977	1067249	1072560	1082329	1094626	1094720	1103929	1096428	1104683	1103871
604.738	369650	396427	427494	456877	484413	513786	537354	566472	591004	618235	650544	668096	692802	721728	748406	766990	796988	810055	829933	843159	862165	882544	891054	899559	916497	917170	941886	944468	960368	980399	969952	987091	998030	1018008	1020473	1029830	1043747	1046537	1054001	1056274	1071465	1079950	1087740	1095124	1096261	1098203	1102686	1102995
604.865	370069	396086	428674	456846	489689	512520	536174	570513	593697	619645	651550	670408	696989	720934	750015	769077	796453	812834	831371	841277	861420	883727	889314	900848	913496	923476	943177	944236	963670	980937	975675	989379	1002684	1018752	1021083	1030634	1046206	1051802	1055413	1056395	1071098	1078183	1086417	1098293	1101635	1102783	1106378	1103354
604.992	367465	398802	429469	457834	491993	512696	535651	574136	594798	622740	651897	671939	701813	724799	751242	772576	798654	816503	833388	843361	863326	884423	889916	901042	912781	928335	943845	944503	963110	980304	980229	992957	1005303	1015939	1021247	1034266	1040038	1055954	1056243	1065868	1072155	1079873	1087316	1099176	1105920	1105471	1111454	1103464
605.119	363836	397911	427264	454617	491401	511834	535561	572520	591074	621134	648537	666256	698614	726281	746398	771314	795974	816108	832232	841163	862491	879278	888438	897835	911506	925585	941830	942523	956530	974029	979076	985519	1003194	1013031	1015444	1036270	1035007	1053593	1054278	1062902	1063850	1073212	1084176	1093771	1103121	1102786	1106266	1097965
605.245	361274	397176	427742	457832	491424	511190	539086	570218	596666	622693	647299	668774	694865	727806	746393	773151	791590	818519	835188	841905	860293	879420	887356	899739	914887	926160	942096	943177	956320	973084	980029	986440	1004390	1013229	1014472	1035698	1037163	1052472	1053507	1061871	1062874	1078865	1082656	1094737	1101836	1103202	1107543	1102962
605.372	363567	401424	429975	462533	490783	514200	540333	569013	600653	623125	653631	671908	696383	729178	750521	778104	796329	821862	837757	845935	862871	884059	894192	906811	917935	930949	944060	948278	960223	977845	982690	986144	1002758	1020169	1018571	1040326	1042455	1059088	1052444	1066671	1072886	1087067	1083677	1102622	1101185	1105509	1111390	1106670
605.499	364579	405758	430783	463040	489283	516909	540841	569330	597025	618570	654261	673660	700909	729821	750801	779642	799117	821749	836216	848601	865703	884707	897761	909026	917332	932672	941161	951538	964354	981955	981988	985951	1001006	1021909	1024182	1046206	1046671	1058980	1053902	1070293	1076622	1089603	1088477	1104940	1099979	1110134	1112967	1105626
605.626	364214	406085	427238	460370	490202	515974	542017	568370	594011	618316	648830	672475	698429	727229	749867	778439	800393	821168	833062	844829	860618	880098	895525	908307	913213	926947	937722	946483	960561	978941	979499	986990	1002242	1019559	1022551	1040225	1042108	1054633	1048751	1065339	1073939	1084775	1089092	1094810	1096852	1110138	1107884	1101836
605.753	362178	403333	427226	457580	490835	513342	543563	572926	592666	620032	647677	674436	697787	728217	748036	775810	800819	817728	835911	839903	860722	880433	891800	906149	911436	920107	935005	940299	959136	974398	977633	987449	998875	1015079	1023132	1037229	1041892	1051218	1048532	1062503	1074389	1078841	1084150	1094027	1099224	1108470	1100694	1101299
605.879	361536	402349	428666	456506	491252	510591	545534	576815	595199	621157	648514	675582	698386	732337	751737	775463	801073	813681	837885	844466	862615	886482	897634	903976	916898	920512	937894	942668	957772	974389	980544	995945	1002659	1017487	1023883	1036860	1037878	1053953	1057338	1063802	1075599	1080897	1086190	1096474	1097389	1112886	1101450	1106691
606.006	364192	400213	429433	456656	492905	509214	545266	575524	599067	620543	650880	672709	697925	730207	756785	773237	796306	816924	836760	844102	862069	887317	897743	900522	924315	920892	943019	945194	961175	978353	984227	999954	1003879	1020729	1024245	1036129	1035619	1054540	1057647	1066655	1072186	1082792	1092512	1099273	1093557	1112571	1104536	1107406
606.133	368388	400497	429333	457174	493434	509644	544571	573668	597050	620637	651596	669842	695433	725555	753630	773624	793091	817358	834685	840042	858418	883758	891084	899734	922189	923827	939382	950814	958124	976425	981994	994002	1002484	1016603	1026590	1030277	1035849	1054146	1058978	1066946	1069576	1080845	1094114	1097185	1097285	1107672	1102749	1110488
606.26	369775	401653	431118	459085	493384	512767	543417	572709	598284	626360	652339	671241	694978	723685	751475	773684	791493	818995	832414	838430	857895	882187	891444	898102	920978	929126	940402	953875	956472	976661	981288	991030	1000372	1018011	1028820	1032939	1041613	1053415	1062133	1064675	1070670	1081754	1096665	1095136	1098546	1102367	1101557	1112472
606.386	371980	400717	434783	459585	493924	514654	541572	573142	601830	626363	653431	671183	699114	726454	752823	774886	794244	820017	838271	842235	863261	888499	892433	901484	919026	930972	943267	957700	960811	977135	983549	995900	1005232	1021268	1031591	1040389	1043039	1055361	1064853	1068343	1074758	1089051	1099375	1098222	1097340	1102486	1105952	1111755
606.513	369197	403193	436742	461985	493307	515817	539780	574903	598500	625366	652409	668984	702958	727294	754051	780299	798151	821097	839330	844790	862814	889367	888664	905839	918524	930129	946017	958891	963230	979320	982935	998397	1009439	1021954	1036707	1044356	1041936	1051423	1071329	1074988	1078902	1093439	1103624	1108108	1102053	1108216	1111948	1111926
606.64	366800	402159	437837	460718	488942	515545	537351	574126	593750	625262	651063	667009	699571	724364	750192	781298	795407	819876	838100	842107	858543	881846	883600	902252	914823	928344	946619	956494	959097	976084	981891	1001697	1004832	1015647	1033472	1043298	1046353	1048814	1067375	1076576	1077101	1093858	1099980	1104881	1104223	1110005	1114900	1112602
606.767	365589	400989	437763	459584	486937	514069	538239	572772	594715	626391	649508	669873	696165	723067	750642	777383	793819	820539	836373	842888	859349	887729	885654	900486	911899	933762	946519	958034	960381	975782	986553	1001658	1003983	1014050	1033786	1042568	1047473	1053840	1069200	1078051	1078643	1096967	1097458	1101127	1105239	1112995	1112401	1114651
606.894	366535	399977	435897	458164	489532	514830	540875	576318	594550	629524	649876	669938	701318	721566	752935	772809	794750	819870	837898	844496	862301	889692	893787	900121	913451	938280	948261	958806	964882	982381	989695	996688	1005097	1019999	1030916	1043301	1050833	1064701	1072846	1077458	1087572	1095244	1103464	1108704	1110361	1112783	1115338	1118696
607.02	369137	400057	434101	456598	492471	512328	542108	576322	594796	627934	650012	668126	704123	721650	750977	771182	792270	811001	837406	842658	865460	886397	895184	904602	913476	933804	946346	956151	959686	982960	985420	993444	1006781	1020050	1028874	1040177	1051112	1068388	1067094	1076657	1088587	1092727	1102386	1110643	1109314	1113267	1115766	1115454
607.147	368468	401535	435910	455565	491876	512628	542166	572692	596588	625668	649486	665820	701221	718386	750493	774848	790961	810061	838032	844867	867075	884008	898401	905840	911151	934526	941374	954017	951588	984264	980341	992697	1004497	1018464	1024369	1041508	1052471	1067128	1065604	1072563	1087428	1093100	1097053	1108801	1104417	1115090	1118406	1113141
607.274	367893	403029	435323	456023	496118	513225	543483	572355	598732	626854	648990	668602	699451	720472	753293	777081	795356	812543	836565	849740	868939	881945	903437	907463	913438	937033	942249	956544	954339	984781	983854	995193	1005142	1022244	1026016	1045200	1053969	1065719	1068828	1074235	1087497	1097432	1100917	1107576	1111200	1117655	1126355	1114698
607.401	367341	400436	433988	455302	496913	514065	540711	570653	596677	626174	648957	665745	698285	722147	753794	774498	795499	811742	834765	848113	864089	877444	898167	899265	913805	928270	944517	955436	955201	981134	982186	993116	1004637	1019019	1024822	1040525	1054182	1064282	1069106	1072654	1086771	1091029	1102612	1105513	1114253	1115402	1124753	1116661
607.527	367646	401034	433920	459425	495834	514521	540303	568644	600806	625738	652496	668974	699001	727136	756226	775455	796031	813317	833717	852267	861375	875937	900589	898964	913031	924803	948725	952146	959076	985003	982466	999201	1004832	1019441	1031975	1043106	1054666	1067529	1071589	1074901	1090605	1090850	1107246	1113414	1118254	1118810	1124407	1122108
607.654	371011	401540	435975	463699	493118	514590	546545	568122	601548	627039	655264	671787	699470	729761	757067	775887	799290	813743	838629	850240	860613	880781	897702	905438	913018	929139	950677	953576	963102	987736	985476	1006026	1007199	1026278	1035084	1046544	1060100	1071893	1076880	1080219	1095303	1096978	1115850	1118939	1121851	1128453	1126404	1126823
607.781	371616	401084	437712	461982	491002	516641	545724	568608	601428	627121	654108	669134	699703	730665	759273	772434	799793	812354	841660	844108	858379	879716	892136	902903	913890	933703	947672	951245	962459	983621	984736	1008750	1011947	1026164	1037105	1046625	1056959	1068569	1078531	1082639	1095659	1100595	1117275	1116446	1116308	1124721	1123195	1120594
607.908	370912	400658	435873	460467	489070	519704	545016	569945	600376	625107	652754	668486	698037	729076	759073	772803	798303	810845	838942	843479	863251	881535	888893	901641	915612	935363	945680	949095	964935	983516	986353	1005138	1013852	1025707	1036619	1047362	1058664	1068433	1082435	1084877	1097212	1102704	1116660	1117609	1115436	1125179	1119858	1122823
608.034	374064	402164	437140	461397	490465	521078	547494	580699	599728	625643	650594	671127	694169	730522	755812	776368	797364	814996	839786	848814	867730	885940	892758	900639	917543	936868	949258	953902	969187	986168	988421	1004136	1017429	1032985	1038089	1050848	1066234	1073793	1083358	1087432	1098773	1102296	1114839	1119992	1116356	1129891	1128290	1128459
608.161	375375	401899	436957	461700	492003	517858	546223	583394	597366	625932	646785	672701	694995	730167	753203	776478	796682	814518	836622	850734	863894	885053	892259	898053	917500	939285	953360	953827	966051	983230	988027	999453	1017474	1032897	1040744	1049928	1063791	1075424	1083189	1085533	1094988	1100889	1109360	1119218	1116753	1128978	1130321	1130460
608.288	373727	401808	438019	462085	493278	516507	546792	578539	596334	628402	650555	675686	698848	728280	749530	775932	792948	817229	832095	846544	864462	883682	893619	897189	916084	940398	953847	955028	965985	983633	991065	999177	1016692	1030397	1038681	1052533	1062907	1077771	1083053	1083575	1096441	1101703	1111379	1122231	1122795	1125261	1131616	1131953
608.415	370466	402062	440414	462072	495346	517949	548436	578852	598845	629019	656758	678676	699161	733648	751862	778625	797957	821470	832749	841859	867222	887155	897993	902756	919440	944993	956546	956305	971674	989950	993279	1005166	1021435	1032412	1038760	1057589	1067123	1075396	1086040	1089328	1100673	1109495	1119079	1127015	1128592	1130311	1138260	1131906
608.541	371898	406320	441971	467453	495207	517987	550205	580095	602147	630677	654335	679380	699199	732919	754220	779441	800344	822566	835515	841973	866479	888758	898583	910986	920038	944051	956615	957184	972223	990373	991359	1006484	1023887	1032758	1040260	1052872	1066224	1073737	1085843	1090046	1102484	1110819	1120970	1130041	1129028	1128820	1135685	1131158
608.668	371497	409716	439246	465964	496362	519264	546031	578018	601610	627968	650619	676106	701549	731442	750985	781038	801039	820212	840356	841397	867651	890399	896517	910451	918399	941543	954056	953820	968277	988743	991424	1011650	1022229	1031650	1043525	1053563	1060783	1073946	1086755	1091069	1102210	1109337	1121060	1128111	1134938	1125824	1130717	1132025
608.795	371455	410240	438297	464503	498754	519569	547897	575993	604394	628322	650261	679526	707115	732491	754731	781875	801558	823596	843073	844754	873491	892093	898133	909617	921851	942483	953830	957868	969903	989067	997564	1015986	1019064	1035558	1049284	1058822	1064239	1082192	1086923	1094731	1105984	1114786	1125041	1126610	1135710	1135507	1132448	1134803
608.922	374145	408160	437651	461680	502081	518091	549590	573206	604180	628075	648041	677944	704721	729942	750897	777816	797769	821226	837407	842963	868859	896858	895620	907054	926333	942115	951987	958797	966136	989774	997461	1013774	1014324	1035694	1048647	1060475	1068504	1081279	1082818	1096768	1100205	1115884	1122263	1121479	1127281	1136389	1132250	1131865
609.048	374737	404629	437550	458697	500316	517826	546023	573933	596639	624237	648602	673038	701758	726315	748446	772913	795164	816806	834582	835855	859207	892949	890954	902496	923914	939572	948730	958742	960374	981390	990743	1007556	1013215	1028043	1045378	1059987	1065196	1076654	1084736	1093538	1098322	1109814	1113658	1114167	1118212	1133341	1133066	1129431
609.175	372584	405987	435491	459922	495326	518249	542948	574448	593090	626218	651740	668445	704913	724984	748037	775905	795675	818399	834174	836007	859100	888971	890811	901612	922972	938809	946155	957732	960179	978450	987589	1005725	1013759	1029314	1046740	1060481	1063446	1076142	1086228	1091840	1102100	1110111	1111514	1115335	1115796	1132252	1133245	1131905
609.302	369375	404175	435873	461223	497714	518772	542299	574909	597496	628198	647593	666765	702321	722429	750361	777537	795726	820768	834315	841505	861696	886615	893462	902535	921157	934401	944389	959065	961833	981321	991947	1005136	1015995	1035724	1043683	1055973	1063455	1073081	1085305	1091708	1108550	1110233	1115891	1119726	1120085	1132094	1131148	1132217
609.429	368758	402992	435460	462386	500143	522200	543637	577545	599430	625081	646687	669959	699481	720623	746132	770496	792751	820911	832258	842066	858996	881945	892638	900936	920366	934167	941805	957342	965162	984540	993494	1003663	1017449	1032720	1039794	1053291	1061267	1076246	1086801	1088353	1108167	1111450	1120038	1121396	1127805	1132126	1131183	1132757
609.555	370800	401831	438803	464418	501343	522466	544151	580224	599469	624571	652167	674918	699189	726423	746521	773034	798570	823941	831606	843561	861711	883198	889939	906121	924619	936269	944067	957599	966705	986091	996460	1007046	1023027	1032994	1039297	1054220	1064781	1082067	1088689	1091894	1108592	1114253	1119685	1122092	1130499	1132444	1137279	1133696
609.682	371587	404611	443580	467917	501572	521860	547988	583284	600762	628122	659536	675432	704096	731593	756060	779983	805317	825123	836516	845935	866222	884745	893448	911232	925011	940007	947240	959527	969681	986457	998751	1011649	1028998	1037585	1045011	1055264	1070212	1085526	1090340	1102907	1115174	1115338	1121662	1124964	1133311	1133993	1144477	1138468
609.809	372997	406863	444384	467568	499270	520206	551267	581490	602374	631719	659411	674971	705538	738118	761343	781107	806754	824342	838961	849745	870041	886152	900386	912336	928902	941596	948594	959326	970243	991110	998460	1018880	1031443	1039880	1054243	1059378	1072982	1084093	1095150	1108448	1116790	1118451	1126224	1129012	1135521	1139518	1145694	1144912
609.935	374517	409026	441819	463888	496689	518132	548755	580537	600237	631638	652751	672559	702769	733537	760087	776985	804278	818732	838177	845963	868342	886825	900979	905500	925952	940826	948775	956619	970014	988854	990720	1015428	1024347	1036751	1053533	1056441	1069049	1079158	1095373	1102855	1113425	1116862	1120263	1128107	1132688	1136458	1138849	1141207
610.062	377333	411662	441975	465224	500114	519380	548975	584645	599360	631415	652940	675573	709744	732717	755889	781194	802751	818967	837922	848447	870530	890696	903325	909897	920948	943734	952167	959273	974090	988970	995736	1019224	1030131	1041191	1053296	1055714	1069879	1085035	1093274	1098648	1118207	1119166	1123770	1131729	1135585	1142236	1134736	1140265
610.189	377890	411592	443196	466096	503056	523340	551499	585427	597084	631372	654657	673850	711968	731369	755391	781505	800049	819966	838928	849532	866938	894324	906554	913194	919412	946885	957627	963391	981675	990333	999614	1020103	1032957	1051278	1058389	1056068	1073462	1093919	1095286	1100868	1122798	1126190	1129207	1134869	1139531	1147007	1134950	1140609
610.315	377302	412796	441533	464856	500688	525169	550180	582636	596554	629912	657028	672098	707721	728601	752592	775998	791866	818439	837758	847779	863607	891539	905287	909740	915029	940566	958584	963464	982027	988414	1000212	1015354	1027861	1052344	1058001	1059213	1069580	1094720	1095158	1103549	1119423	1126927	1130720	1132596	1136283	1137640	1132716	1136261
610.442	378887	413808	437662	466898	497482	522727	549581	580641	601767	630968	657995	670732	708830	728478	753514	778474	796922	818768	839003	849683	864020	891377	902693	909243	919591	940101	958488	960653	980713	994247	1003224	1011196	1027761	1046356	1055613	1061832	1068923	1090643	1095106	1107819	1124465	1126636	1128991	1132257	1136176	1136069	1137941	1135792
610.569	382139	414374	441758	467978	497979	523565	552186	581887	605037	631885	659176	673820	708945	734540	758159	782510	804577	820848	844248	852393	872457	888824	907992	906867	925267	943118	959977	965406	981845	1000048	1008702	1012164	1034711	1047534	1056200	1064953	1075859	1093983	1100442	1111658	1131053	1126643	1131193	1130869	1147091	1141726	1145973	1145778
610.696	380326	412953	440947	466332	498207	522039	550519	580960	603382	628680	660855	674948	706218	732841	752968	781423	805022	819383	840183	847219	871351	881852	903593	901006	922941	940670	955345	962122	977237	996723	1006772	1014325	1036026	1050159	1054232	1062319	1074480	1094949	1099570	1111470	1123633	1126339	1129085	1132444	1149971	1140498	1144426	1146665
610.822	378461	413355	440174	464121	502375	518926	550118	581134	603308	625497	661233	676067	705010	733026	749023	779071	805288	819412	837128	847279	870972	880604	898621	899898	922178	936490	954375	961982	971079	995207	1002031	1015481	1032664	1051444	1053674	1056683	1074889	1091138	1098664	1103923	1119199	1125642	1128143	1136786	1145319	1141071	1142268	1145778
610.949	378735	413872	443275	468115	509092	519785	552591	584658	607829	628248	662650	676735	712233	736531	752295	776425	807676	823956	843913	850879	875411	884959	899491	905716	923526	939997	960257	969065	974950	994763	1003693	1016290	1033724	1051748	1057066	1062383	1078865	1096361	1097601	1105020	1120856	1128516	1133916	1141988	1146569	1147672	1148474	1148352
611.076	378676	413252	445157	469480	509681	522238	555535	583857	609145	631248	659876	679256	712834	735533	750572	774508	809090	828250	846918	855058	872510	887745	902200	904290	922766	940701	958133	970066	977780	994104	999810	1013195	1031636	1051956	1054565	1066145	1077225	1093433	1099633	1105204	1119344	1128932	1138927	1142654	1145864	1147989	1148899	1144444
611.202	377326	407747	441764	469330	505341	520703	553491	579899	605079	630011	656590	679853	712004	731189	747645	770140	803740	826405	844908	852483	870174	888029	899575	902759	919085	940503	949998	967137	974244	995516	996399	1011539	1026485	1048129	1048839	1064878	1073598	1088649	1101296	1102698	1115055	1124629	1136296	1139157	1148228	1148726	1146114	1141973
611.329	377132	406418	442425	468133	505200	521581	553718	580529	608102	628274	658064	678690	712252	730583	747676	773339	802233	823556	841863	847414	866571	890204	894694	902615	923113	942157	951370	961950	973046	998465	994467	1010170	1026571	1052806	1048540	1066838	1073219	1088966	1106455	1100478	1118014	1124666	1135589	1143105	1149888	1150433	1147527	1141626
611.456	377346	410275	443076	467396	506366	525455	554174	578592	609664	634493	659796	678592	712706	727823	749772	774483	807596	824854	842125	849328	865196	894570	891783	905171	928454	948076	960743	963917	976643	998463	1000228	1013912	1028076	1058625	1052738	1069853	1078486	1096507	1110298	1104495	1123912	1133727	1141026	1142469	1149822	1151364	1150608	1141936
611.582	379313	411456	444055	469109	507739	525066	556994	579720	608548	635711	662250	677325	710672	724932	750910	773208	806967	826786	841130	848149	862860	892780	893967	903664	927436	948782	958671	961611	981820	994915	1000088	1017288	1022552	1057277	1054051	1069779	1078721	1096896	1110644	1107117	1123777	1128310	1142782	1138841	1149344	1151290	1147711	1146165
611.709	380108	408254	441236	470832	505514	521866	551518	580029	606883	631809	659925	673140	706000	723439	749809	772495	801484	821444	840645	848087	860627	889591	892646	900235	923849	942629	954903	956466	980106	991915	998169	1015094	1020272	1051460	1055828	1067613	1076321	1097725	1106854	1107452	1118534	1123381	1138980	1130694	1149951	1149006	1142422	1146463
611.836	376300	404446	440698	470317	503274	523532	551736	579594	607735	632535	659157	672954	705562	728384	747906	772596	797770	819431	838474	846139	860577	893305	894415	900969	922023	942383	952675	957728	977341	990739	1000822	1014661	1022929	1048392	1058779	1067997	1079504	1098669	1110334	1112258	1117443	1129373	1139507	1129247	1150567	1149726	1139689	1147544
611.962	374274	406858	441388	470974	502402	526472	551801	580591	605516	630856	660026	678356	703377	731204	750212	771032	799305	818867	834539	850665	866711	892694	894900	902103	921479	940536	949444	959479	974265	990477	1006520	1013337	1023819	1045022	1055480	1069266	1078914	1098470	1107941	1115913	1114069	1132277	1137523	1134480	1145693	1147965	1138782	1146839
612.089	375687	409937	440352	467501	499545	523607	552298	580621	602930	626100	658024	675784	702639	731500	751851	769670	802174	816418	832405	852578	867960	893081	894065	900411	922156	932688	948364	959308	971063	991173	1007493	1016250	1025610	1043649	1053574	1068773	1079003	1090418	1105833	1113138	1115123	1132740	1135654	1137558	1147337	1147448	1141052	1145387
612.216	378181	413758	441660	469127	499208	519328	552819	577594	603121	625035	654934	674768	701308	731565	751907	771073	803823	821016	835902	848968	863306	896095	893058	901766	922426	931703	951366	962383	976648	994070	1007404	1017303	1028533	1046068	1052642	1069403	1081465	1093528	1105334	1113715	1120763	1133777	1134019	1140083	1149248	1152300	1144415	1146322
612.342	380119	411716	440396	470166	499599	519805	553175	574881	604142	623600	656871	674290	701770	730099	750228	773572	804557	819343	837235	848780	860158	891605	893636	899662	922623	935489	950646	960333	981873	995613	1004609	1018949	1026877	1051601	1052626	1071947	1081836	1100258	1104725	1116346	1120221	1132711	1135173	1140399	1147780	1153610	1149899	1141663
612.469	377008	409036	437613	467565	497721	519712	549997	571906	603721	620247	653676	672373	701787	727887	745991	767628	796817	813134	833422	845400	853836	883835	892170	896201	917185	932494	949203	955967	975397	993667	999408	1013403	1023669	1048267	1045481	1065082	1075591	1097760	1101746	1111852	1119012	1123638	1138972	1137710	1145211	1146705	1144986	1141899
612.596	375688	410995	438472	466077	501997	520860	547195	571020	601286	620516	654200	671678	701513	727314	745630	767388	792618	811606	829091	846709	856553	880327	892746	898135	914024	930484	953315	957462	969969	993023	996324	1015764	1022213	1047178	1045129	1063744	1072820	1098818	1100513	1109979	1119206	1119266	1145614	1140192	1148108	1146774	1144031	1147167
612.722	373539	411775	438693	466751	506889	522579	547299	572338	601142	624654	654995	672333	699570	726432	749069	765959	792232	810318	830810	848558	858738	884087	896077	899788	914849	936823	952044	957119	973709	995090	1001144	1017393	1027052	1047476	1049733	1066693	1074178	1103398	1100864	1111464	1123438	1120728	1142250	1149488	1151637	1150907	1147973	1148045
612.849	371943	410674	438242	468160	502543	521935	545573	573570	601296	626184	651076	672606	700034	727000	749346	767853	788645	805176	828645	848161	854280	884726	896178	897516	916096	937254	948845	954934	977776	992549	999888	1013099	1028316	1048250	1054182	1068369	1074747	1100296	1097838	1113025	1123965	1126980	1136574	1151289	1156111	1147718	1145299	1150987
612.976	371497	409148	436942	468302	495413	520962	544250	577970	600723	626053	650990	670541	699456	731489	748613	771608	786363	805456	828147	845216	851523	883306	893973	898001	915189	935851	948746	957703	971725	989697	996475	1007203	1025654	1046419	1058394	1069501	1076090	1093408	1098055	1115218	1120030	1134039	1131491	1146619	1151996	1149832	1146678	1153406
613.102	373831	407533	435222	467424	494117	520460	546622	581122	604085	626968	655496	670426	699792	731947	747287	770979	789027	809541	827433	845561	857443	883125	892045	899086	918536	936059	952683	961960	968357	993658	996217	1007465	1026051	1046914	1064157	1071736	1077929	1095249	1104860	1120484	1121988	1135233	1135219	1147856	1153753	1156325	1153631	1155205
613.229	376952	408022	435970	466431	497875	519895	549368	579336	605216	631275	655887	673405	701812	728833	745537	770839	791925	808853	825602	848798	859024	878413	890043	898239	924226	932044	951517	964897	973563	992068	998258	1015246	1027547	1050403	1063190	1078133	1079676	1100859	1108420	1122655	1128480	1132194	1137656	1149434	1157611	1157079	1156744	1155706
613.355	378604	409136	435706	467275	497934	515856	550021	578601	604105	628568	653833	673497	701850	725623	744486	765831	791512	810424	822162	845434	860876	875503	889746	897125	922812	930027	950829	963386	972706	988679	996203	1019812	1026971	1051745	1060234	1080492	1082753	1103060	1111895	1120599	1129810	1132098	1139438	1145209	1160223	1153949	1156228	1151033
613.482	378626	406258	441102	471246	497422	518363	549368	582211	601676	627955	656092	675472	704695	725565	745885	765388	792790	815683	823530	843316	857782	879578	892281	900564	920004	932922	950999	961171	974070	993602	997353	1027641	1029316	1054176	1054064	1081842	1088370	1103664	1116398	1127074	1133426	1135208	1143505	1149375	1163734	1161085	1158356	1156869
613.609	376054	403943	444662	468979	499702	521495	546922	581034	600904	623836	654609	679102	703697	722480	748505	765679	791514	815597	823752	842896	856986	881446	894316	903373	920438	935305	948849	963187	975591	993297	997721	1031791	1032057	1054422	1051138	1080432	1092699	1104186	1117200	1128186	1135701	1137311	1148622	1157698	1159238	1166110	1164067	1163022
613.735	376684	409559	447255	468218	500999	521451	548009	578491	600808	624659	655232	680243	701935	723995	752232	765445	797491	816427	825529	844130	861583	886956	895999	909357	924662	937179	948617	965819	974259	993777	1003518	1029229	1036612	1060401	1059553	1082140	1089462	1110806	1119353	1130703	1139067	1141933	1155629	1164832	1161663	1171456	1170637	1170820
613.862	377239	412750	444105	467518	498756	521306	552819	574821	599515	626186	653481	676701	701367	724519	747914	766924	796772	809769	826175	844424	859533	888432	896657	911911	924534	938267	949974	967795	977476	994140	1006524	1028251	1040064	1061590	1064957	1080754	1090082	1112537	1118627	1136723	1145782	1147611	1162773	1167369	1169894	1170896	1173217	1172447
613.989	375192	413007	442938	467746	498931	524866	551645	575791	597909	623965	650062	675570	702379	723585	743451	765781	790928	805670	826987	846990	858424	889785	894574	909846	922904	939812	949986	966585	986037	994865	1008878	1028785	1041199	1062605	1064149	1083461	1093197	1115452	1119381	1142633	1146289	1153447	1165494	1167410	1172374	1171502	1178283	1177676
614.115	372209	412302	441551	466079	500111	524187	547632	573606	599723	622871	647594	670682	703111	722464	742761	764048	787098	806583	825998	843251	857343	887836	889446	907066	921676	936538	951644	965605	985007	993874	1009681	1028822	1038608	1063631	1067907	1090059	1097418	1115889	1122377	1141607	1146112	1164150	1170256	1167958	1177971	1177552	1181719	1184925
614.242	373242	410971	439919	462059	498145	523495	544110	571642	598274	625395	645642	666174	699927	723228	746907	762857	787352	804269	826265	840005	854435	881956	886690	902464	917476	933622	953190	962887	977678	996475	1010839	1023178	1037282	1065691	1070048	1090604	1099785	1119927	1124130	1136878	1153071	1166584	1175769	1176214	1180655	1186339	1183168	1188357
614.368	374416	411705	436669	461430	497392	524196	545961	573149	598623	624597	645675	668648	703308	723553	746224	764118	791659	806251	824893	839329	857537	882376	888769	902213	918587	936289	953206	964530	977781	1004407	1009507	1024598	1039647	1067766	1072822	1094695	1102126	1126075	1133533	1142808	1161618	1172149	1185146	1188901	1190058	1197931	1193238	1198081
614.495	374691	408908	435432	460954	496625	523349	550433	575225	602173	623058	647075	670175	701831	721066	745074	767324	792322	807988	824930	840064	857257	880852	891651	902535	917137	940146	952091	965923	979989	1010847	1009739	1028812	1043933	1072394	1082392	1099935	1108046	1130263	1141888	1152475	1168025	1180863	1188300	1199485	1200706	1209696	1204969	1206016
614.622	374227	408140	437591	460292	497204	520714	549812	573890	598336	622724	649457	667349	694381	719511	745105	767262	788909	802660	825146	836871	853233	879061	889605	902187	917455	939418	952214	966805	989206	1011825	1014210	1033080	1049130	1077480	1089345	1104852	1114675	1137539	1149456	1164102	1174574	1192389	1194449	1208551	1213121	1218971	1214156	1220083
614.748	375804	410691	439271	463651	495093	521819	548826	577050	596362	624387	655984	667579	697179	725304	749611	769332	786870	803509	832298	838916	856134	881477	893057	904227	921417	944116	952872	970047	1000272	1014350	1022940	1040788	1062187	1089690	1098299	1117582	1123308	1151278	1162290	1177049	1192816	1209630	1213814	1224599	1226608	1228324	1231349	1234482
614.875	378089	412096	440829	464583	494198	519973	547331	576996	597319	628957	657631	668908	700942	729014	747636	767815	790567	804234	834949	843385	861018	886220	897340	905153	925326	953159	957613	969662	1003145	1016900	1028342	1047649	1075348	1095976	1109657	1126803	1137274	1166898	1173039	1193272	1209969	1222033	1233009	1245572	1240281	1247518	1255077	1247561
615.002	377276	409039	442872	464901	496168	517751	548033	574669	598811	623454	654198	667750	700131	730351	748102	768221	792658	805088	830498	843483	863791	885465	901332	905672	929036	956831	962999	977063	1004138	1023273	1033429	1056635	1083527	1102640	1116598	1136721	1148720	1177877	1184319	1207013	1224989	1236139	1253102	1262106	1259384	1268006	1274122	1264579
615.128	376335	410479	440592	464308	496306	518769	548280	573538	596919	624300	648568	667320	695980	726613	747420	769359	786687	803354	830633	841079	859965	885601	902852	909305	932618	956695	968847	984324	1008549	1027033	1041245	1062537	1085292	1110411	1125340	1147962	1161062	1188625	1205316	1223371	1246133	1258121	1272466	1284237	1283701	1292565	1296978	1288752
615.255	378566	407719	442505	463582	494833	519981	545655	574042	596779	626982	647041	667412	695526	723285	745846	766286	785519	803826	830519	841998	864146	885968	899749	909901	934644	960548	977006	989649	1017101	1034190	1052233	1070194	1090239	1123370	1133819	1162417	1176472	1204457	1223711	1243205	1271065	1284279	1293897	1306282	1309135	1316901	1315067	1315097
615.381	379201	405133	440212	464542	493161	521838	545622	574474	598535	628160	651177	665240	695558	724878	745034	765858	789632	807470	826593	845724	867365	885403	903380	912873	936839	964703	982261	992607	1021106	1045886	1065386	1087514	1102326	1136935	1149121	1181907	1197193	1227448	1246323	1270099	1299055	1308803	1322011	1336211	1337655	1347129	1347688	1346653
615.508	378976	407035	436499	465534	494507	521605	547312	576469	597768	628218	652309	662875	698052	724372	744559	766814	789369	807312	825486	850050	867613	886986	908628	916607	946988	967655	994512	999893	1033714	1057054	1080451	1104493	1118604	1156950	1168646	1200932	1223095	1254598	1274664	1305852	1332843	1346062	1358492	1372375	1377044	1386163	1392367	1393907
615.634	376414	408433	436850	467927	494968	520727	549434	573206	596036	625994	649606	665571	697438	723895	742455	763252	785321	805620	828296	849023	865733	890356	910317	919297	952804	973276	998936	1008733	1043196	1073011	1088353	1115736	1133182	1178357	1190440	1218972	1247566	1280640	1306519	1336825	1366344	1385234	1395224	1408435	1418481	1427788	1435311	1441406
615.761	375277	411205	441159	471454	495407	520688	551836	575514	596501	622302	648622	668875	695904	725310	742634	763546	786442	808824	832969	854471	865544	900797	911627	928223	957941	985159	1005004	1028327	1053874	1085278	1105117	1134756	1153202	1200760	1218867	1247178	1277857	1318123	1345885	1377226	1416404	1436753	1448076	1463721	1480004	1492141	1491030	1502477
615.888	374406	410286	441138	471170	494937	521665	552843	578479	597934	620893	649448	667941	697069	727105	740670	763227	787100	805408	838627	860448	868646	905033	919294	938401	964104	996352	1016360	1043857	1064943	1098248	1126953	1159186	1176459	1228464	1247914	1279676	1317723	1361338	1392460	1429902	1481775	1501117	1523133	1537535	1554301	1575588	1571304	1583338
616.014	377338	410017	441878	469483	498026	523487	551428	577782	594070	621331	651949	667095	702102	727476	739555	764938	790934	805053	839202	860692	873160	903743	926526	943648	973210	1003578	1031778	1061185	1079665	1116648	1144558	1184372	1201828	1256873	1283038	1318277	1359164	1411493	1449816	1494903	1557123	1580721	1614227	1637239	1655666	1686671	1688128	1702292
616.141	381705	411898	443168	468889	497816	522670	548953	576134	593467	621324	655650	668341	704416	726241	740226	767863	792054	808643	839941	856439	880427	902992	931314	949876	978823	1013955	1050405	1078037	1101331	1140124	1166288	1212445	1234810	1292548	1325538	1363422	1414899	1477704	1525055	1586049	1667697	1705019	1745325	1786101	1816698	1859960	1867851	1901828
616.267	381736	411850	444172	469106	496736	523548	547956	573212	593649	620372	658353	671497	703237	721273	740785	767745	788959	810085	837074	853995	883155	906641	934078	956759	989389	1023740	1059009	1092231	1121744	1162988	1188983	1243857	1273303	1338048	1371923	1425706	1487191	1572721	1640256	1732910	1831910	1904757	1951822	2016383	2076915	2144137	2163806	2230520
616.394	379856	412404	445673	469108	495040	523112	548532	574904	595548	626888	658814	672877	701598	719748	742631	764651	786882	807396	834072	856096	885061	915082	940018	962044	1005236	1038972	1077733	1115184	1147855	1196929	1227099	1286480	1321221	1397331	1440132	1510826	1598965	1713206	1813539	1952528	2089447	2209750	2266525	2361275	2455024	2567911	2589338	2696708
616.52	378847	411371	443587	468895	494523	519510	548053	578733	593882	623971	658130	670659	697644	717974	742388	765249	783429	806197	835040	858413	887447	928177	949354	974876	1023329	1059059	1105180	1144740	1182709	1236192	1281341	1345061	1387658	1474181	1534919	1627210	1749147	1908882	2029851	2237785	2408285	2580793	2647542	2764239	2879081	3030965	3044484	3175590
616.647	377613	410668	442984	467170	492949	522805	548648	577108	596309	621745	659466	669960	698988	718740	743580	763094	783387	807150	841421	863908	895392	943478	963963	996093	1042991	1090051	1141327	1187157	1232015	1295359	1349433	1427470	1478153	1588418	1669266	1778397	1929710	2131402	2276392	2543986	2739450	2945709	3016941	3144135	3268887	3441684	3448304	3581902
616.774	376435	410146	444246	466446	493628	525105	550314	576340	598198	620953	661226	670504	700094	720400	743294	764863	785761	809274	848998	872230	908691	958928	984046	1024288	1075879	1136015	1195575	1245020	1296689	1386365	1447597	1542273	1604875	1743017	1853726	1977963	2160101	2404150	2573708	2880530	3104232	3328717	3412033	3547830	3682746	3868511	3858061	3999132
616.9	375865	409738	444449	467340	498652	525990	550956	576155	602424	621217	657614	671697	699440	723478	744770	769181	792704	811175	856266	884428	922669	980550	1020614	1070372	1128967	1208552	1280409	1347124	1412551	1537672	1608571	1734669	1824382	2008469	2150327	2309166	2519782	2823755	3023844	3364064	3629284	3877159	3995625	4133837	4275045	4464110	4455818	4594450
617.027	374906	413490	442849	467634	502850	525638	550792	576811	601588	625035	656242	668714	699031	724502	746460	771826	797032	811565	862929	904188	949983	1023333	1077595	1141675	1229268	1330031	1436770	1539760	1638275	1817734	1922506	2104954	2241611	2502276	2696327	2918957	3189614	3572207	3817030	4208741	4547950	4818228	4993766	5142901	5314461	5522417	5521787	5662853
617.153	376290	416499	442511	466413	502993	518630	553505	572874	600176	627351	658870	666974	698926	722433	746425	768591	797174	818337	882323	944867	1004699	1110080	1187919	1286594	1430764	1592669	1766997	1943969	2106183	2388246	2576160	2880130	3091488	3499878	3787319	4114199	4492588	5017686	5354652	5848913	6303086	6644547	6906546	7107957	7346639	7575330	7610110	7767488
617.28	379886	415199	444348	467094	503607	521435	550898	573804	600409	626143	656532	665283	699922	719223	745956	765847	796286	824540	928826	1036108	1134340	1306080	1448119	1630548	1883841	2174617	2491067	2819013	3095280	3599565	3927330	4464192	4827320	5508491	5968856	6487693	7044760	7842723	8325279	8981419	9662268	10131744	10501990	10799766	11089161	11330061	11334316	11476737
617.406	379192	411038	441634	466773	499228	524421	546378	576716	598070	623696	651012	664040	702578	715228	745007	759577	788578	826681	1020930	1225554	1400947	1709330	1973984	2307847	2752726	3258634	3824205	4382558	4858506	5701137	6234558	7111587	7684683	8778794	9485651	10267935	11069433	12156506	12720744	13484581	14330607	14814651	15163378	15443062	15588814	15674293	15414203	15418857
617.533	378234	408315	439550	465474	495528	523220	545311	576015	596555	618159	646554	659753	695625	712397	740732	756022	783007	835667	1163207	1500892	1800586	2268887	2694121	3206263	3874819	4620851	5453459	6252664	6945461	8108171	8857371	9972044	10676786	12008052	12811825	13717342	14598405	15852174	16441937	17272532	18115616	18555520	18823680	19015324	18975380	18844784	18279824	18170232
617.659	377501	410523	439442	463931	494280	521055	546031	573795	595584	615414	645079	660982	694307	713069	734361	757185	779381	847781	1299736	1750718	2164833	2761521	3297251	3957452	4769071	5681654	6688224	7630673	8377087	9568370	10344512	11528632	12301699	13809136	14683679	15676690	16617036	17932812	18418008	19056704	19642304	20210846	20377602	20599816	20299704	19953444	19060608	18847728
617.786	376292	411426	440493	463425	495684	517601	542890	574261	594074	616694	646279	665373	692998	717687	732323	755945	777686	854049	1386470	1898309	2369850	3033782	3606733	4353001	5225386	6214384	7260401	8178345	8973886	10219116	11031298	12265030	13075164	14621747	15497108	16485952	17372144	18416314	19230580	20393148	21435242	22029880	22158834	22345190	21908738	21455380	20368518	19788946
617.913	374891	410126	440976	463718	496975	517021	541541	573557	594326	618891	648164	665484	692855	719611	739315	759286	776181	852619	1414557	1940714	2422857	3102605	3670223	4439172	5316271	6318665	7404065	8314753	9093788	10359460	11182465	12373387	13185138	14698988	15538087	16460410	17437800	19303496	20153164	21224936	22243216	22777998	22848930	23003884	22458688	21925860	20688448	19980750
618.039	375504	407554	442061	464459	497556	517294	539477	570815	594549	615917	644769	665403	692379	714896	744689	759638	775428	849765	1407792	1919439	2383308	3043955	3593107	4327012	5173263	6122958	7185709	8152864	8895176	10097300	10889475	12019339	12799000	14185415	14937015	15753429	16775966	18720614	19534366	20434662	21303886	21652170	21575290	21635310	20929694	20237594	18821938	17970514
618.166	375400	405492	441334	463038	495583	514104	538600	569040	593578	614597	641781	663894	691592	711402	736786	755810	776823	848762	1371780	1844203	2268496	2872558	3375655	4028413	4778569	5610743	6558507	7395877	8114828	9197801	9887279	10844629	11514171	12712687	13281064	13883565	14574904	15433235	15977244	16719323	17326056	17388716	17087496	16942424	15975421	15050949	14033981	13554054
618.292	375571	407616	439902	463721	496170	515103	540288	571936	592339	614090	641988	663556	688692	713283	731241	753084	777010	839712	1284569	1672867	2028089	2502826	2904577	3421403	3984145	4618820	5334690	5963507	6490050	7331123	7883675	8573673	9035745	9880265	10246462	10659941	11106221	11569634	11732967	11931660	12003627	11930448	11698045	11457195	10965993	10477745	9723934	9363826
618.419	375408	406739	438291	463866	494011	514120	540715	573517	587811	614346	639098	660958	684899	709804	728593	752323	774973	826765	1133896	1396680	1638359	1947338	2201817	2534015	2879077	3267517	3710367	4082740	4399501	4901637	5256839	5717681	6040515	6576118	6767240	7025040	7286002	7558386	7621571	7716467	7703380	7643688	7472286	7313003	6996802	6701519	6220424	5999406
618.545	374730	405659	438566	460915	491717	511777	538100	569925	586928	616262	638630	658448	682725	705484	724540	753888	774060	810942	978116	1125283	1258014	1427175	1558325	1735544	1908676	2114579	2344372	2534574	2696060	2965640	3156461	3398740	3568226	3892013	4014636	4186569	4361057	4557529	4612228	4689541	4703288	4670993	4595829	4516286	4320903	4159377	3857934	3738572
618.672	372894	404953	441770	463279	497272	515013	537758	569436	591184	616889	642733	658152	685351	704279	726143	757492	774235	803771	889351	968692	1040012	1138364	1201486	1295445	1390388	1506884	1632001	1743404	1824869	1988343	2094779	2244322	2337204	2535093	2616852	2731802	2833752	2972357	3022255	3093800	3128460	3124071	3101269	3086587	2996293	2912517	2754794	2702142
618.798	372233	404870	439354	462452	495961	516330	539827	570403	593826	615564	642719	656478	683958	708208	727106	755306	770277	805366	852131	904057	951925	1019743	1059089	1117786	1179617	1262432	1349961	1418205	1475110	1585971	1657822	1766035	1823634	1959938	2021766	2104045	2171638	2275901	2319799	2385569	2418164	2425513	2424775	2425699	2370687	2319326	2231995	2193915
618.925	371852	406343	436772	462155	494423	517473	544641	570415	597916	617970	642917	661090	687629	711244	730771	757969	769595	807416	839810	879738	919051	969237	1006606	1045162	1093114	1155062	1228078	1271787	1321973	1400886	1458397	1540474	1587228	1687227	1734506	1798876	1850759	1930364	1972180	2020088	2051452	2066548	2069288	2068507	2031428	2003037	1939082	1922718
619.051	371552	406133	435533	459523	492124	517837	544320	568885	598290	618109	640979	660650	687750	713054	730230	753618	772803	802777	831302	865262	896603	938492	977656	1006805	1042391	1094531	1156934	1189597	1236023	1297613	1346010	1410784	1449511	1534412	1569214	1619676	1664853	1727875	1766420	1800957	1832380	1841051	1853979	1853189	1825012	1810421	1760143	1746820
619.178	374970	405809	438602	459358	490002	517806	541338	569658	592578	617909	638827	657163	684976	709992	726975	751947	774790	798079	826105	854199	882321	921120	956739	980062	1012566	1058171	1109848	1138879	1176609	1232801	1271048	1326665	1357924	1430985	1460048	1500733	1544050	1598109	1629957	1659127	1688527	1692888	1708659	1709088	1687662	1677620	1637566	1625059
619.304	377735	406675	439041	459627	488921	517341	543215	571190	595028	616297	638258	655486	686446	707252	727946	748872	771683	796754	825459	847817	874823	909104	940955	962826	991753	1034542	1075160	1099067	1134246	1184120	1215175	1262874	1299039	1355047	1382244	1420168	1458174	1506106	1533177	1555328	1582982	1582467	1600339	1608770	1587075	1578696	1543226	1535788
619.431	376643	406097	435425	459703	492747	516728	545005	570652	597821	617314	637556	658029	686152	709246	729482	750658	770304	798606	823591	846428	870236	905918	927275	950610	980989	1019969	1048729	1065850	1103105	1149757	1172279	1215735	1253591	1302979	1328873	1360478	1389021	1438710	1459276	1476681	1500076	1505393	1513469	1532412	1510280	1506288	1474688	1475870
619.557	375042	404340	434389	461238	494445	516480	545709	571844	595360	618558	638462	660572	685726	715069	732837	753144	768161	799605	820050	844242	871848	902811	918318	941028	969255	1003850	1029758	1045084	1081918	1125495	1143823	1180139	1209118	1258385	1285687	1316400	1337659	1377013	1397549	1416580	1433451	1449379	1450297	1466629	1452083	1445952	1422603	1422435
619.684	373134	402554	435808	459010	490100	517545	542858	573738	590752	619482	636923	658781	687479	715066	733702	752183	763176	798843	816023	838709	865179	890421	908542	929749	955402	984298	1016043	1030171	1068295	1104275	1119743	1151011	1172627	1225907	1247908	1278086	1294981	1329723	1340756	1368664	1379181	1394264	1399305	1411070	1402215	1396772	1376072	1373841
619.81	371857	399814	435087	456503	491022	516766	541066	572753	586915	615605	633667	654310	685732	710809	732983	748588	762812	791126	808671	831792	849513	879974	899614	919160	940345	967085	998425	1015829	1052644	1081787	1094138	1123684	1143311	1191424	1213372	1235809	1256740	1288307	1298676	1324556	1333149	1351262	1354158	1360735	1357175	1351903	1335665	1326715
619.937	374625	401900	434748	454229	492668	513266	543438	569038	585337	614086	634110	648415	679941	709742	728930	749495	766321	787419	805223	827434	841558	872807	894382	910274	932968	957289	978411	997995	1031145	1058818	1075491	1102194	1119140	1157372	1179761	1201096	1227840	1250254	1259974	1288773	1296880	1310548	1310958	1316038	1318756	1316329	1301485	1291324
620.063	372876	405596	431525	455251	490724	509509	541796	568169	586079	611106	634144	652883	676722	704655	724708	748354	766342	784048	802008	823724	836084	870556	888245	902787	927477	950295	968803	983910	1009331	1041444	1057641	1085763	1097603	1134742	1153285	1174635	1199084	1214563	1228359	1255406	1263676	1276071	1277045	1284464	1285538	1284778	1268119	1255780
620.19	372649	406074	431161	459754	491335	513717	541895	565006	588408	612975	632580	653700	677606	704568	723902	749088	765878	783301	800288	824151	835307	867313	886462	898636	921895	944622	965308	978929	997729	1030451	1043775	1070676	1087626	1117526	1130571	1153690	1172135	1185389	1204201	1224689	1234982	1244895	1251349	1255646	1256037	1255990	1241322	1230796
620.316	370490	403352	430937	459446	491716	515858	539944	564665	589640	609723	634903	653507	675242	700713	720533	747767	767344	782290	797703	818376	835568	863138	879654	891864	916397	936761	958422	970311	988151	1018036	1030259	1053644	1073994	1097652	1109386	1135987	1149700	1167428	1181991	1200699	1209118	1221463	1224274	1232499	1235085	1230776	1219420	1211156
620.443	366823	401384	429700	456833	488103	509733	534179	565057	586277	603110	637975	653896	671003	696225	715472	740637	765609	782377	791246	813815	831307	859146	872155	884673	911127	925167	946370	961916	971209	1004246	1016919	1038100	1057525	1082057	1096965	1114864	1129218	1147879	1161318	1175356	1185873	1197109	1191521	1209429	1211307	1207478	1194511	1190844
620.569	368684	400947	428608	455658	486932	504758	532168	564062	581895	598114	635141	651192	669694	694964	711439	736935	760194	781567	791906	814043	830093	856826	864481	879212	906308	917519	938417	949567	958909	990537	1003586	1026210	1041120	1064267	1084583	1094531	1107527	1126993	1138266	1155336	1166231	1169555	1168747	1188944	1186394	1184345	1170578	1170361
620.696	374018	403400	432227	456745	489264	505118	535073	565210	579873	600433	634694	649440	670453	698226	712005	737406	760530	783654	796042	811689	830055	855542	860581	878021	899867	915422	934008	943678	956042	988396	994662	1020856	1028511	1052053	1076499	1080897	1094881	1114054	1127359	1139154	1156380	1153345	1161725	1173433	1169510	1166563	1157908	1152676
620.822	375149	400845	431088	455427	486762	509153	532224	560240	577437	604422	625548	645167	669922	696013	713103	735319	759838	781050	794125	808630	824121	853587	857943	875403	891464	906409	928543	935266	950048	981519	984479	1008334	1019688	1038269	1060535	1065040	1082436	1105057	1113353	1126654	1139566	1137641	1150900	1152963	1153492	1150442	1140732	1140299
620.949	373835	397851	430718	454162	486724	507811	531873	554435	577621	606996	623654	647360	670263	695766	714743	736085	758409	776700	793525	807434	824883	849346	858324	869333	886307	904638	923874	931237	943872	973958	978027	998763	1012282	1030761	1049624	1057523	1070803	1098581	1097843	1114810	1128176	1126092	1138013	1139970	1139377	1139238	1131954	1131863
621.075	372777	396883	432784	452373	488419	506515	531979	555196	576650	608811	625619	647090	672294	699481	717402	738991	758792	774768	797321	805317	826755	851555	860172	870409	889125	906438	918735	930871	943750	969356	977363	997767	1009483	1028371	1042824	1046259	1063454	1094023	1090786	1105101	1120067	1123926	1125906	1132928	1135525	1133553	1120779	1127386
621.202	370058	398294	434200	454172	486600	505906	528717	556896	578616	610067	630344	647395	672458	701551	716873	740760	759028	774362	798394	802397	819220	851714	856674	869076	887243	904223	911649	925061	942848	960072	974547	990881	1006601	1024190	1035497	1037349	1057384	1084689	1084993	1092257	1108805	1121189	1114626	1126556	1127306	1124388	1111658	1118581
621.328	368691	400933	430232	454973	483645	504820	526040	559546	580139	609353	629094	646156	672256	698252	714555	735821	757201	770804	795742	805421	814691	850405	852910	865200	884831	896539	908480	923118	940803	953792	966388	982975	1002462	1015627	1032289	1034292	1049842	1069041	1072798	1086573	1100579	1109601	1104959	1117001	1113623	1117781	1104332	1106716
621.454	372835	402715	428477	457308	484889	505550	526988	560487	578077	606103	629352	643864	673110	691778	717636	732874	755281	772479	793627	806071	821318	847308	849897	864872	880485	896325	910247	921779	939963	952332	965841	979624	992089	1012828	1027552	1033685	1044439	1056485	1062672	1083504	1096068	1097314	1100779	1108368	1104991	1109300	1099754	1102603
621.581	372101	401550	428163	454141	483205	504269	528841	557793	576190	604298	631271	641430	669201	690952	716259	729740	753418	772031	792380	802159	824184	843142	849487	862061	873784	889788	905795	919378	939548	950067	960579	974174	982240	1007364	1018373	1028118	1038394	1050394	1057061	1074112	1088476	1089583	1094729	1102353	1099618	1100942	1091724	1094921
621.707	370503	398581	429998	453529	485197	504640	531155	558847	577312	606971	630868	642082	668255	689206	715324	732806	751518	773392	790896	801883	825344	842528	850430	860801	871764	889742	902886	917091	936729	948424	954334	967578	979432	1003415	1010844	1024447	1032755	1045485	1054134	1063502	1080707	1081673	1089173	1099057	1093944	1092441	1088830	1082490
621.834	369069	398170	429535	454322	483644	508179	530128	561382	573631	605858	630762	639504	667373	690243	714511	730428	752953	772485	790755	802136	823449	836952	851276	858358	869358	890343	901246	914555	932417	942548	951544	966927	978796	998662	1006933	1020536	1028542	1046327	1052632	1059494	1075435	1075086	1081455	1092994	1091778	1085621	1085832	1076343
621.96	366645	399194	428604	455344	483078	507384	529760	560255	574835	602683	631107	641701	667615	691678	713705	732020	752276	769097	788514	804292	820971	833909	846992	856502	865990	889722	903793	910413	927788	942357	944962	968223	976209	994119	1004697	1018567	1029054	1044720	1046250	1058054	1072501	1067499	1080125	1084783	1089615	1082817	1081965	1078544
622.087	366969	398117	428423	455846	484798	504633	529671	558896	576205	601530	624564	642140	668515	688913	714822	730504	750230	772741	785307	801032	818201	832628	844315	851700	864699	884163	903071	908117	923484	935500	941910	963836	971858	987308	1003318	1016589	1022410	1038976	1038270	1048789	1068275	1065016	1071472	1074759	1083996	1075121	1074842	1079958
622.213	366215	397044	427530	453275	483699	501148	525114	558273	577663	597493	621283	638936	665931	686948	711018	727160	750232	771054	782288	796717	817905	831639	839302	852074	863940	874631	892920	903543	916620	929200	940617	958809	967381	981941	999875	1013800	1010460	1029454	1033078	1039944	1061844	1062127	1063693	1070827	1078243	1067910	1066483	1071208
622.34	365103	395826	428367	450379	480670	498399	522415	557368	576455	598304	623130	634324	665739	689121	708251	728082	753055	767564	781783	795727	814797	830367	836870	850482	863227	873823	888431	899172	916676	926545	936742	953324	960741	981028	995390	1011160	1008229	1027926	1030821	1039975	1058367	1056845	1060596	1064349	1070271	1068820	1060098	1065110
622.466	363843	393774	430168	448701	478006	494209	522923	553798	575287	595332	624600	634222	662820	690415	707190	727990	753142	767208	782790	795434	810622	833694	839848	847465	863125	877424	886132	898209	916181	926184	933300	949826	956940	982673	993730	1005955	1007804	1024098	1029666	1041226	1054910	1059119	1059391	1061655	1064130	1064246	1059244	1063229
622.592	365278	394940	426837	447804	477940	493344	528102	550242	576189	595819	622335	634490	664874	688822	709105	726155	748628	766846	781704	797771	809802	830692	840483	842296	859183	878745	889163	894008	917079	929501	932525	951562	955785	982539	988315	1000955	1002778	1020926	1027126	1038450	1045211	1056240	1058699	1058818	1061449	1055278	1061297	1052714
622.719	366956	394237	424049	448480	476321	497400	527552	550417	575684	594880	621428	635542	666687	687701	711051	723713	744134	763271	782669	796699	809172	832114	836911	844404	854522	876111	888764	891213	912557	929242	933229	949138	952754	978124	979374	994593	1001636	1016302	1023224	1033469	1037703	1050927	1055237	1052496	1056833	1052655	1057766	1044694
622.845	368119	393971	425712	449165	479568	498880	526617	552924	575961	595145	623130	641140	665444	689326	712442	724954	740865	761730	779264	795681	809513	829298	833232	846515	856766	874698	886662	888305	909262	924926	930785	948112	955219	973152	973518	990820	1000027	1014917	1025803	1031056	1033857	1044940	1053743	1049209	1054807	1051447	1050722	1043199
622.972	365541	395160	427871	447282	480207	501060	524630	554563	575935	596073	620862	637547	663397	687841	709439	724724	742675	760483	778523	793325	804113	824962	830264	844726	854309	871564	884100	886612	907516	924329	928268	945508	954080	972175	971605	985140	999077	1011769	1026762	1031514	1036861	1036685	1046471	1048119	1050997	1051379	1048051	1044911
623.098	363332	394640	426831	444329	475550	498487	520339	551694	572781	592192	618147	633954	660645	688366	707506	722016	742022	759035	776304	791235	798004	818974	828121	843048	852481	868380	879993	885065	901451	921817	929576	940084	946372	964789	968782	983999	992092	1001205	1019279	1027668	1034404	1031476	1039854	1041091	1044016	1047104	1043402	1039520
623.225	362583	394201	422134	443212	472196	493161	518482	548699	568880	589422	614774	633244	659734	687124	703967	715928	739148	758801	775049	784555	793811	814382	822671	838378	848331	865742	875609	882843	894638	914098	924150	938489	943314	958903	963939	980448	984062	994499	1010027	1020455	1025515	1030242	1031542	1033167	1037690	1041084	1036101	1030868
623.351	361001	393126	421876	441673	473457	493910	521528	549777	569080	592814	615330	631938	663975	683447	699754	718133	737680	760010	772716	782193	794337	812892	822152	838158	848358	862931	873671	882929	894252	917434	921240	937870	944427	958167	965749	976732	977849	994791	1000314	1010687	1019406	1028866	1028589	1034297	1036847	1033627	1034144	1028360
623.477	360586	392183	422412	442358	474483	497510	522323	551094	567620	592156	616891	630202	665459	680622	697964	716606	737016	757933	769478	782385	793300	812816	826197	835839	848046	859621	870679	881501	893799	918491	919435	938792	945113	958249	965199	974436	976176	994430	999961	1005013	1016469	1027831	1027552	1031422	1032763	1033080	1031923	1026908
623.604	359725	390447	421465	440598	474943	494783	516899	544838	561866	585251	612251	625572	659440	678132	692145	712523	734003	754034	767325	778770	790048	810891	823525	833068	845278	856913	863962	881108	889571	908271	912332	929210	939629	953624	958928	970731	972281	989165	995415	1000960	1013033	1019927	1021666	1027080	1021375	1028557	1023202	1021350
623.73	358718	390304	418781	438994	470788	492701	513876	541699	558849	583522	609493	623784	653061	675497	687734	713059	730298	747452	764865	777737	788779	811260	819532	830659	844712	851557	861707	877025	889650	902650	906842	923585	932875	947074	952521	968259	967189	987662	991554	997915	1009179	1013400	1019630	1022187	1017702	1025038	1016617	1016187
623.857	359995	391888	417955	439853	470161	492435	516189	544562	560253	583787	610220	629182	651679	677220	690182	717895	731183	745183	766018	777283	792102	813234	821776	828429	842306	848203	859653	873984	889605	900563	906480	925662	930545	948315	949754	966237	966774	984995	993782	997803	1005522	1011659	1019835	1017906	1020376	1018160	1017281	1016268
623.983	358647	389599	417292	435696	469714	490424	515272	544987	559252	583498	614181	627998	649212	675598	691673	714730	730064	744292	762277	773908	790665	813648	821333	823598	838105	845767	861025	872797	884225	898128	907015	923295	929378	947105	949615	960595	964009	987374	984433	997170	998850	1011719	1014540	1013657	1013826	1011691	1015323	1012789
624.109	355592	388104	418508	434280	471207	490766	512463	541986	557312	581822	618416	621823	646598	669633	686620	710921	729964	745515	761464	772432	787005	809018	823113	818457	833960	844248	860529	871971	875119	896844	903881	919961	929550	939134	948551	956540	959369	983472	974742	995251	995569	1004306	1009709	1013468	1011216	1010262	1013323	1011126
624.236	355191	391565	418510	435968	470892	491346	512440	540241	558910	578858	620286	621248	644317	668069	688237	707644	730934	748211	760734	773706	782796	802362	819566	816141	832322	844999	860010	875621	878652	888285	903984	918127	923990	937669	948558	953826	961325	978536	970921	992188	998661	1000987	1007015	1011738	1013361	1014908	1014868	1011420
624.362	357180	391759	415072	435479	469669	490979	513000	540014	560019	579084	616414	620628	645577	666693	689486	706313	725537	750002	755300	771356	781891	801502	814765	818296	833887	847242	856940	875612	883428	887920	903198	915058	921368	936710	944579	951479	959460	974498	972157	989497	998374	998167	1002032	1006931	1014804	1017556	1010680	1005465
624.489	358679	388826	416286	434481	469038	489008	514151	542192	559006	578008	609967	621533	648015	667037	690815	706207	722584	745988	755684	769633	782445	801373	812579	816846	835265	848820	854106	874191	882009	889373	902924	913220	915069	929111	937137	951347	960510	969159	973288	986154	998968	998242	1001465	1005390	1011508	1019173	1006215	1000830
624.615	358766	386943	415859	435850	466751	488743	511580	542071	558499	578476	606843	621548	647406	665756	689869	705031	721356	740641	755883	768777	779431	800552	808519	814376	831390	844770	852693	866732	876521	889653	899223	910298	909801	923390	934987	951235	953869	964701	972613	981845	998631	997168	998363	1003726	1010082	1014718	999323	999880
624.741	359039	384173	411810	438136	464389	487759	506594	543087	555718	576521	602044	620509	644991	664104	685229	701875	721730	739256	754446	764141	776234	798341	806067	811011	828599	847100	855307	859497	869561	888011	894831	905443	907663	922832	932401	944522	946487	963685	972527	976289	988793	989595	995797	998713	1006137	1002619	994328	997688
624.868	356949	383903	412165	438836	464738	484905	503775	539989	551418	574892	603012	621210	643183	662181	684096	700683	719895	735717	752392	759146	775195	796119	806489	810162	826299	849299	850136	854210	863560	887903	891534	900909	904702	923617	926757	937862	946098	961808	967120	978364	981330	981814	991597	994076	999210	991876	990135	996366
624.994	352452	382650	413126	436932	460696	482835	502252	536165	547737	574393	599944	618347	638519	659842	684284	695680	718558	734925	747119	756741	771315	794643	804616	804178	825235	842923	844368	849105	863308	882606	884732	894895	905636	920644	923435	933754	940386	958096	956697	973977	975706	978008	986570	989424	992717	983103	988393	984883
625.121	348898	381283	411697	436007	459117	482816	500434	536325	547271	575722	599439	617375	635532	662294	683883	695678	717980	734172	750085	758549	769490	793565	804542	802322	823110	839274	846158	848974	863770	875575	877422	894228	903937	919659	928457	936635	939726	958706	961092	968627	971866	982751	989061	989584	991480	980127	986607	980220
625.247	348397	383217	412892	438168	461820	486061	502237	533096	550118	577894	603876	614123	635712	662007	683789	699035	719551	732751	753001	759196	768607	793286	805999	804562	821959	834942	846583	849289	866385	874821	880459	895578	906054	921853	929706	936717	937975	960284	965616	963606	972082	979408	984220	986691	987464	980537	986575	980692
625.373	350318	381522	413374	436609	460361	486643	503488	531581	552947	574029	606832	610966	639654	662715	679125	697155	723910	732411	751621	755681	767761	789334	806661	805355	821495	830638	840291	852375	865221	875606	885090	895445	904509	919301	927698	934602	935406	956673	957293	961867	968483	974901	978270	983332	983195	980710	986572	980242
625.5	352697	381181	412378	434085	460939	484881	505901	531499	551354	574353	605510	614024	642481	662016	675649	696275	722821	733055	749437	760014	767743	786612	801998	802230	824382	829518	838993	851965	865235	874114	882863	894604	899882	916591	924613	930332	936392	951122	951620	962487	967801	973747	978212	982008	980071	978444	982930	980249
625.626	350600	382480	410814	432073	458493	480760	506708	526945	547697	573266	600518	610268	640694	660160	672768	694490	720447	729953	742620	759906	766776	784482	795056	800391	819176	828208	837899	846942	861665	872593	881909	890456	895668	911220	917052	926497	935503	946940	948217	962554	964234	971908	971908	978431	978172	976654	976286	978625
625.752	351308	380997	411151	428736	455713	481700	505559	523839	545483	569595	595989	608046	637086	658215	669123	692401	720339	725472	738546	759436	765620	784602	792664	798119	818862	827876	831991	848676	859660	867729	877620	888348	889843	907096	915555	918704	927018	944472	945211	959802	956098	965966	969404	973958	977524	973994	969963	973469
625.879	354594	378149	410658	426651	454333	482411	504351	521872	545825	567739	597914	611457	635976	658421	669488	693046	718047	723544	737799	757803	765502	780607	790342	797929	814176	829640	831778	846929	855660	861473	875129	886656	889525	904902	913940	914196	925280	941531	941459	955596	950259	964938	962467	968640	971219	972790	969450	968994
626.005	354308	377702	408036	425928	453576	480149	502989	521197	550153	564472	598535	608103	632640	654098	669344	690709	717097	722371	739920	757665	765605	781187	789618	797523	804500	829872	836554	841804	847776	858401	869618	881964	883187	902513	910477	912105	924728	936933	938098	945328	946603	963684	958042	963160	965105	971494	966451	963641
626.132	351807	379034	406774	426569	452190	477162	499840	523501	549752	562234	595596	605819	631724	653082	673548	686675	712645	724315	739544	753775	765364	786226	789335	798827	801291	827604	837335	838344	842308	858467	864110	878687	879126	898947	908622	911886	921197	933830	935138	941809	944882	956067	957988	961107	963279	970430	960972	960279
626.258	351221	382567	406234	428637	454161	479998	499412	525353	548057	564180	595000	606739	634290	652362	677550	688407	707866	728999	739861	752166	765444	791884	792364	796192	804102	828054	837698	840762	841658	859627	866554	878126	883069	896714	909689	908504	920737	936635	934305	941224	946677	952992	958090	959432	963429	971016	962773	959441
626.384	350421	386213	406239	430763	456367	482302	499036	526799	548952	565341	596166	604826	636062	655862	677313	690514	709150	730715	741213	748871	760203	787999	791571	796006	804778	825224	837385	840937	841697	861165	866758	875544	886536	897704	910279	906656	919873	935113	933207	943316	947793	949352	956140	956675	963912	972940	960870	957461
626.511	347237	384361	409147	430490	457252	479997	500488	525818	549044	566349	598137	605568	635027	655481	674498	694302	712742	729118	738787	751488	755001	783742	790292	796092	803477	819052	834697	840577	842460	860481	863902	873025	884536	897215	908360	902183	916775	930935	929106	943733	947491	948472	950800	954384	961994	968407	958266	954384
626.637	348215	382554	409061	428640	456156	477145	502153	523559	547073	566050	593865	607682	633064	655507	670711	691111	711233	727188	740072	750978	753085	779246	789760	793808	802241	817024	830293	840770	843456	853402	862568	871196	881394	893665	906235	901311	911589	930647	921815	940918	947764	946772	949692	948951	958429	960623	956098	951335
626.763	349228	379971	405749	425599	453410	474805	502977	521129	544504	565255	589825	608052	629074	654326	668925	684074	707707	728503	738884	748358	752621	773755	783462	794064	799431	812315	828070	835355	844637	848450	859588	868154	875003	888881	898266	899443	911177	925465	918278	933458	943866	943759	948410	948800	951594	953981	952275	945008
626.89	347353	378432	403564	425322	453189	477378	503061	522159	545952	566302	586560	606997	624674	653871	666320	681100	702946	729767	734686	745237	752890	774113	779407	792737	795411	812340	825629	833248	841744	848567	855952	866423	872372	886648	892097	898020	912715	918052	915911	930824	933078	936022	945182	948822	942120	945650	943221	942187
627.016	346491	378024	401441	423050	453205	478180	499142	522314	543226	564934	581809	604363	623900	650081	662287	683927	703907	725668	733467	742453	751553	776338	780788	788703	794348	811645	819188	831510	836809	848505	854618	865991	870839	887053	889199	896465	909967	917560	915080	928406	927645	931179	940425	946974	938767	940428	939513	941026
627.142	348097	376003	400221	422271	452607	473522	495054	518502	537733	559268	582750	601578	623813	644011	661602	681818	700000	721713	731482	739675	751697	771406	778357	780900	789632	807455	810398	829099	829577	846872	846147	864894	865437	881393	888291	891018	903544	914103	910728	924528	923763	928830	932019	943986	934427	934442	937410	940153
627.269	347289	375461	402406	424839	448444	470201	495362	516598	539072	556811	584680	603657	624509	643306	666850	681386	698277	720547	731368	740938	754576	764313	778793	778434	790384	804802	810286	827815	825057	846927	844023	863613	860723	875489	887585	891650	901152	910101	909504	922528	923328	925313	925625	942597	933719	936935	936430	939909
627.395	344226	376307	401404	423518	449529	473501	496812	517965	539166	558032	585268	602074	625701	645173	668284	681732	700319	719622	728350	741824	756601	765181	777355	780666	788130	805849	810416	824190	826307	844203	842680	856092	861063	874115	883655	894564	901405	905329	906615	920225	922396	927447	927715	935258	931973	937661	935528	932349
627.521	340777	374322	398103	421107	449861	472914	495796	515623	536765	557358	579530	597785	626354	642500	662086	681454	700004	715085	726381	736976	752935	763606	772186	777627	783605	803261	806221	820789	825717	839127	838527	852319	859610	870450	880735	891595	893170	899592	904045	914741	917949	921336	925841	927939	928442	935262	929353	923733
627.648	341732	373552	398003	420644	448012	472601	492060	516366	534408	552979	579019	596801	622717	640215	655339	679174	699662	713008	728896	735664	746072	761000	769906	774446	780430	797900	805263	820341	824258	837203	836714	851359	858269	867634	880120	888324	886601	896237	901595	909972	912634	917957	922145	921870	924587	928947	924020	923768
627.774	342321	371383	401585	419504	448516	471791	491407	518236	533620	553491	578453	595920	618501	639713	653481	676660	699480	708988	728259	735141	742085	761407	768333	771824	781341	795629	806103	821916	821318	831820	834586	850025	854847	864229	876665	883491	885995	898247	894904	907127	909941	915007	918297	921435	924024	923397	918340	923312
627.9	342535	370822	401694	418197	447717	468756	491223	518049	537234	558230	581646	596802	619199	641021	655198	670912	696987	708884	723514	737435	740951	758703	768764	774026	785527	798174	807335	820351	820974	830543	835584	849919	852985	863240	873521	880679	887381	896509	890385	905449	912754	915633	914274	921174	922997	919685	917136	924680
628.027	342875	373128	398437	418108	450736	468473	492756	516669	537410	559460	581517	597105	618673	638372	660154	667635	695584	708107	722910	735615	741390	757139	767948	776574	789512	797522	810756	812610	822026	832409	837189	848547	853820	860973	869085	877429	884862	892468	891120	903300	910184	910037	910192	920509	916847	917292	916010	924012
628.153	345758	376080	397268	420303	453336	470614	493915	519602	537983	557862	584699	599482	617842	639115	660196	671788	695062	710783	725890	733552	742931	760138	765279	778478	790980	799439	811910	808647	826076	836945	837224	846176	852144	858735	869725	875847	880600	889392	895878	903111	909546	909331	908806	920854	915382	917734	912633	921698
628.279	345788	375856	395319	420452	450243	469884	491052	521687	536504	559846	587343	592838	617577	641243	656516	675618	694020	712293	726314	734741	745418	761994	761358	777471	788090	799798	811038	805928	827100	836544	834782	843462	852334	856166	866985	876340	876698	887524	895874	902025	905514	908824	910493	921369	911074	917892	912460	916681
628.406	346226	372921	395041	419525	448351	467352	488721	519806	532577	557761	581011	585633	616584	639773	652648	673981	691833	710661	723792	733927	743133	761215	761349	774033	781006	796198	809670	807252	822108	828836	829627	840361	845233	854678	863860	871561	873387	886416	890067	899859	897839	902104	908777	916654	907098	910630	912485	911168
628.532	346601	373421	394752	420920	449584	466781	488671	516888	530272	555562	577557	583885	616971	639029	648678	673252	690821	708378	722026	731070	738866	758733	765541	772025	775085	793753	804836	808501	822399	824415	827269	837555	842184	850912	859069	873816	870111	881816	882318	893428	893810	896424	904392	910626	905443	905006	913057	906536
628.658	345103	372888	396626	421301	448276	468704	490229	518368	533383	556756	577505	587173	618029	641787	652188	673250	694501	706481	722340	730023	738051	760751	770148	772366	775544	800694	801595	807478	822355	825509	829475	837313	842046	846657	855322	877259	869920	886162	884597	888023	895699	894890	906544	904719	906815	908022	905922	905321
628.784	342962	369691	395552	418411	446461	469011	487686	515589	535297	557093	572843	587607	618891	640397	650897	671219	693335	705708	720254	728577	737787	761564	769355	769035	774127	801402	797685	810500	817199	821663	829250	834744	840830	844692	853906	871335	868158	880041	882250	884088	889565	888678	902148	898570	904068	899365	898367	897022
628.911	342490	369794	392883	417026	443862	467435	486034	511624	532069	556287	569393	585315	618017	637719	645197	669934	692673	704615	718257	727249	735208	755311	765496	762264	776030	796695	797641	806004	812657	820243	828982	827642	838848	842426	848150	865087	865010	866974	875420	881107	877795	884618	896291	894080	899103	889087	891907	892380
629.037	343329	371778	394697	418293	446340	467823	491283	511326	530014	555190	571970	588480	619269	638572	646099	669459	692477	701847	716737	729455	734883	756626	767154	757900	779812	793421	799215	803896	813849	818840	826376	828756	838399	846924	846274	862849	865922	859446	870846	879539	876778	881019	897486	894750	892379	890333	890166	892203
629.163	343612	370523	395760	419299	444862	468859	490890	511821	531084	554094	569929	585297	612821	633728	646982	668527	692442	697077	710759	727609	737157	753657	758132	754192	774366	791404	793517	798958	809615	815628	824160	826978	831276	844298	846929	855681	860482	858793	870945	872749	872258	876267	890491	891707	886871	889505	886958	886982
629.29	342080	366362	393142	416651	442110	467016	485934	505619	528787	551411	568755	579708	607093	629029	645541	667658	688225	694946	707962	718332	737864	747831	750538	753398	769345	784525	788284	795062	799046	809405	818657	821413	827840	840978	842571	844247	854675	857235	865327	871249	866506	874321	881456	884278	882114	884485	887705	884578
629.416	337952	366567	392483	415671	440697	464273	481001	501803	525510	549312	568005	578562	605186	624155	645286	661161	687332	693666	706907	713157	732157	745849	750339	757332	769131	779805	787701	793270	794968	804293	811640	816395	827286	839987	836538	842999	851300	856498	856577	870124	864430	874090	870046	874446	881883	879729	883015	881962
629.542	334638	366687	394111	415531	437335	462272	477295	503067	523070	547281	569406	580696	602231	624265	643697	655184	683698	691016	706141	712884	726708	744490	752176	751454	768946	776729	785636	788273	796258	803071	807615	812441	824471	837561	833282	842261	849465	851041	854499	867085	864288	869565	864011	869008	882081	877863	871846	876105
629.668	335938	365448	393493	413395	436566	459797	478132	502985	520452	543646	569076	578969	604343	620965	642131	656991	681788	686427	704326	712609	722194	741985	747805	747692	764022	770724	784658	782453	797705	800256	810077	814309	817011	832700	832392	840291	849430	848511	850717	859670	857953	866235	861792	867710	875485	872074	870326	872593
629.795	336742	365309	390813	411431	438350	460145	477125	503877	522644	541926	566988	575302	604033	614811	640605	658707	680845	687162	701472	709827	720585	738787	746851	743528	761705	769400	784367	777255	792028	796557	808344	812942	812525	827155	828933	837291	843959	848632	848406	854594	852040	859802	859050	866024	870029	866498	871340	870083
629.921	337452	363322	389173	410873	437924	461382	473806	503864	521909	539911	565631	575176	603458	618117	640659	659698	677771	689605	701279	707694	719147	736252	750118	746576	759678	767234	780730	773909	790613	792754	803874	810130	812018	820398	827966	831820	837279	847773	843062	853768	853115	857117	851730	864194	868062	862043	864931	862322
630.047	335268	361753	389059	410809	437850	458776	474616	504341	518557	540029	564050	576650	601551	621211	637981	659533	671059	687564	701758	709626	719944	735464	741052	748265	760119	764470	778081	772383	789024	790517	798375	804573	809339	818506	826835	830918	833269	842724	838218	846985	849581	854699	849353	863159	861472	854989	863017	856315
630.174	332872	357809	386775	409668	436705	456988	472696	500412	515401	538053	562737	573115	597394	619558	635349	654240	670100	686077	703247	707197	719919	732283	736071	746469	761052	763825	774000	774682	786567	789945	794990	799691	805964	817585	821946	828543	830909	838253	835624	842089	844594	850775	849145	858361	857960	851148	861962	855131
630.3	330248	356987	387134	406633	435705	459005	471955	499085	515456	539159	561355	571675	596651	617843	637782	652755	669619	687868	701089	707587	718200	730291	737063	744009	756540	767305	771781	777226	783922	791333	793957	797417	802870	821440	820982	827099	827514	833545	834068	843485	843774	851732	846120	851124	857544	853250	857693	851059
630.426	329398	357572	385814	402694	435017	457970	472448	499717	514549	538083	558147	571742	597093	616718	636090	650398	667870	688750	696358	707594	714043	728230	737748	742644	752841	765117	769742	773191	777371	792833	788154	794300	799140	819289	815756	824433	823627	833579	831201	843123	844570	849461	840585	847534	854851	852420	853170	844519
630.552	330986	358544	386031	401553	433412	457871	474467	498539	513890	537689	560303	570416	595898	614481	634859	651295	666696	687872	692175	704189	714290	726760	736180	742897	750515	760886	769852	771338	777769	793141	785094	795359	798596	814238	811414	819670	824933	836467	830172	839468	844140	844665	842452	849169	851709	852987	849939	843640
630.679	335181	358966	388342	403080	430953	454460	478598	496260	513423	540292	559468	567986	595490	615544	636250	652923	666093	684745	693202	702941	715520	724926	730878	740026	751013	760974	768860	771712	779211	788617	783544	797133	797230	810788	811896	816874	821664	831973	829570	836056	840281	843574	845262	847963	849900	849533	849807	845203
630.805	334837	357155	385809	405351	432880	451475	478096	496065	511952	538757	558119	569125	593775	617585	634290	651436	665290	684698	695926	703968	714520	722769	728614	738969	748254	760577	765211	769347	774134	784366	782627	797443	794443	808929	811829	814835	816662	830626	828438	832166	835056	843155	842645	846679	850158	845038	845841	843559
630.931	331374	353732	384278	404276	433716	447262	476858	494281	512442	534052	556662	572325	587603	617867	631310	648533	666481	683882	692450	706654	712202	724048	732572	737793	745638	759538	763622	768927	769601	780566	780959	794887	794370	807905	809083	816131	816794	830327	825638	835572	830475	838143	838961	844341	849511	842643	847428	839511
631.057	330283	357332	384038	403122	432013	445782	471221	494170	512868	534542	555161	571332	583406	619461	630583	650793	668982	683157	690797	703786	711481	726554	733133	738203	742896	759586	761760	769959	767662	780447	782690	796626	793980	805573	810149	818177	818323	826902	826007	835645	831298	836963	836634	844206	849257	843447	847097	838637
631.184	327378	358972	383957	400460	429920	444743	468530	490576	510155	532183	550243	565081	583476	614973	627491	650499	663702	676544	686798	696647	711914	725817	730732	734870	740149	758812	758659	767069	765046	777308	781153	794159	786683	798303	803127	817375	811494	823648	821124	831624	829485	830701	834567	840187	842119	837383	842192	833940
631.31	327060	360914	382132	399369	436938	443949	467001	487969	507532	529236	551204	567137	585531	613789	628767	649191	665551	677754	686494	694795	711361	722743	729421	732356	737427	754868	758675	764468	763577	775490	779670	793603	786599	795606	799748	817448	810675	823747	816786	825950	827642	829199	837929	839258	839414	836331	839305	835194
631.436	329005	361726	382188	399999	435218	445688	466133	487504	505588	523770	552192	568950	586563	612894	631483	650907	663909	676157	690199	694608	703068	718286	730153	728646	735988	750012	759689	761267	762079	774894	777645	790963	786868	796615	800172	813609	811942	822104	808802	816119	827306	827388	836443	838397	836570	836378	834774	834646
631.562	328999	358308	381314	400334	430461	444796	466782	488668	508181	521689	546243	566097	584090	611754	626988	648668	660398	674809	688859	694474	700450	715792	728594	724335	736341	747853	753555	757674	759685	773823	778518	791023	782926	792210	796504	811518	807727	821049	807311	815892	828765	824755	829648	835517	833046	833624	828899	832590
631.689	326926	353202	382005	401049	428024	443137	467177	489410	507447	521658	544602	560971	584027	610221	624365	643640	661887	671868	687449	695717	706236	713426	720413	725178	737122	749572	746422	754640	762209	774042	778062	785895	783514	788719	793689	811985	808137	819510	811137	819316	825824	820816	828805	832625	830988	828403	830294	831483
631.815	327172	349552	380346	399786	426520	441917	464020	492404	503800	526407	543201	559473	583666	610299	623922	639163	658495	667825	683905	694137	704600	716360	715447	727696	737763	752409	744433	755724	766075	769809	776607	781616	784397	791621	794412	811745	808104	818087	812923	819782	822608	824899	830490	830887	833205	827539	833152	831762
631.941	328795	350408	377521	398114	427917	440780	462612	491895	502301	527966	541139	561208	582049	607684	624277	638150	653838	665870	680748	689647	703168	716590	716516	726170	734000	750571	741204	754890	763024	764534	771795	779915	782559	788141	794596	804441	800649	818266	814275	816416	821604	823318	826521	827373	834816	826358	828693	826141
632.067	329112	354185	375624	395809	427405	440335	460768	489466	502864	526874	541945	562156	582850	605355	621539	636530	653341	665135	678442	687131	700259	711583	720132	718628	730286	747120	743549	752637	758093	767474	774376	780086	780368	783933	795241	804174	804056	815752	813849	813686	818344	819697	823781	826517	833988	830996	827710	824803
632.194	330028	353650	376925	395644	425980	441943	462364	488163	502566	522698	543949	560821	583891	604015	621047	637411	651145	669496	678773	685343	701431	712827	721984	714751	728807	746978	747929	750990	760342	771447	776737	778711	781222	787729	795061	804205	808443	811938	812348	816391	816679	820169	824020	828587	831555	832112	824792	824566
632.32	327145	351500	377516	396462	425277	443017	462448	488137	503347	520427	542001	555842	585307	605144	617489	635325	647586	669315	674947	682008	699833	709589	720248	717346	731348	743726	746302	752540	762202	770366	773172	775249	779542	788894	794153	800100	803691	806705	807143	816626	814663	815960	828140	826756	827117	829758	822263	823829
632.446	322561	350156	374641	394241	421920	439646	456483	487508	498940	517001	539749	550319	578646	599889	614521	628112	642530	661363	668218	681138	697430	707753	716430	713343	726929	738967	740166	747193	755283	762112	768280	769144	775477	786566	789688	792933	793808	801917	802045	810727	814591	809251	824967	823135	819576	819150	820591	818413
632.572	323492	351055	372093	394181	422346	441002	456376	488104	498154	517739	541376	550086	576979	596073	614619	628811	642579	659133	667969	680187	693569	706422	712192	713602	726145	736437	737626	745415	751953	758047	769602	767115	773143	784023	791126	789483	792044	799729	801929	806258	811702	805006	819254	820143	817955	814199	814706	816223
632.698	325985	349983	372109	396263	421803	440329	459083	485207	498745	520009	543153	553385	580194	594929	613372	633119	646933	656165	670517	683168	692458	711565	712296	716798	724884	734648	738910	747862	753959	755674	767091	769747	769908	782184	787668	791148	794080	802355	807254	802623	808458	811095	819621	820731	817243	816975	813673	816765
632.825	326100	347118	375643	394287	421688	440648	461495	482652	501333	520645	541357	551052	579489	595540	612830	630560	648727	657513	674488	685061	692543	710828	711742	715382	723125	734370	740395	749419	752885	754807	763908	772915	771701	784602	785060	789511	794192	804863	809341	798527	808447	809641	820610	819028	815381	818390	814230	818918
632.951	327417	344730	377112	390561	421284	443863	458514	479651	504916	518729	541716	551977	577749	597839	612684	625199	649476	657959	675957	679618	694466	705491	709523	708729	726299	731621	741160	746341	745383	753892	764154	771891	773041	785067	784712	787635	789667	804853	806567	798490	807080	804900	813180	816745	816087	816638	810185	817344
633.077	326646	346211	374641	390043	420726	440369	457816	478120	505843	518514	541845	554124	579103	599893	613995	621511	650221	657948	673901	678361	693790	706305	705465	709748	728628	731136	742865	744873	742863	758462	763597	769832	770998	783728	786980	786994	788805	801186	805632	803452	809705	804844	810410	815463	818734	813480	807366	815026
633.203	322329	344254	374718	390133	416475	435072	460112	478948	502627	520130	538620	550873	575760	596673	610885	618896	648888	656007	667626	678581	690200	707463	701212	711621	724485	724911	741540	741269	744091	756851	756980	763520	766563	783387	781145	788832	782761	795561	801362	804474	804879	800877	808128	813938	816916	809583	804239	811568
633.329	319005	344769	374268	390583	413784	433272	459494	480837	498551	514468	538359	550069	571015	597047	610646	616286	645678	654614	665060	678146	688558	703798	698995	713837	723945	722108	740858	738938	744563	755128	753070	763126	764371	782111	776101	789297	782131	793980	799683	804090	802136	797010	805192	808728	815183	809050	804897	809338
633.456	318015	347414	372407	391224	417296	430875	456115	480717	495119	510667	539495	549947	568336	594731	609779	620004	641804	655650	665422	678878	687302	702366	702611	710685	725319	725457	740873	738864	746194	755604	758496	765766	768711	781718	776124	785703	784413	793943	802803	801491	804131	798028	805105	807851	815186	811520	807799	807452
633.582	317774	347644	373287	392064	420092	431029	456025	479677	495263	514647	538884	548702	570448	590549	611353	625319	643411	652012	665057	680198	691040	700824	701325	709129	726653	728356	735300	735005	749355	752149	757004	765801	770425	778211	774444	782813	785195	790882	799930	799093	803895	799283	809389	805523	811647	813022	810107	804949
633.708	319246	346257	374731	394304	419300	435073	456953	478534	496278	516808	538919	546510	576692	590064	613339	626010	644616	655498	666394	678999	689040	700668	700223	707410	721942	729032	732264	730915	749594	748816	757090	767047	766145	778628	777154	778871	786710	789811	792137	795149	799100	802496	807949	803753	806790	811700	806997	804087
633.834	321033	345970	376050	395458	416947	437295	456748	480821	495905	515486	538426	548203	577521	590431	609566	626977	645698	657727	669858	678266	688174	704648	702153	705358	717090	730398	732519	731717	747613	749248	757793	766168	765970	777556	775235	778888	788328	793034	789040	790773	796616	801149	807602	808957	806155	811466	808861	805725
633.96	319791	345985	373729	391787	413984	436175	455951	477955	493779	511227	535397	547795	577479	587644	602771	624540	639835	656132	672989	675442	684914	700395	699443	704423	716953	727615	730463	733285	741686	742962	757355	762592	767560	775407	772869	776012	784751	787626	787848	791697	797379	798154	807346	809007	806176	805543	807123	802427
634.087	318908	345948	370977	391617	414302	435453	452703	476538	495961	508650	533131	545693	572640	586128	600670	618256	635119	654768	671953	673689	680883	693945	698323	701931	721737	723069	729480	729844	738763	740172	753218	762786	760836	770584	768398	774737	779254	783054	788715	791665	794442	796495	805320	803170	804512	799072	803633	804032
634.213	319146	347713	372870	394422	418833	437760	451724	477692	493203	513163	535907	548647	572408	589028	604355	617299	637227	655847	669965	674499	685545	697022	700773	702741	721858	726526	732597	729965	737564	745232	754867	765767	759580	765024	770227	778369	778443	783076	786702	795581	793636	798441	803915	802326	802655	801101	803326	804943
634.339	320790	346323	372647	390164	415949	434979	451514	477125	488994	512822	532923	546066	566217	587462	604515	615019	633816	650244	666271	673430	684670	696706	703714	700281	716579	726495	733335	728613	739326	747885	750981	764203	762761	763448	772385	776989	779082	782435	784110	791431	791472	796391	799069	797026	801127	803603	801827	796289
634.465	321089	343736	373579	391183	413237	435692	452742	477939	488064	513780	527972	543494	562948	585770	604338	612749	632569	646948	664807	672031	683744	696411	699607	700574	713001	723540	731814	728736	739801	748569	746694	759873	764099	762763	773154	774175	779318	781066	782130	786272	792093	793996	795876	795607	798143	802119	800668	792167
634.591	320704	346422	371948	391843	411939	435736	454719	474449	488674	513381	527614	544111	564588	584780	604454	614277	635724	647031	661653	670356	678815	694031	695438	702655	713685	722351	730000	726826	736936	746232	746196	754025	757354	760190	769607	770792	776569	778201	780476	783944	791605	789978	793896	793588	801379	796553	796244	791768
634.718	320299	347369	370217	390453	413785	431014	453561	472595	489948	511623	528591	540845	566938	584969	603115	615567	633441	648433	658028	670255	674128	693547	696009	702932	710609	720978	728148	728399	735255	745981	746020	748614	754057	755238	762868	770430	769624	776848	778125	779775	783880	786077	787324	794867	798299	791751	791556	788050
634.844	319685	344199	367939	388383	411379	428678	451709	473321	492367	508197	532581	536365	566184	585551	602762	616758	631807	649579	658446	666644	675046	693226	697143	700909	706582	721542	728745	728875	734311	742787	745260	746884	749926	753279	761948	771359	769381	776593	778102	781672	782337	786389	785716	792489	797641	791558	789041	791521
634.97	320378	342534	368507	386871	410125	429751	449469	471860	489987	505543	532359	536291	562371	582006	601015	619386	634671	648599	657979	667449	675361	691070	699683	701653	708574	721025	729197	724674	735473	742555	742306	748373	748757	755233	764430	767553	772950	778137	779035	781966	782576	782155	786327	787974	792525	788130	786865	792230
635.096	321097	343872	368159	384227	411180	432732	450930	472895	486425	508236	532743	541058	559765	581830	598206	618503	636518	646956	656938	667711	676814	688053	697311	698620	703691	721441	728606	722984	733326	743318	739817	751866	746632	756968	764216	767529	773732	776406	777919	780735	781929	780722	784887	783187	788694	787512	784982	787090
635.222	317213	341163	364292	385323	411786	433176	451778	472728	482195	507435	531050	540975	559809	581051	592780	615543	632955	643962	655967	664836	673209	685422	689432	691091	699950	717770	723861	718550	728448	740789	734649	747205	743948	750063	760430	762143	765538	771883	775071	776794	778559	777173	782239	780941	784531	786861	784433	779284
635.348	313647	339660	365231	387146	414279	433820	451200	473597	483844	505192	529756	541528	559023	580921	592065	616287	632183	639481	655488	666206	671039	686629	688985	693001	700068	716819	723107	720351	727106	738220	735145	745078	741151	749763	757677	760660	761540	771074	774589	775126	776179	779544	786183	780688	788416	787604	787872	779268
635.474	314802	341179	365684	388570	411715	433552	449667	469676	485354	504657	529289	543015	560741	581394	592385	616477	631675	637753	659236	666290	673306	689259	689035	693752	699254	713004	723546	723396	726392	736922	739950	743099	742345	752163	757528	760566	767387	770565	772600	775277	780408	782900	787839	782888	790825	790098	790613	783114
635.601	312549	341005	364861	386415	409300	429284	445600	465907	483403	504303	529067	539254	559200	578283	591010	609469	628607	639406	652987	659985	670341	687418	689495	691732	695544	705539	717825	724308	724163	729702	740351	735732	743140	752367	756033	759382	763426	771662	770651	771611	778266	777562	782200	779825	786368	785127	784460	773451
635.727	314594	339802	364378	386573	407616	427701	445212	463435	485995	503247	526686	535497	561632	580112	592504	604619	625704	643231	650473	653206	667291	685832	689629	690026	694356	704516	711804	722324	723135	726984	737829	740307	740436	752363	760954	761135	759217	771460	771687	767446	774809	772967	782615	777620	784260	782266	781145	768149
635.853	315114	340509	366545	387039	408456	425119	445101	464264	486898	502703	525011	537000	559621	579137	592502	605793	623719	642801	649729	653015	664762	686128	688703	689768	693635	706424	711048	720358	723328	724920	733377	746957	743095	750944	759302	763002	759304	768057	772602	768953	770959	775117	784838	777831	783125	781804	778495	769922
635.979	313588	340309	361037	385979	407505	425690	446369	465149	484629	503749	523209	535648	553721	576140	590068	604401	623377	639038	647945	652154	664873	682960	686897	686887	695765	706800	709626	714962	721579	721840	728296	743770	745657	746508	755480	760882	759415	765464	767954	766300	769847	778439	782283	773246	779933	781381	778126	778224
636.105	314357	339440	361418	383857	405379	424708	444148	468560	482582	504240	521913	535032	552007	572597	588647	601542	628270	639769	650338	654146	664405	677274	685054	687900	697469	705670	704522	716649	717422	723733	728252	738844	737945	747222	751751	757560	758740	761131	765139	762946	768621	779565	777910	776113	776898	782692	776801	781248
636.231	312215	336173	365261	381416	405355	424922	439725	466060	481151	500958	520064	530442	550366	571768	585171	599245	625775	638188	653822	652745	662672	676504	681015	687302	695130	701441	704803	716977	715511	725383	729628	736305	732918	746316	749132	754509	757931	759981	762426	764947	768334	776321	769711	777941	775321	779098	779056	779201
636.358	311558	336279	365319	380010	404160	423431	438099	463275	477928	499016	521357	526304	548544	569941	584428	597224	617584	637282	648798	649195	660022	673563	677514	681755	689534	695712	706282	710935	714784	725986	728705	732087	731430	743398	745018	754405	752492	757742	760616	765923	765825	767984	763886	776487	771917	773772	780235	773677
636.484	312529	334855	362677	379798	404408	422785	436804	461190	476677	498659	523223	526732	550057	570529	584861	596177	610532	636016	644006	649961	660244	670596	677402	680414	688102	698572	704500	708600	711203	727318	723857	729683	735981	739543	747195	753491	748155	759219	763278	767862	764052	765612	765821	770771	773859	772152	778587	772585
636.61	311917	334515	358868	381068	405459	423812	437741	460459	477912	502758	522758	526615	549617	574071	584997	597582	612221	632547	643396	649638	663795	670513	676150	680579	686779	699687	700937	707349	709885	724280	722399	733237	736673	736789	749201	751504	743286	761510	764412	765893	763269	764236	763762	768410	769979	770633	774060	769679
636.736	311672	335555	359640	381773	407410	424609	438440	457744	481925	502148	523288	525761	547142	574366	585050	596114	613458	631215	643322	647696	660790	673005	677820	677760	687572	699066	704003	707024	711298	723296	722332	733758	734104	736941	746428	746952	745617	758187	764059	763291	759400	760892	762451	768864	769741	770719	768495	766159
636.862	312762	336740	360191	378554	405285	422275	439111	456442	481851	501652	518060	528102	546030	572041	583790	597405	617266	626449	639327	644627	661310	673239	675565	680456	687351	695591	703878	708046	712086	723293	721418	734994	730033	740210	743770	744836	749657	754874	761355	761385	760347	757545	765430	769090	769190	770976	766386	762450
636.988	311312	336053	358935	376573	405842	419970	436208	458009	478986	500296	514320	531328	547259	567064	583155	595148	619865	622336	632374	642532	660162	673958	673690	679427	687240	692003	700488	709337	710550	723467	719885	734628	731004	738887	743773	746059	751432	752814	759367	756217	762225	758969	763550	764630	764635	768936	768734	761596
637.114	308886	336820	357422	376546	407019	417174	435440	457192	477387	499244	513489	531081	549605	566459	583096	592908	618069	622653	630226	640359	656088	670295	669003	676605	687681	688618	698537	709855	709776	720540	718275	732399	730909	737519	741915	744873	750026	753820	759431	753845	759827	761159	756645	759519	760190	764595	769929	759033
637.24	307664	334175	356649	374287	404361	414057	437166	456192	476034	497955	511480	525838	547965	561170	581007	593117	612640	621946	630282	641596	656826	667588	666815	671701	683945	687201	696790	706886	704891	717117	717229	726171	727240	735036	734789	740839	741557	747717	751490	752942	756340	753927	750984	759326	757092	762798	763253	758475
637.366	307351	330652	355539	373521	399972	413351	436145	457814	474966	495702	508334	523125	546749	558039	580015	589727	609963	621524	629213	640196	657706	663845	665684	670188	684122	688424	696996	699538	699753	716247	715385	717053	727027	733153	731779	737641	735340	744991	744958	752010	753820	752730	750741	757192	754629	759970	757789	761483
637.493	306156	330990	357588	375561	402133	418234	436316	458455	477663	492786	514068	524249	545130	559659	579302	592579	614928	625235	630450	639517	660180	664241	668677	672203	687914	687223	697478	697206	700951	717824	716252	718535	727787	734509	733913	736456	737415	747439	744742	748003	751174	755946	754497	755461	759274	762802	758845	759422
637.619	305563	331746	355844	374376	401583	416736	436742	460405	475864	492108	514443	522078	543443	561973	576520	596695	616572	623691	628940	637597	655877	662826	670753	675732	683209	685552	697884	700666	700687	716644	716811	722062	724818	735552	732703	732608	740968	749666	742885	746118	748953	756491	755541	756515	757834	760433	757403	756206
637.745	308150	332590	352801	373698	400323	414572	436638	460092	477577	487992	513247	521868	542501	563047	572679	595598	613295	620948	629032	640752	647627	665374	668970	674057	680736	684903	696220	701592	698311	712015	713493	720103	722201	736101	729367	732015	742170	745870	739207	748497	752139	753984	751553	755468	754456	755158	755975	754863
637.871	308937	332819	352073	373100	398618	415643	434464	457819	474268	489737	510140	521551	540370	562242	570621	591663	611343	619958	630534	644753	645079	666275	666660	671641	678669	682703	693566	697677	698716	712865	709704	717129	716993	730637	727243	730962	736895	743616	740778	746277	753797	747850	750351	754403	756155	753474	752168	749718
637.997	308408	334687	351192	373251	396052	414184	435165	455489	470699	490875	509048	517969	539329	560265	570231	590228	610875	616765	631875	644873	645019	662710	666915	668254	673983	680529	689630	696041	697853	715988	706298	718886	713968	726596	728361	732080	734014	745127	739617	745295	750024	750275	751830	753838	754732	751814	748905	743536
638.123	308073	332830	351742	373747	395343	414201	433419	454083	471250	488581	506718	515502	541037	561224	571380	590529	608214	615407	633414	638129	642180	660526	665923	664601	670449	682008	686963	694651	697835	713125	706741	718282	716603	727466	727083	734703	732424	745496	739317	742852	747735	753041	752990	754416	750829	752875	745710	740926
638.249	306932	332297	352806	372657	395542	415763	430863	455429	469630	486894	506023	518273	544631	559801	572449	592141	603042	615019	632044	635401	642768	656846	664992	667163	671545	683568	686348	694836	703137	709913	708966	710526	721078	723923	725727	734006	730372	741962	739536	741650	748187	747781	756694	752346	745062	749431	743292	743477
638.375	305769	333860	353666	373178	394063	413892	429480	454236	467921	487518	506844	518874	543068	558987	572271	586657	602725	615340	628859	634516	644253	656338	661359	668978	675841	683377	686734	694373	702470	708608	709072	711734	724120	721786	723170	731139	729484	740550	738886	746352	746864	743212	758091	754605	745017	748469	745281	745308
638.501	306105	332980	353846	370690	392458	410737	426698	452660	465357	487260	504123	517510	538441	556232	570086	582391	600012	614619	626716	634697	642933	654226	659607	664681	676124	678982	685983	689595	698342	707768	706539	710759	720398	720731	722935	727118	732068	733028	738808	744229	740221	742450	751642	751572	745187	749258	745437	741592
638.627	305966	330640	353534	368251	394299	409258	426595	450217	461807	488255	500403	515903	541008	554765	569678	581798	598215	610662	623138	634898	641268	652133	656214	663266	672815	675806	682194	683711	692887	705654	703951	709069	713793	720972	720735	725903	730476	728890	733701	740418	737159	740567	744738	748295	745270	749242	744168	740017
638.754	304462	330077	351528	367699	396770	410212	429039	448646	460388	485176	499378	516471	537402	552089	570360	582806	600592	607932	621143	633378	642827	650156	656166	661897	672817	676686	676883	682915	692106	700758	703843	709412	712760	720890	716867	726024	726672	732525	733066	738501	737559	739288	741354	742568	745157	743438	741304	738080
638.88	299422	327570	348659	367178	393808	407611	427238	446406	460277	477162	498688	513898	531916	550179	568352	580490	595771	604063	616174	630982	639147	644833	655749	659049	667727	669370	671507	676921	689911	696711	699017	705113	707250	713069	709743	719395	723596	729109	730897	736826	735025	732600	737219	735716	737558	737105	737257	738042
639.006	297285	326880	347063	367541	391766	406903	424074	446159	462773	474435	498530	511052	529155	549930	570123	577763	594498	605956	613293	628975	636150	643530	651918	659444	659649	667140	670905	674862	684978	693201	695021	702565	701161	706872	711542	720405	720266	725748	728120	732308	731918	731981	735690	736263	733897	739645	733055	741062
639.132	296723	326439	346815	368953	392027	407713	423193	446180	466503	478808	499522	509971	530864	550187	568319	579947	598072	607338	611215	623947	637065	644587	649244	661493	661571	670277	676663	679304	684517	693370	695269	704259	702373	706925	714635	719473	722643	727949	728287	727914	732365	734468	741727	739429	734533	744021	734749	743109
639.258	297531	327768	346062	367448	389605	404669	423666	444853	463862	479074	497965	511957	531267	544173	567858	582218	597217	605259	611160	620321	637737	644121	648051	658221	664930	670553	677906	679238	686325	694536	693852	703165	702871	706223	711400	712796	720262	727156	725897	725887	729262	734764	741347	733082	733551	740979	737469	736976
639.384	299769	327613	346047	366031	386076	404819	423975	444058	461738	479150	497226	511676	532418	542606	568909	582873	594135	604885	610656	622590	634751	644121	647500	658465	666015	668472	677680	678142	690327	695599	694049	701450	706811	707261	713606	711950	717861	725955	727852	726533	731996	734309	740649	731044	732590	738204	739770	734351
639.51	300701	327230	347114	366139	385542	406071	424849	444845	459997	481709	495670	510225	532994	544996	567942	580065	589683	604005	610932	625515	630288	645914	644690	654652	663963	665617	674390	674751	688878	691529	695917	699747	702648	706798	708115	712696	712808	726186	726135	725209	732372	731384	734430	730896	727400	734324	737921	733222
639.636	301600	323182	347340	363821	390534	405935	427172	442271	458113	478657	496612	510580	532345	544075	565435	574444	589853	602509	612664	623696	626318	644863	643724	652636	662583	665043	673818	671200	684910	689721	694056	698735	698653	705826	704729	713319	710425	723445	722820	724795	731237	728081	731938	728652	729218	733250	735168	732949
639.762	298585	321956	347824	362416	391457	402735	427446	441845	457988	479005	498231	509871	530296	541182	561697	572886	589302	601790	612153	620197	625363	637498	647457	652126	660334	667760	672372	670518	678437	689438	691160	696419	698076	701286	704572	714272	710806	721290	721774	723094	729492	724585	732393	729023	732519	730366	735303	732368
639.888	296757	321276	349341	363267	389010	401374	424885	442020	457289	480749	496909	508749	527837	539657	561394	572228	588031	602855	612628	621774	625559	640277	647904	656676	658775	669035	670833	671054	675611	689529	694878	696270	700421	701200	706571	712556	712919	720278	725294	724416	732438	724567	727146	728055	732471	729777	733651	731072
640.014	295598	323324	347114	362274	385517	403458	422516	440680	454657	480095	493214	509215	523382	535726	559602	571048	587328	603123	611078	618203	625609	641551	646099	657810	662157	667421	669295	666497	675528	688462	694083	694652	696580	700769	705629	708998	713167	716790	723203	721473	731555	723107	726044	722342	727559	727444	726989	724380
640.14	295928	324823	344054	364866	387400	405629	420359	439147	455426	477512	493273	510502	524520	539931	557754	573924	587716	607559	610487	619339	629328	641221	645139	660517	665366	667523	669934	665173	679169	691580	694066	695442	698466	702315	707685	708740	714586	717037	725850	716857	735115	725791	727278	725803	726395	728126	727011	722682
640.266	299902	323926	343491	367602	388407	404661	420149	439019	456139	475679	497143	512319	525476	543277	558546	576641	585495	610183	610541	621832	631811	645313	645699	654702	664773	668744	672892	670393	681884	690828	691842	699086	697807	704471	708859	707995	714300	718844	724976	719906	730118	727974	727827	726490	728424	726519	728344	727254
640.392	301391	324113	342766	366393	388783	403763	419986	441346	456841	471856	494225	513478	524456	545491	557270	576280	584005	605016	612862	621687	635611	642321	643827	648237	664100	670499	671193	674980	681408	689700	688659	695197	699344	701958	705777	707083	711932	716722	719058	720970	720735	726489	727224	724485	730974	727230	726916	725146
640.518	299810	323636	344190	363054	388914	401581	420225	442658	457606	470544	492948	509721	526350	544762	554841	570882	586008	602120	611250	622032	630462	637809	641685	646288	659668	672617	665760	673554	680538	690180	685823	689778	696503	702569	702323	707875	710579	712839	713301	721040	716725	720272	726457	724296	731325	725758	726514	723244
640.645	297122	322084	345049	361049	387170	402016	419350	442257	458558	469497	491271	505688	525103	541008	554193	568133	591336	599521	610537	620991	627188	639315	641711	644623	657371	670558	664609	672991	679732	689525	683162	688337	693940	703464	703131	706047	706468	713881	713726	718672	714519	719025	724309	722567	732974	723754	727741	723292
640.771	295811	318788	343891	360925	388267	403059	417532	439768	458028	470796	488083	501263	524893	543785	549232	566833	587493	593930	608657	617759	626679	639562	636867	646538	652601	664556	665249	667901	677495	683997	683065	689012	691893	700429	701830	707259	706357	713649	713089	715977	715570	718574	722354	724111	728703	722017	724409	723515
640.897	295420	317787	342006	361610	385922	402752	418157	440188	460879	470025	488454	497513	521613	541021	549937	566714	580730	589931	608075	613668	626385	640447	636102	648593	650944	661440	667194	667761	674109	677922	681076	687642	691385	699406	698931	704607	707776	711597	712967	712083	713608	714194	721277	724723	725951	720618	722708	721774
641.023	295196	318035	342009	359631	382029	400848	419214	439518	461575	471948	490204	495601	519836	537868	550314	566975	579270	591820	608400	613210	622299	637695	634521	644868	651295	661060	668948	668476	671443	678578	681058	687163	691815	697885	697805	701542	705565	712056	704783	711895	710101	715245	722248	722106	724509	719531	720702	720096
641.149	295500	317806	341814	359040	381142	400042	419582	436321	456361	474455	488739	495237	519411	537982	552244	565894	582425	597000	605079	611224	618749	632142	634544	642851	649288	658468	668511	667720	669952	676772	678305	685228	694661	699190	700224	697619	704204	711284	704476	709971	712796	718712	720653	716274	722956	721024	719143	721772
641.275	295316	318815	340744	361689	380355	401179	416177	434157	453941	472706	482750	496928	517744	542618	550282	565066	583547	596926	603063	608873	615205	627532	632509	640709	646391	654067	664652	665308	670196	675032	677226	679281	689380	695823	695652	694857	700452	708344	705954	704887	710731	717793	718717	710428	720557	716186	713846	722694
641.401	295337	319045	339918	360880	379020	399398	413830	433321	454343	469223	481520	497765	517463	541675	547976	563927	581997	592557	600211	606818	615606	626529	633654	638420	643538	655262	661609	663549	668700	672822	675992	679045	682933	695206	692819	695666	694919	704818	704136	703569	706246	716468	710931	711646	718358	710702	709568	719302
641.527	295819	317762	339833	356392	377266	398442	414836	432438	452902	467842	481578	497238	516998	536947	549220	561969	579762	591563	595474	607776	617773	623919	631425	638779	643163	657237	657456	661585	667599	672680	675663	676868	682333	689956	692442	693193	694743	705513	700926	704945	706798	711434	709086	714997	715367	705118	707934	711079
641.653	294818	314847	337968	355227	378482	396612	415244	433998	450593	467623	482791	497381	517192	536101	547493	559884	580182	586197	593584	605888	613192	625952	630026	638452	641724	654368	653670	659694	661976	666079	675128	675106	680060	682674	691534	691899	694355	701252	697879	703430	705750	711795	710482	713023	710532	706370	707196	710391
641.779	290703	312821	335930	356203	376358	397859	411188	434368	447095	466782	481665	496543	518681	533286	546060	556561	578005	584015	592352	602948	610796	622077	629206	634816	640559	653860	651415	656915	655590	661617	671986	674156	680294	680356	684181	690534	689659	696778	692798	704016	705142	708148	707259	708410	710398	709371	707085	705915
641.905	289728	311262	335716	354929	376120	396773	410160	433327	444771	465198	482285	495240	516559	531175	545671	554780	574135	584036	589141	601772	609168	619602	630434	629066	640166	650758	651576	656471	656391	659066	669512	670215	682144	679431	681911	687007	687202	695625	690800	704721	703604	700611	700700	703869	706840	704290	703054	701775
642.031	291418	311627	337896	352691	376285	392487	410399	431271	442481	460050	483209	493736	511688	528547	539855	551540	569957	581118	590566	601369	607391	617026	627759	625976	634215	645616	645946	653645	660068	657732	665393	667428	682081	679485	680180	686146	685973	695243	691165	699996	699387	698842	697835	700575	702228	700646	700837	700193
642.157	289519	310224	338567	352476	374514	388560	409641	431294	442500	459263	483621	491334	505767	527456	538665	549043	563318	577027	589857	598408	605317	617539	625205	624794	629267	642860	643853	653038	656448	659145	666574	669068	675753	675784	679728	685152	684129	692709	688809	697157	698812	698308	696297	698199	701229	698429	697902	699689
642.283	288418	310616	338631	353680	370693	390645	408061	430113	442308	459971	481309	487161	503564	524720	539486	548494	561564	579370	588608	591350	603107	615964	623012	624860	631172	641762	646026	651131	656285	657031	665725	667436	670826	676263	678352	682211	683923	689175	691062	698111	698191	698395	696791	694366	700351	695894	699598	700479
642.409	287692	311407	338150	352079	370427	391959	405942	428679	443001	458755	479708	486538	504206	525181	539889	547339	563807	580836	587589	591013	604248	613491	616961	624031	628105	639789	642454	646757	655805	655481	661871	665192	669878	674836	675580	678237	686012	684297	690175	696870	696524	695564	695007	695327	698244	699214	700818	698993
642.535	287242	312942	335048	349463	372626	389248	402992	426970	441049	455162	478499	488212	505608	523469	535415	549954	564711	583610	586599	595041	605131	609734	615987	622822	623697	634854	637754	645169	655004	655698	659802	662155	670848	670585	676732	679244	683058	685387	689713	692460	694621	690391	693473	699110	692769	699307	699426	697255
642.661	283820	314927	329008	348031	373920	386303	403814	428353	440439	454343	476402	486568	506180	523849	532487	551157	561963	586647	583106	591911	605400	608805	615534	622875	622559	635953	639098	646060	654092	654359	659194	661314	667250	666827	676550	677744	681240	684387	688464	689272	693461	687317	691039	699528	691796	698656	696025	698441
642.787	281727	313335	328858	345933	373948	386485	404717	426932	439562	454026	472047	482521	508176	521772	534681	551987	560666	578564	583318	589807	604418	607937	615554	620544	622209	635881	639064	645791	655327	653678	655354	658652	662589	668215	671927	673531	676098	679596	685520	687453	691021	687270	691447	698320	687446	694228	692882	695512
642.913	283498	309824	331885	347322	372886	384117	404023	425840	438035	453115	469881	481182	504317	517306	536807	548891	560650	569493	583862	587159	599121	608014	618222	619236	622104	637544	635974	643967	649638	653652	651204	657962	660122	668178	669520	673717	676110	677637	680078	684076	688894	688077	688531	697970	687876	688492	691609	690694
643.039	282708	307201	331260	346832	373242	383874	401986	422940	437606	451846	466821	481118	501978	516478	534248	544403	557228	564299	582878	583184	594148	608481	617311	617067	623607	635869	633026	640954	645588	646799	646937	659113	657683	667823	667162	670463	673544	676585	675887	682529	687001	688978	686124	692133	688480	683897	687487	682320
643.165	280651	306287	328626	344176	370915	384494	399640	421186	435654	455732	466148	481265	501189	519494	532031	541318	553452	563898	580397	582960	595901	609322	613894	614130	625690	633173	631907	636697	641044	644870	645394	655237	653310	666622	665096	666214	670881	674817	673828	679544	682264	684395	684412	686178	683181	684937	688044	676243
643.291	281040	306986	324446	341797	367552	383730	398460	422119	432037	454283	467377	480906	500756	513840	533005	543563	554332	562270	578202	580678	594758	606438	607894	612959	623020	629533	632399	637200	635828	645675	643878	652093	652655	663008	663779	666538	668121	671787	670858	676246	680812	679047	684324	682705	677865	685129	685372	678674
643.417	281079	305993	322743	342782	368159	384054	397546	424374	429672	449097	467718	478033	497532	511763	534586	544944	554148	563529	577287	577689	592940	608950	604954	612846	620335	627193	630098	638290	633683	646081	645062	652825	654269	662371	661616	667025	668393	669595	670535	678147	680458	679112	687608	680459	679063	684222	682855	679884
643.543	282146	306325	324521	342927	366504	384185	398259	421915	431340	447490	467112	475543	493334	510075	531323	542764	554599	563037	575369	576168	590965	609430	606318	610410	619277	625954	624938	632634	633572	642782	645256	652422	654670	662542	660740	664056	670716	666963	670481	676216	675719	682705	685136	679424	680323	679599	680270	681331
643.669	282057	305206	323918	342448	361451	380775	396003	418548	431931	449257	465651	472929	490260	510484	529291	539816	550392	558581	572327	576620	590841	605704	604090	611569	617267	623849	624360	630368	633931	640645	641882	646115	650235	662296	657847	660039	669757	665965	667430	672879	669227	681778	679515	674814	679034	674552	678170	676787
643.795	279721	306349	323665	340806	357738	380927	394833	416820	429658	451928	464060	471764	491445	511173	527660	538807	546428	562105	571389	575464	590628	602434	600984	610616	614434	620715	625973	630135	633105	640813	641925	644376	646413	660505	656708	658505	666147	666233	664889	672789	667347	676216	676558	675609	686550	676333	678658	673379
643.921	279402	301561	323251	338695	356726	378373	395724	415113	430426	451018	461778	470005	491449	509900	524074	535088	543348	561948	569992	576563	589021	597931	594235	607470	610384	619126	621586	628581	631326	638012	638730	646362	644977	658740	654678	656964	661535	668194	662345	669270	666664	672160	674432	675274	683189	675446	676308	672448
644.047	278603	297585	320679	339317	357454	375540	395956	415871	429866	447945	459496	468146	491903	507988	520965	531688	545285	559044	569076	575608	584670	595877	592517	605739	605548	619539	621744	626449	629116	633401	635368	646458	642089	655779	652799	656808	658795	664198	660771	668135	664956	667585	667695	674474	674164	671858	674833	669133
644.173	277860	295339	317816	338785	359603	375621	394498	415492	427345	442604	459200	467160	491208	507519	520027	530275	545650	557910	566850	573591	580902	592569	592099	600440	602911	613707	618289	624243	624615	631992	636150	640921	639480	653790	649114	654173	655215	659347	656285	664789	662045	663882	663856	671006	672939	667099	670907	662356
644.299	279028	298068	318341	338580	361310	377049	394230	413386	425641	442679	459736	467105	491499	506998	521227	530442	545251	555977	565199	572228	583324	590134	589388	600232	603899	609634	615262	625003	619224	632396	634024	638575	637937	652133	646382	653526	655325	659035	655779	661495	662975	665817	664418	667441	671812	667430	670205	662759
644.425	279529	296359	320403	338471	361576	377171	393067	410711	425296	442634	459227	467879	491357	504700	522450	532888	544446	556166	564936	574163	585115	587040	588531	603246	605622	609559	616246	625722	621937	631106	633718	640789	640561	650426	649501	651955	655721	660421	656827	660068	664092	670617	663202	666955	675718	664407	666499	666395
644.551	280693	296442	321730	338025	359397	379038	392197	409197	423582	440316	457080	468165	489619	504377	520621	532670	544156	553632	561909	570621	585060	586502	585073	604454	608910	609287	613463	623559	620548	628900	632412	640871	642319	644873	651700	652648	652456	663343	656154	656635	665002	668598	662926	665497	672199	662852	664002	666660
644.676	277976	297913	319755	338700	356720	378021	393229	406128	421460	440263	458054	468983	489700	505744	518353	530358	542528	551446	563417	565154	580957	586444	587419	601449	607989	610119	613063	615580	615684	628236	632978	637723	641915	641756	651853	650226	652477	658794	652705	657515	663402	663304	661939	663855	667080	663059	662018	663282
644.802	277401	299083	318298	339340	357974	374368	390385	406390	422722	441722	458510	466557	490469	507119	516569	526189	540903	550810	563654	564101	575560	586884	588954	597689	602403	612355	614347	616087	614115	630653	629981	632551	639993	642584	649339	646177	653893	652840	652604	660096	663934	660929	660812	664490	666047	663757	662229	659623
644.928	275650	298303	316131	337972	355806	372131	387274	406568	424259	440529	456034	461663	488625	505458	515732	522456	540166	547402	560991	563595	573793	586334	587418	595554	599973	607983	613815	616739	613167	629538	627562	631668	634874	638486	645713	645997	648579	649802	650487	660437	663762	656698	658769	664049	664005	660406	662060	658781
645.054	275882	298834	316441	337571	355927	372765	386984	405834	422830	441857	456079	463531	488110	505004	516049	522304	540763	546317	561810	565326	574736	587628	586400	595068	597561	606378	612306	615540	615207	625928	623036	631982	633895	639689	644359	646288	642924	649058	651262	659764	659085	653162	658236	659489	663352	657457	660258	661124
645.18	276637	297984	314680	338677	356999	373042	387800	406014	422851	438746	453539	466598	484794	501023	514314	520927	542944	546681	562036	566028	575486	587546	583014	592991	594790	603587	609373	613105	618539	625509	620967	631007	635439	641943	643010	644582	643347	650870	654607	656879	652297	651946	653596	657279	661174	655489	659844	657497
645.306	278290	297127	315111	337140	354003	374107	387021	407581	421872	433285	454724	467759	485063	496652	511358	524694	542596	550219	562651	562748	575268	582108	584759	592000	593119	604001	606606	608851	616549	626729	617991	627363	635069	643223	641208	643479	645847	647973	651616	650275	650145	650226	655554	655866	660972	657553	657829	653998
645.432	278004	297911	314263	334247	355470	374475	385617	407258	421847	430000	455446	467554	483219	493324	509990	528948	539259	550690	560097	562031	570874	580438	590267	589272	594925	604177	603729	610802	617603	628087	618038	625152	630496	642179	640209	640986	645793	644309	648973	650969	647940	650311	654669	656159	660081	658376	655833	651250
645.558	277542	297825	312055	332660	354850	371034	385714	404322	421415	429701	452634	465618	478781	494170	510402	524683	537602	545473	558511	561257	568313	578625	588498	589920	591655	602958	602330	609849	614825	624306	621366	624536	626181	640262	637853	638489	642899	642769	644077	649609	646698	652319	651630	653959	655172	654119	652068	647540
645.684	275646	294885	312353	332805	351445	368287	382926	400583	416136	431149	449293	461715	475412	492489	508731	520814	532917	541108	555667	557686	565053	575264	578349	587454	586856	599948	600111	603721	607983	617387	619169	620143	625429	633051	635509	636288	639393	639014	640674	642591	644901	650351	645298	650073	647683	649083	648541	643609
645.81	271995	293370	312574	329663	349133	363933	381446	396634	413429	430101	447652	461049	471927	492080	506422	516971	529728	539186	552893	557096	561813	573555	576668	582996	586509	600619	598404	602015	603527	612759	616116	616237	622620	628414	632786	635689	636523	635727	642126	643769	641742	646152	642392	645483	648983	645988	649118	643742
645.936	272327	293631	312324	328170	351151	364343	381572	396836	413288	429696	446797	458708	472775	491068	505561	513663	531766	536821	549413	557239	560225	573883	579103	585275	585141	597883	599788	600056	600386	614223	611856	618326	622771	627852	629979	633675	633840	634552	639816	645817	643671	644380	644932	644594	651762	647961	646112	642754
646.062	273159	294510	312476	328283	352970	363641	380839	399559	413392	428144	446513	454231	473438	486468	505618	513195	531658	532311	546830	557412	560644	576581	579693	584643	585604	593705	600293	594970	602646	615261	611070	621253	621622	628662	629746	631319	630587	632125	637547	644167	645602	642371	645817	643598	650240	645187	645700	640920
646.188	272182	293060	313332	328659	349838	362120	381926	397089	413711	425460	447361	453504	475222	485082	503959	510496	531307	532508	545512	554894	561870	577707	576559	584568	585987	593232	602226	598787	602847	616045	611837	622098	622258	627327	627293	630480	627484	635077	633921	643552	644272	642090	644608	640583	646518	638282	645380	643868
646.314	269721	293162	314369	329638	347377	361487	378588	394972	414460	426444	448402	452145	474447	486788	505011	512909	532615	533550	543456	551632	564067	572356	571067	582589	586147	597116	598496	601053	603752	613788	614576	620072	619758	626876	626537	630801	628138	634465	633465	647542	641250	640810	644215	640431	644659	640120	645083	642800
646.44	269397	291969	315174	327087	344978	360865	378438	394924	410299	423685	444192	450388	471840	484856	504398	514995	531306	534966	545218	551477	560946	566137	572540	581841	582900	593862	597317	598357	602575	610774	613156	616255	615421	625092	628411	629630	630272	630460	634995	644001	639972	637761	643047	643022	642346	642265	645296	638489
646.565	267829	289797	312083	325283	342732	359676	380626	391518	409781	422418	438836	448132	468716	482710	499108	512202	526362	533113	545738	550398	556513	563679	571752	579992	576850	591215	593929	595208	599294	607648	611481	613039	611998	622043	623019	624554	626783	629275	633465	638823	635886	632377	640477	641614	637231	640704	638358	633036
646.691	264314	287118	310026	325067	342714	358376	380021	388283	409470	420271	438249	446616	466178	480985	494770	507026	521863	530901	541838	546426	555230	561111	567799	575109	576409	588301	588099	591642	596843	605821	606908	613524	607213	618566	619384	620579	621872	627452	628078	632983	629137	632067	636810	640523	632565	635884	632209	629372
646.817	265262	286916	309203	326941	345583	360010	379537	393205	408683	423017	442740	451579	466429	483940	498316	507239	525194	533032	541646	547576	557081	563404	571091	575892	581257	589353	587265	593993	600444	608233	607528	616742	607976	618856	623966	623237	623678	630796	627085	632082	629976	634241	635658	643236	637572	637311	638735	630785
646.943	265475	286036	307450	326563	343841	359221	375410	392348	404209	422047	443943	451343	464175	483832	495887	504567	523444	530169	538555	550686	554228	563238	571720	573186	579237	583256	587808	595452	600158	606691	605139	613025	609168	617495	621072	622340	625424	629295	630268	630765	629646	633591	633785	641727	638712	634049	636252	630268
647.069	265344	287265	306199	324794	342979	358650	370957	389388	403355	419895	441182	445757	462710	482072	490305	502500	519234	528644	533898	548744	547022	559440	568663	569950	570488	578668	584425	592450	594520	597484	603059	607276	608743	613129	614012	618210	621088	624016	627030	629173	629807	625708	629614	635326	632864	628944	630631	629359
647.195	263759	287275	306904	323256	341925	358683	372134	391089	402224	420049	442316	442606	465496	481231	488137	501442	522034	527568	533866	545547	545461	559043	566864	567404	566773	577071	583703	594912	593560	596561	600653	603217	604078	614806	611598	617479	617692	622192	626160	629533	628612	625450	632708	635126	629165	625468	632561	625186
647.321	264246	284741	306305	323386	340714	356394	372667	391010	404234	419282	442685	442085	465715	478817	487447	500724	521699	523725	532395	543283	545197	557358	563948	565098	567146	575406	582453	593099	590637	598041	596499	601100	603081	615736	609562	615608	613554	618341	624289	627241	625736	627875	633588	631789	626868	625112	633740	620262
647.447	264366	283976	305649	326080	340949	354109	368893	389970	402989	417295	441214	444151	463043	477492	489929	500526	517771	523147	533252	543211	542218	555407	562779	563817	567667	571781	580228	585278	591015	597598	593310	601982	604734	614693	608759	614671	614500	615858	620251	621720	623441	627017	629044	624469	626676	625063	628198	616327
647.573	264833	284774	302857	325079	338937	355057	365874	388312	399374	416055	438463	441993	459021	475418	488428	501456	515289	524826	535494	540006	541907	555320	562898	560764	568776	568826	580056	581109	589931	594553	591567	601149	601556	609347	609112	612793	613968	615775	614735	619784	621652	623178	628189	617576	626214	623870	625731	619060
647.699	263896	283832	301126	322305	337891	355121	365622	386552	399067	416495	434164	436808	456446	474357	484287	498657	513739	522291	534513	536345	542822	557263	560066	563452	570315	572806	576965	577095	587650	588897	591560	598561	601347	606509	607575	610240	611065	618153	613870	620923	620760	619944	628551	618455	621601	623861	626868	619097
647.824	262009	281821	300692	318256	338786	356300	365081	385378	399645	415847	432370	434063	456152	474930	480639	496070	512964	518241	530881	533160	538040	554248	555712	562890	570317	571772	575435	574495	582791	586147	593082	595172	599817	605208	606837	606056	607976	613186	609269	617126	619594	616769	624853	621495	619868	619904	625728	616656
647.95	261879	281928	300190	316085	340385	354392	365083	384756	400567	414482	431430	435075	454039	472959	480177	493453	508854	517096	525906	530625	534752	551931	556746	560663	566561	570682	573990	576496	581803	585965	590559	593574	596227	603079	605500	606114	607451	606736	608130	615903	615224	618159	621237	619940	622202	618081	620440	612859
648.076	261569	282188	298873	318544	340908	353472	366079	384040	400901	416677	430350	436866	452426	471239	481144	492840	506114	518841	528805	532117	529585	550463	557392	556119	563575	574889	575350	581081	583196	587206	589736	590821	598340	604259	601072	609119	610133	609978	609115	616743	611771	617007	621573	621036	622480	617917	620555	611896
648.202	258773	280387	297161	318929	336054	350986	365365	381130	398219	414304	426960	434854	453962	470402	478749	489057	503208	518510	527904	529828	529072	546557	556116	553475	556345	571037	575467	578221	581714	585153	587391	588114	595147	602144	596080	605092	608557	608500	610432	614478	606087	615688	623163	617570	619673	613634	620436	609117
648.328	258281	278659	297240	317627	331524	347015	362983	380957	395651	409554	425148	433748	450198	468222	477579	488236	501188	512194	525855	525910	530014	543567	554576	552686	552986	564964	573724	573663	574651	581705	583310	586682	595852	596737	597174	598887	605032	606873	606971	612343	604455	609974	620759	613005	613785	610241	616080	608848
648.454	257117	276804	298361	315509	331253	344392	361683	379593	392359	406799	423976	431971	446580	465966	476765	488550	502007	510905	520970	525300	531150	544313	550146	552846	553854	562133	571172	571415	573149	579417	583123	584475	591437	594085	595535	595702	602954	607024	605096	607980	605009	603363	612781	609493	610332	607015	612162	605299
648.58	255334	276471	297845	312246	332432	341802	360453	377489	393012	405759	421775	431754	446413	463289	480074	487091	502061	508176	517469	526035	532167	542357	549100	550864	554920	561415	568158	569193	577261	578717	581225	583313	589336	591048	594230	595624	599792	606124	605200	606543	605051	602236	605406	608744	605241	605900	610359	602569
648.706	254034	276678	297741	309325	330285	340211	360042	378002	390307	405303	419292	433406	446805	460983	478126	484829	502670	509365	517134	525942	530615	540332	548854	545494	556132	560820	563418	571874	577729	578548	579148	579791	589037	589385	589546	595041	596871	606078	600609	604442	607098	600022	603034	609932	606534	606875	607697	602233
648.831	256952	276441	297393	309395	328431	342278	358436	377041	389772	405068	416605	430554	443180	459054	474019	486301	501575	509498	515719	524450	528290	540588	544879	542516	551916	559661	559982	571718	572254	577743	577107	579195	584920	588371	590098	592009	598093	603133	597098	605369	607258	603045	600844	607767	606743	608546	607212	600699
648.957	259861	278117	296554	309351	330111	342914	356342	376020	389071	402295	415652	429914	442242	460419	474584	487138	499150	506824	514842	521810	525424	537862	543437	544775	548332	558874	558877	568052	567656	573788	576378	580309	582382	586694	589194	592069	594988	603635	593568	603247	607161	602763	601112	603668	609385	607300	608621	599693
649.083	259062	276159	293418	308296	327035	340314	354086	371624	387798	399609	415007	426078	443558	458066	470833	483246	494419	502709	509789	517117	522626	533596	539420	544296	546765	555717	558708	562603	566230	569213	575827	578196	579775	583927	588671	591493	589430	598978	590549	598911	601997	598555	602616	600116	606339	602855	605700	595931
649.209	258841	275052	290893	307109	325784	339019	353931	368759	385382	398754	412689	423994	440860	454216	467500	481070	495163	500664	506475	515283	522471	531942	534708	546251	547041	550362	557441	559045	566257	567438	573362	579026	575795	581335	585793	589011	585953	594152	590256	596363	596551	595368	597097	598019	603106	600414	601344	595694
649.335	260444	273741	290384	306704	324220	338083	351034	367598	384214	397072	413652	422669	438520	451895	465521	478525	492864	498933	504138	517380	519030	533814	531421	543996	546601	545838	553544	556236	565405	563707	571349	577402	574913	579296	582791	585500	586073	591072	589010	593977	594894	593854	594297	595690	602385	595760	601184	594561
649.461	256604	273749	291521	307323	323896	338205	351081	366966	383836	395560	414846	420327	437772	451515	465093	477139	490136	498165	503151	516682	517709	532863	533001	540428	544145	545150	550625	554416	563630	568191	565669	576609	573602	580275	581139	585345	584648	588273	585062	594217	593673	594625	592443	593154	602719	594318	601043	591528
649.587	254911	274116	293569	304919	322786	336532	351373	370902	383762	397461	413855	419085	436424	450548	466053	473283	486067	495069	505085	515463	515588	531753	532361	538383	545063	544396	552108	553648	560304	565962	564165	575675	572363	579146	580316	583450	582241	586736	582173	593510	595573	594306	590590	592666	601773	594189	597250	589206
649.712	252999	271454	291369	303978	324190	331810	354204	371224	383396	396155	413238	418069	434262	448247	463719	472573	487196	493320	505466	514465	515333	529698	528419	535461	539359	544807	548671	549882	557154	561421	562905	572420	570526	575826	575528	576426	581825	587248	580531	589205	595209	590971	590870	589696	595560	593532	593329	585255
649.838	251940	270692	288664	302315	324496	330854	351600	368316	383973	395275	413064	418170	431069	446532	460787	469402	490383	494010	502655	511410	515918	527854	527551	532902	535208	542377	546219	547086	555961	562403	562455	567941	569573	574517	572471	577663	579627	584322	581065	587643	590598	588211	593102	590163	589187	591658	591012	584434
649.964	250312	270029	286607	301629	324664	333852	349815	366471	380790	394439	412228	420400	429476	447517	461246	468169	488270	491909	502666	509573	516840	529492	528642	535132	535703	545628	544765	544218	555376	562593	560701	567133	570260	572865	573626	578849	580694	583445	578999	584607	587351	586086	592946	591495	585888	590642	589979	586540
650.09	248929	270087	284296	301988	323939	333197	350118	365317	377479	393664	409546	421698	430059	448221	460572	467682	483642	491677	502458	506780	517294	525555	530769	537711	534460	547529	543113	544928	555180	560973	560931	568828	570013	572025	573591	578257	579173	582816	577460	578535	589008	586250	588604	591940	584736	590687	587177	583807
650.216	250124	271529	282232	303133	320937	333132	350673	364156	377708	394418	410183	421688	430747	451611	459966	469969	481562	492644	502319	506310	514909	520755	533404	536123	537466	547477	543026	548178	554620	562942	563451	568211	569049	572956	575268	578712	576254	582652	578697	580059	590107	586162	586624	593126	587532	591754	590485	580325
650.342	249508	269298	283894	303596	319749	334965	350358	364111	376645	393730	411699	415735	427917	451323	456326	466811	480498	489412	501442	505875	511670	519076	530754	533423	535671	547654	542355	547775	554482	561978	560316	564378	570233	570092	570990	578516	574539	579593	576691	584213	590485	583959	583642	591130	586865	591544	587794	580257
650.467	245284	268454	285484	302509	319401	331358	348484	365321	375867	388635	408723	413188	425274	444762	453073	461538	482084	484503	497383	503123	507888	515494	525218	529195	530991	544359	539915	544598	550281	557699	556897	558210	566600	566353	566263	572594	570483	574808	573167	581714	585243	577917	579370	582675	583075	590686	583456	579867
650.593	242804	266173	285733	301096	317836	330129	351415	368129	376318	384317	404256	410130	424605	441827	452995	459349	480121	485021	494478	498249	506616	516211	523448	526479	526666	540635	536263	541196	547942	555610	551874	555355	560895	562693	563829	568079	568255	571826	569641	579926	581036	576140	579341	578193	583359	584921	576529	577800
650.719	244500	263021	284119	300106	316380	329965	351048	368273	375213	384255	403121	409689	426426	443170	450833	461174	475989	487149	493226	497524	507920	517501	522278	524735	526861	538635	538141	542138	546220	552401	549235	554379	560712	565247	564783	566266	571111	573056	569278	581389	576043	576071	577557	579493	580363	578165	576035	575518
650.845	245654	263432	282579	299123	315214	329331	347466	365997	375063	383141	402553	408720	429115	445279	452674	461059	474319	486123	493377	500911	511201	517633	524356	523090	525155	537463	539052	541994	544220	550014	547395	554661	561921	566082	565383	567016	568890	572346	567009	577945	575797	574700	577303	579294	575641	579316	575120	573318
650.971	245916	265813	281199	298843	316767	330124	343462	360781	375017	380894	400064	409640	432073	444248	450619	461074	474336	484616	491838	501739	511414	516675	522891	522199	523550	537024	538662	539430	543896	550462	545659	556470	560936	565997	568053	562882	569311	571513	566323	575032	573181	572797	577737	578412	576934	583402	571541	572433
651.097	247134	267099	281312	296753	316273	330382	342779	362244	372570	382568	398886	410858	426971	440888	446500	462203	473423	485974	486583	497719	509520	513473	520038	522909	522664	535524	539156	539565	543034	548341	544400	555651	557254	563134	565700	560344	570496	570219	566529	572311	570240	572620	577327	578603	576974	579559	568714	572470
651.222	245783	266755	281985	296320	314548	329395	342914	362936	369398	384419	398973	411967	423989	438686	447751	460787	474270	483255	483598	495788	506506	511831	516486	521101	522219	533623	537409	538615	540036	546279	543306	552880	554538	558692	561996	559584	565471	565930	563565	572296	568986	572865	575786	575536	574130	574613	567684	572091
651.348	244306	264571	282280	297131	313381	329113	343738	359534	369596	383969	399473	411800	424665	437217	449173	460035	471805	481419	485005	494242	503706	508360	511281	520860	523393	530870	531990	537440	536172	546640	543502	552065	553425	555701	560094	563281	565530	567772	563790	570032	567583	574664	575769	577104	570861	573129	568147	569965
651.474	244043	262743	280979	297588	314729	328204	345174	355454	369472	382987	398359	409728	422977	434149	448263	458124	468935	478180	483444	489644	502887	505586	507457	521352	522491	531342	526534	537604	535934	543649	548317	550448	552415	552502	559448	560122	567219	569039	564589	565801	565143	573297	571723	576218	569957	574362	568596	567643
651.6	244369	262648	279448	296642	312501	327280	341834	355867	367022	380821	396663	407988	425495	431068	445813	456584	467875	478171	484271	490366	500070	505743	509054	519269	520096	529007	526523	534139	535889	546191	551667	545477	550794	548522	556858	554257	564347	563963	563048	563351	559774	570996	564936	573757	566664	574192	567555	567017
651.726	243962	263138	278896	294800	310612	325625	338401	358233	365451	379817	395071	406598	424618	429881	443545	454137	466955	477810	483839	492522	497883	504911	508199	515010	522269	527196	523606	531153	534699	545498	552348	544543	550106	548021	556292	555837	560746	559496	561001	562246	556085	570282	561727	570468	561069	571434	567075	565648
651.851	242448	260325	280443	292628	313250	326464	339671	357061	363639	380475	396955	404260	421200	431104	441295	456994	469369	476940	482961	493127	497222	506267	508291	510389	523287	529469	524183	533617	533388	543590	548887	544891	547226	551240	553966	557301	559987	558505	562118	562355	558560	567777	563942	568058	559108	569706	564512	562800
651.977	241546	259264	280217	290258	311784	326353	341595	353870	364576	381110	394475	399649	416941	431669	442512	455327	470486	476304	484033	490676	495341	505231	513440	511549	521428	529516	525609	530696	530207	541825	544321	545527	544246	551080	552034	556301	556495	559122	563198	562699	561251	569027	562783	566707	561993	565889	560297	559452
652.103	241777	258438	279545	290121	310042	323394	340185	351471	366200	382005	390228	399889	416000	430453	438837	452205	467536	475698	484378	488940	493230	504019	515592	512032	518624	527537	527166	529476	528020	540229	540348	543859	546555	549485	553995	555117	553452	561569	560448	561706	562544	568083	561412	565094	562006	567620	560153	558089
652.229	242289	258954	277668	290024	311565	323413	340677	351224	367116	383001	389147	402570	416053	429006	436062	452094	465997	476915	487173	487295	493446	502221	513457	509270	519594	525890	527723	526307	527927	537699	539190	544290	546186	547798	552529	558486	553449	558621	559995	559688	562001	563475	562441	563199	560236	565860	561719	558148
652.355	240233	257932	275052	289371	311250	321272	338442	351514	365778	381821	390702	402874	415687	428581	435718	449256	463694	473907	485266	489403	491294	501702	511777	509233	519831	521979	526097	527258	529343	534606	534618	543941	547941	545573	550199	560983	553556	554910	556858	557362	562132	558047	560365	563706	556622	561596	562607	557179
652.48	240162	256429	272585	288701	308937	321345	337606	349944	364961	377372	390500	402471	411569	427906	437138	447560	460385	470604	480168	487724	492512	501432	508981	508939	518498	519184	525526	525658	528513	534781	532574	542755	543700	544147	547456	559511	553508	551947	555435	554226	557666	554998	560153	560179	557082	557367	562513	558442
652.606	239741	257819	275398	289171	307098	323843	335996	350707	361602	375398	391256	404358	410184	427171	435530	446453	458024	471092	478615	483566	491432	499060	504847	507551	516055	516565	523274	523075	527757	530787	533908	541871	542496	544543	545527	557018	549167	552612	554574	550027	553886	555121	560965	556729	558415	555179	558991	552093
652.732	239582	256364	276259	290019	304829	321485	337307	351915	361356	374009	392360	405871	411842	425465	434885	448547	462204	472672	479641	483251	489204	496381	503482	509310	510254	516699	522297	523733	525082	527182	535297	540693	541032	542654	543587	551376	546651	551943	553808	547945	553189	557001	561283	554584	557350	555671	559632	550481
652.858	239708	252134	273336	289604	301796	318823	335555	349458	360681	371742	391023	398312	411791	425395	434969	446685	461278	466805	477922	483599	486720	493850	502394	505352	508597	514819	519305	523763	521176	525556	533725	539317	537505	538942	539580	545232	544849	546758	554916	549952	551167	555521	556186	551368	553530	551915	557802	548737
652.984	237904	252648	272991	290459	302889	317324	334119	346415	360817	371009	390480	393027	412059	424406	437727	447622	461249	464560	475964	478954	488580	495455	500043	504696	509517	514112	517200	523042	518703	525706	534656	536189	535314	540546	535536	545430	543375	546754	552978	548587	549317	554106	553939	552128	551262	550276	556675	549265
653.109	238218	255859	271905	287768	303853	316058	333706	347313	362397	368991	389260	393021	410934	422147	436912	447468	460027	462341	473908	477476	489186	494308	497314	502396	505614	513935	514695	517115	517351	524708	532550	536037	534711	540145	538366	544620	539306	545700	550265	547341	547959	551798	556096	549936	549961	548601	555556	547388
653.235	238478	256374	271514	287705	305919	315376	332087	347881	360707	369718	386661	395600	408875	420238	435729	443765	455436	461483	475052	478566	488679	493460	495449	503320	501415	514017	513691	517834	515889	523831	529722	538558	535300	540943	538037	538572	541620	545846	549186	547623	547098	549201	553981	549326	547986	546607	553575	547479
653.361	237993	255273	271708	287408	305200	316621	330111	344802	358432	366544	384571	396461	405569	422228	434868	442204	451963	459768	475394	473144	485748	491771	493412	504644	501904	512657	509853	517214	512904	521202	529714	536529	530755	540258	535685	535242	542169	546712	546548	542860	549387	548799	552150	548034	547844	549215	550315	548138
653.487	235448	253820	269708	283962	304692	315220	327599	341066	355038	367122	382904	394872	401461	421266	430980	442747	450701	458392	473654	469163	481264	489781	491749	505132	501427	508253	506221	512940	510516	517889	529501	533071	525401	539101	535276	534216	538019	543530	541376	539512	548488	540758	546751	544644	546751	548671	547624	545758
653.612	235162	253505	269667	282403	302892	315451	325272	339823	354569	367520	381150	395696	401225	414531	428467	441357	449512	453106	469764	467283	477436	487163	490097	501391	501051	505522	508361	508647	510869	518429	522433	531433	524124	534219	529609	535730	533580	540039	538697	539220	543527	538886	541699	542614	544881	546043	544138	542261
653.738	235544	253723	269607	282662	303110	315350	324692	339317	354286	367748	379728	394628	405205	411644	430810	439989	449712	451666	466860	468601	475166	484577	490451	496895	500731	502426	507023	506763	511736	521182	518755	529231	527942	530541	526392	537794	532509	535495	539724	537133	545307	540154	540722	544846	545275	544361	542532	542469
653.864	234503	253621	268379	281309	302074	312666	322785	337543	354798	370516	379385	389509	408040	411419	430046	436538	449617	452306	463109	469070	472426	483460	489762	493928	496974	501775	506495	505613	513139	518427	516807	524626	531248	528063	524588	535147	535014	533618	536765	536748	543973	541720	539945	544003	543936	541845	539717	540306
653.99	232414	251492	265079	279838	301241	313387	321800	339317	354257	369836	378611	385855	407708	410435	424734	433692	449805	454866	459796	465759	474683	484508	485399	491152	493488	502838	502931	502643	514001	519916	517706	520998	527269	525473	525529	531142	530576	534051	534059	535715	538760	540013	539978	539362	542967	541676	532340	535614
654.115	230197	249794	263571	278958	298125	311890	320668	339331	354044	367011	379686	387498	405839	409223	421688	432967	448342	457222	457206	465897	476270	482690	481417	489932	492608	502205	498572	501245	514388	521686	515709	519469	524079	524994	523479	529449	527304	532949	532297	536985	537445	535052	540651	539650	541862	539249	530051	535172
654.241	230004	248673	265312	279294	295885	310146	319605	338441	352568	363429	376712	385983	406728	411413	422259	432887	444956	456939	457244	468307	477092	481491	484539	490525	492664	498349	500077	501042	511114	519999	513647	522677	522747	523460	520622	528787	529020	531865	529819	535082	536644	532470	536840	540421	541937	538744	535645	534965
654.367	230767	247773	266253	280707	294085	309786	320945	338072	349774	359652	374266	381769	402151	413056	420001	433535	442592	454410	458446	464836	474586	479750	483538	492745	490543	499741	499871	503377	506214	515287	513161	524513	520994	524206	517545	527493	532960	527572	528007	529785	537694	530519	532748	537565	542236	537269	539436	533814
654.493	230817	247280	264938	279666	292663	309028	322396	337322	349334	357719	375047	379556	400294	413214	416850	435574	439686	451373	456906	461122	471533	478147	482276	488983	489337	497710	494647	502657	504981	515396	509935	523341	517619	521819	516654	524867	533371	525612	530938	526147	534476	528294	531810	536061	540999	535517	536456	532760
654.618	229269	248149	262421	277676	291545	307213	319289	336351	346137	357035	374339	378651	401174	409987	419866	432055	435616	448288	454370	461375	468551	476197	481124	483682	489836	492562	493078	502040	506034	512836	506467	521974	514804	517798	515917	521031	529581	526602	530957	524158	533319	528762	532275	535198	536261	534455	532403	529592
654.744	228367	247846	263289	274726	291979	304234	316747	336247	345592	359118	372016	378494	399154	407113	420087	431085	434659	446757	451670	461673	468276	472997	478241	483405	491245	488968	493120	499570	504531	505637	503938	517019	514892	517552	516486	520851	524234	525853	528349	522792	529608	525876	528785	534795	534663	531202	530666	531168
654.87	228743	248300	263606	275265	294198	303117	317055	336784	343704	359995	369651	376925	396416	404670	415403	429920	434174	445727	449256	460673	463764	470741	473069	482076	489069	490938	497057	498180	499690	501959	505580	510640	512018	519995	519746	520004	523833	520680	526059	522336	526129	525222	524345	531464	531372	527743	526555	530285
654.996	227028	248648	262233	276355	291730	302718	318493	334832	344036	355920	368942	376359	394199	401897	410963	427282	435918	444557	445829	459860	458140	466394	470951	478477	482148	488164	496869	492289	495629	501946	502758	506264	508256	512089	516435	516019	522440	520739	523478	520712	522917	523591	522188	527466	526489	526908	524841	525655
655.121	226008	246677	262288	274321	290560	303202	317384	331482	343600	352157	368784	373898	390286	400193	406420	423725	436207	440930	443285	453961	457107	463617	469219	476506	476690	485418	491920	490285	491899	498000	499668	503620	504892	507257	511814	512934	516294	520545	518585	518038	519199	521025	522516	525159	521028	526173	521753	523565
655.247	225059	244080	261985	272132	288701	304247	315994	328122	341584	351217	366262	372725	387316	399968	405922	421553	434125	435950	442163	451873	457894	464033	471351	474177	478262	486249	486679	487003	489158	497592	495912	500253	503481	505820	506353	509415	510957	519786	514210	516411	519667	517767	517325	523992	518460	521177	519881	519578
655.373	223556	244542	261376	270850	287588	304477	317121	327063	340539	350561	364356	373293	387464	400889	408051	420453	433044	437749	444258	452930	458823	464753	471900	471359	478200	482648	484002	487319	492768	500088	494643	500564	502335	504752	502772	506297	507349	516065	514175	515689	518604	517253	515107	522031	518983	514753	519629	513931
655.498	224829	244822	261751	271240	286379	302423	318916	325575	341237	348273	365687	370081	390310	402750	410397	422005	434088	442585	445312	451161	458051	464795	472148	468665	477391	482305	484330	493841	493493	500502	495400	504052	502573	504673	503654	508134	509946	514605	514992	513616	520976	520791	518242	520824	516624	514375	518345	514064
655.624	225775	243520	258073	273118	285742	298825	318000	324497	338495	350182	365101	369928	389201	400889	407884	418500	432403	442186	442576	450437	456992	460464	469162	466793	473740	480649	484745	492482	490075	498569	493623	504989	499898	503000	504552	506658	510156	513719	511600	512530	519375	518753	521042	517351	517248	514982	516501	515818
655.75	226060	241616	255540	271728	285205	296452	317316	325402	336390	349301	366657	370855	388473	397974	406239	418578	432931	440097	441751	452613	456305	460655	468699	466198	474611	479059	484961	488771	492054	495669	493681	503691	499166	503179	505097	504717	510954	514934	511865	513224	519757	518915	520911	516778	519298	517487	518894	517620
655.876	227554	242108	255610	271464	286300	295619	316444	325420	337766	348747	368523	370680	386412	396806	406778	419621	434127	438201	442020	453032	454467	461577	466183	468483	474467	476246	485551	486779	489954	492016	493762	500378	497843	503814	504739	501970	512550	513763	508980	514219	518498	515987	517912	519083	517811	516618	517608	515141
656.001	226008	240012	257190	270405	286129	293366	312735	325956	337711	350939	367597	369985	385521	395023	406114	418244	432291	435011	439691	449733	454093	461881	466344	466763	472844	474347	486419	484049	486714	490840	494701	499298	497584	504455	503124	499332	511423	512430	505228	511588	514646	510325	517286	516460	513386	514679	517958	511515
656.127	224879	239519	258029	270219	288309	295347	310914	327352	337011	352341	364908	368871	382808	396273	406372	419485	429559	435074	438795	446909	454322	462169	465796	467822	472043	473536	482896	483658	489914	493373	498075	502813	500280	504759	503284	500907	512450	511243	509389	511793	510631	508193	519380	514772	517411	512941	517394	512776
656.253	223223	239455	254827	270131	288688	296453	310297	325724	337736	347023	360843	367462	381017	394475	404901	416579	426825	435720	437023	443996	451043	460258	463664	468946	469630	472476	479885	484071	485999	488975	495936	501594	499313	502128	502069	502974	510381	506076	510689	508656	508825	506879	520211	510414	515364	509210	515361	509331
656.378	222551	240100	253288	265365	285254	293924	310587	324110	337168	343449	356662	365813	382628	391905	399151	416025	426471	432110	436761	443294	451364	459988	463484	469206	471519	473779	479096	481192	481178	485770	490705	495442	495519	499700	498430	503072	508809	504377	506382	508671	509666	503933	516433	509494	510078	508843	511616	507628
656.504	221916	241313	252621	264195	284983	292539	308791	323638	336732	344228	356359	365916	383048	394041	401042	415644	424520	431229	437003	444960	455247	459892	465601	471992	474174	475683	479395	479618	480419	485385	491508	493439	494978	500296	497511	503673	507321	505779	504934	509879	507608	504332	513066	511656	513191	510489	509073	508301
656.63	221870	240162	254487	265778	284567	293887	305929	324592	335319	345202	355540	365286	383237	393810	402286	415643	426887	430413	438982	443449	456655	459495	465543	472709	472807	476297	480067	479722	481358	485380	486483	493902	494219	502757	499171	502368	505546	505535	506115	507669	506814	508225	511029	512811	514313	507740	507163	507836
656.756	221584	238281	253810	268276	282451	294426	303379	322858	332972	345681	353579	365520	381677	392341	399031	412961	424561	430266	440531	441803	452728	456362	460486	468162	468249	474621	477748	477322	479240	482713	487883	490569	491607	502403	495168	501192	501563	504124	507057	504598	508355	506503	506339	511102	510538	504229	506172	504801
656.881	220517	236329	253531	270643	280310	293307	302548	320116	331164	346781	355227	367626	380903	394042	399706	411655	421444	426599	442963	441230	447617	453426	458356	464333	465989	474215	474874	476466	476576	482101	487432	490099	490382	498737	492295	500321	500008	506786	504357	505361	512927	504096	507512	507161	505171	502379	502690	502933
657.007	219595	236205	252043	269282	279577	292708	304638	319703	330174	347224	358246	367828	380368	394786	401498	413443	420076	425589	442951	443552	444139	455244	460047	462400	468150	474088	476726	474365	475690	484127	486888	488018	492405	498577	493940	502948	501640	507877	502783	505782	516075	500567	508020	504723	504569	504120	505008	503836
657.133	218925	235110	252855	265728	278284	291005	304215	319776	331487	343409	355454	365437	379717	395307	399163	412113	416759	427491	439464	441336	443357	454863	459079	461168	466625	471133	479629	472553	477110	484306	483397	484001	491220	495062	492730	500238	500102	506853	499199	501706	512469	500301	507158	505820	505661	504556	507059	505493
657.258	218942	235473	254090	264583	277628	291699	304281	318566	330558	341171	353360	363442	379821	391121	395452	408863	417933	426815	435900	437698	443860	451365	458735	459668	461889	468684	476311	473037	478119	484778	481131	483135	490328	494146	491970	494268	498531	503981	499121	499443	504432	500412	501905	507360	505767	501110	504103	505691
657.384	219875	235436	254433	263808	276826	291005	305615	317808	328705	340412	353350	364710	377657	389309	395924	406579	420468	424951	436906	434790	445558	450899	458139	459257	459440	466433	472531	471440	480651	481714	483543	484976	490255	494713	490439	494556	498958	501357	499491	498635	500208	503774	500436	504993	508127	503595	501764	505792
657.51	218862	233070	252678	264982	275988	288949	306967	317519	326246	342166	350307	363997	378339	389344	397424	404536	421711	424616	438151	437205	446743	450982	458708	459646	458011	465411	473459	470140	479538	482228	484008	486515	487694	493577	488177	492883	497915	498728	497736	498617	501474	501351	500693	502096	509138	503510	498253	501902
657.635	219655	231140	250248	263120	276461	291803	304682	318421	325949	339588	350170	362873	376320	388577	398078	402807	420660	420969	437510	436628	446021	450688	456279	462239	459339	466587	469832	470589	476867	479995	483398	488276	486593	493099	487764	491075	493740	498965	498096	495172	502794	499273	502163	502992	507502	501837	496842	497974
657.761	219454	232549	249003	262238	277844	289383	302518	317403	326521	336247	351326	361912	376002	384801	396326	402895	418946	421782	434578	436904	444325	448843	455160	461957	460996	467586	467253	471210	474741	477643	480874	488152	482707	492953	484509	492399	491821	498362	497147	496156	501854	497567	503323	499568	502135	501111	495948	494627
657.887	218708	234025	249232	264256	279879	287935	300771	316069	326139	335356	351374	361819	374137	387215	394143	403990	417176	422685	434248	439031	441079	448407	455723	457613	461383	468606	467544	469590	473041	475879	481435	488495	478816	495573	486384	493368	488036	496155	493012	495894	499400	497025	502141	497275	499378	501680	496093	496317
658.012	219472	235507	250255	266036	277963	289846	299337	317593	326482	336409	348226	362575	371555	390003	395203	405287	416590	421940	434679	435521	441140	446803	454369	453593	461251	465044	467292	469682	471954	475480	482924	487020	479088	493465	487415	492594	486742	498023	491696	495391	495877	494268	502782	494832	502167	500647	494317	499275
658.138	217868	234651	249749	263553	276235	289845	301554	317960	326726	337939	345377	361043	370298	386162	394858	403871	415697	420060	432710	429944	440905	448089	450819	452318	455853	461548	469343	470851	473738	474836	481722	482838	478206	489671	484386	489840	486899	497903	491000	495134	494541	492263	501589	495207	502903	497897	493099	499477
658.264	214955	231259	249825	262513	272358	290184	302396	318366	325640	339526	344898	357049	370433	381130	392395	401944	413915	418300	430578	431215	441539	446524	447893	454598	454071	460335	466224	469119	474090	474368	477772	480467	476156	487728	483160	486926	488805	498227	490441	494056	494577	490509	502012	496846	500498	495626	495035	494807
658.389	216451	232653	250449	262967	273835	288196	305562	318340	325652	338621	346694	351968	371232	381440	391852	400276	414715	419041	429148	430815	441953	442274	448920	452121	455248	458030	464829	467831	473448	472684	475558	477305	476252	484650	483209	489421	490021	497832	491851	492266	494518	493295	501440	496148	498011	492713	494093	494403
658.515	218001	232017	250379	262713	274327	289081	305757	315440	323622	337632	347893	353670	371114	383576	393612	399024	412616	418523	428021	427883	440757	442068	449509	450757	457711	458803	463981	466959	469319	472391	474989	476179	477021	483377	483120	485808	489323	492852	492910	495414	493854	492654	498305	497321	497104	490661	493551	494478
658.641	217772	230667	249870	261897	271063	285962	303388	312154	321217	336799	348032	353434	369592	381925	392174	397855	408096	417463	428212	425793	437504	444364	446869	449380	457272	458968	461374	463585	469132	472042	473442	472545	477450	480292	482225	481669	486252	490816	491445	493972	490310	490183	496155	496452	495084	491653	490071	491297
658.766	216575	230358	247655	260042	269317	281731	298622	310148	321398	332763	346118	351324	367438	377918	389885	396652	405205	417170	423612	424238	434458	442647	443251	444675	453732	456994	457801	463026	467855	470343	472677	468756	473503	479273	479573	479958	482596	486749	485945	488648	484808	489152	493797	490835	490522	491538	488166	486965
658.892	216676	230286	245788	257294	270954	284117	297901	311496	323150	328367	343945	352963	365948	378785	391039	395197	404201	417304	422319	424654	432512	438188	445115	443693	450044	455775	458139	461984	466335	468153	468441	469968	471740	480739	480144	481001	480960	486948	483833	486348	486426	490956	492550	488592	491014	490689	485847	486811
659.018	215676	228470	244551	254054	273405	286550	299677	311962	322542	326018	342930	353145	366191	379681	391023	392585	405552	416597	422315	425225	430004	438680	447112	445544	449951	458661	459179	459684	465021	468290	466875	470424	475042	474203	481107	480147	480711	486453	488638	487321	486663	490435	489249	488967	492248	491465	488684	488308
659.143	216065	228135	244442	254239	271659	283647	298158	313773	318952	329126	346156	353222	365177	378429	389081	394553	406031	417825	421671	425389	429688	436023	444056	444709	447958	456908	457564	458518	463012	466459	467846	471866	474378	472722	481084	480025	481124	482631	485647	482794	485344	487781	485809	489465	491426	490281	486015	485513
659.269	215688	226824	243335	256311	268702	280532	297388	313470	320245	327400	344765	353659	364029	374687	385138	394747	404365	416837	420272	421990	428745	433954	438855	442306	446598	453666	453393	455028	460872	464031	468536	468864	472764	473840	476403	479103	478795	477824	479806	477491	481115	484448	479974	488136	488793	487122	481877	482419
659.394	214439	227927	243429	257083	267268	281330	297907	310643	319722	325273	343240	352935	363469	372985	382551	395714	402105	415054	422221	420300	427179	434549	438672	440452	444478	450692	452212	454873	456643	465674	465981	468906	473382	473306	472264	481391	478577	477110	479736	481193	482466	485480	480447	488367	487034	487747	483321	481786
659.52	213955	227483	244050	258411	265760	280146	296930	308022	317807	326253	342063	352180	364416	373170	381361	395363	400778	413427	418731	420224	426199	433456	440039	440698	442572	450217	452207	454618	454964	467252	462124	468991	470801	474349	470692	479405	476420	478937	480752	480171	484551	487502	481233	487526	485105	486322	485261	481516
659.646	212891	224997	245220	257101	268119	278372	294271	307039	315366	328496	341641	347709	362303	374904	382859	393854	399006	411464	416059	419737	426138	430083	440661	440809	445723	451337	450835	453398	457553	466762	462696	469930	467342	476307	472470	478352	474557	475939	479854	475500	485665	484691	480131	486753	484661	481619	485023	482321
659.771	212412	224404	243170	255418	269847	277677	292985	306947	313964	329120	340275	347540	359591	373308	383111	390415	398214	408160	412884	419112	424699	427466	441003	438985	444360	448855	449433	452422	458151	463473	459946	467210	461902	472798	469172	478046	471887	477590	479783	471805	481965	482288	480723	482119	484435	478951	482712	479702
659.897	212110	224938	240122	253475	271731	279991	292139	306131	313826	328296	339461	350505	358325	372710	383850	389386	398045	405926	411178	419416	424570	428317	439186	436487	443773	446232	445386	453452	456038	461769	458882	465200	462111	471404	466610	477085	471485	475844	479763	470619	478579	480049	478488	479452	480897	479034	480688	476086
660.023	210570	225066	238412	254610	270909	279662	292290	305300	312560	327371	340312	349502	361138	372437	381521	389455	399604	406312	412858	416091	424062	427650	437202	433607	442401	446141	445460	454867	455482	459728	456368	464164	465131	466799	466794	473105	472979	475313	476726	470906	477798	482238	478425	479582	477538	477597	479781	476069
660.148	210772	224737	239154	255350	269137	277504	291551	305831	313224	326948	339160	348529	361828	370595	377861	386887	398185	405906	414164	413150	422775	426999	435385	430315	441833	446376	446840	453838	454577	456108	455800	462784	465011	463391	468550	468254	470609	474108	476124	473326	478060	480733	474292	479870	473798	478253	478839	477745
660.274	210313	225112	239172	252920	267324	274644	289811	303859	312165	326004	335596	345953	359243	367995	373865	384493	394496	402950	411284	413735	420712	423854	433388	429448	440200	444747	446041	448914	450572	451870	452380	460488	462785	461786	466382	463541	467815	470983	473469	472659	473506	477971	475031	478271	471228	479417	478374	475909
660.399	209227	224341	240022	250753	267727	273494	288977	300971	311962	322626	332075	344524	360076	368062	374180	383706	393206	399276	409962	416840	418517	422685	430817	428663	438665	445065	445702	445407	451208	451596	448702	458265	460612	463552	462381	463168	466928	470310	472488	474523	473965	475543	474782	476213	475704	480814	475833	470721
660.525	208804	222908	239447	250818	267410	273516	288838	298460	309867	321544	331479	344561	360176	367642	374459	382913	394602	399867	410037	416496	417039	421966	426672	429312	436006	446020	442410	443061	450956	453328	448708	457592	460884	462241	462912	464732	466078	472895	469140	478201	472143	474914	475190	474386	474421	477690	471502	470246
660.651	208946	223397	239067	249494	268065	273003	290298	298945	309545	318738	331434	342468	358878	368373	374426	386127	393057	401420	410333	411882	416444	423502	425107	431455	433404	445404	439790	443112	447916	454394	449863	456827	459716	462347	464999	466330	467166	470473	467877	474507	472559	474880	473858	474776	470114	475795	470043	471361
660.776	208299	222532	239379	246840	266996	272460	290436	301029	313927	317926	331427	341801	358921	368755	371846	386120	391801	401877	413016	411415	415776	425353	425524	430649	431441	443339	440121	441869	446056	451603	451369	455694	457853	461594	464076	466452	465237	466199	467383	469965	470593	470649	468800	474264	469013	472537	471413	468968
660.902	205393	221891	237805	248974	263159	272496	289158	298794	310982	316256	329063	338868	355471	366641	370545	385225	391146	402661	412051	409905	413442	424639	424928	431507	429419	438891	439369	441019	445582	451430	449529	453775	459623	457931	459871	462964	461021	465227	461703	464319	466880	466544	466059	471539	469700	467178	471404	467266
661.027	205433	220836	236482	248922	262304	272181	289706	296837	304998	315563	328095	337416	353383	365713	368637	383022	390197	401174	410077	406608	412754	425914	424665	431574	431949	438679	440338	438847	445444	449551	449023	454419	461404	456228	460241	459300	459913	467187	461598	464797	465424	466229	465548	469992	470705	466738	470217	466984
661.153	206579	221284	236629	248680	262337	271064	289260	294919	302077	317238	326535	337984	353441	363917	365636	381252	388886	399736	407485	403789	411500	421913	421613	429950	433577	439805	441549	438057	443992	447604	446369	452888	456428	453775	460047	459230	456671	466863	464385	463395	465004	463550	466138	470289	469801	468974	466154	467681
661.279	207288	223326	235061	246605	262192	272185	288156	292701	302842	316374	325366	337161	352046	360935	367102	378859	388599	395230	404759	404195	411055	419257	420750	429180	433245	438517	436065	437755	440475	448000	444484	451535	450825	452643	457753	461716	456336	464352	463196	461257	465913	463747	468316	469638	466301	466915	462655	467409
661.404	207274	224244	236180	247034	260907	272141	284989	292770	303292	315912	325723	336368	350843	360535	368914	376088	389195	393253	402799	403434	412463	415736	419685	425802	429487	435683	432584	438419	440541	447578	444441	446801	451027	452512	456308	460500	458394	462602	461858	460469	463195	465140	467474	467669	463079	465062	461697	465036
661.53	205324	223129	237184	247987	261567	272714	283149	291891	302733	315783	324440	335592	348959	359799	367646	376246	387699	392463	398098	402432	411831	413676	419103	422480	425475	429804	433538	436641	442323	442938	444994	444867	448137	452962	455936	455340	456170	457277	460156	460043	461278	461021	462685	462839	463875	462300	460553	460598
661.655	204301	220384	235996	246277	264655	274268	282184	292721	303477	315501	325062	333926	347118	358944	369755	374995	388181	392467	396790	400738	411961	415405	419968	419992	423968	430718	436604	437227	441155	444645	444731	446967	449418	453543	457002	455763	454383	455877	459536	459250	460008	460651	462209	463801	463326	461654	460201	457802
661.781	203562	219140	233738	245200	262387	272810	283418	291708	301504	316383	325376	334398	348114	356718	368879	376608	386128	391158	397156	399434	410493	413500	420323	419471	424260	431523	436999	436149	438145	447191	443773	446332	449686	453938	456144	455599	455722	455185	458583	458637	460758	459915	464826	464125	464621	461691	459437	457885
661.907	201714	216518	231233	243169	259381	271519	282866	292645	300594	315137	323455	332864	347769	354861	365891	373556	383691	389629	396970	399161	410484	410107	419557	418352	422279	427407	434080	435363	435388	443788	441864	441849	450134	455242	451856	453909	454698	454147	458278	457727	459527	460655	463994	461609	463283	460753	456635	458623
662.032	201287	216274	230166	242286	255775	270749	278271	293265	299769	313747	322241	330130	346308	354650	364381	370122	381980	388112	394892	398238	408714	409988	417080	418468	420302	424237	432756	434079	432420	438328	439371	437533	450825	454220	448031	450769	451463	449742	456003	458211	456594	459798	458766	457750	460229	455783	455898	458507
662.158	201658	215126	229570	243380	255571	267545	277332	292274	299352	313477	321235	328194	345355	353059	363449	367530	382601	387483	395011	397699	405393	409454	415205	418938	420010	425475	429722	433775	430562	436213	437303	440011	447722	454039	447872	446929	447422	446980	450965	454246	455014	456750	456161	455582	457750	451879	455295	456133
662.283	201067	214330	230048	244527	255881	265896	279233	291746	299493	316126	321679	329513	347408	355189	362018	368375	383829	388381	394774	398162	406598	409853	413634	419304	425478	427373	426157	432104	434224	437950	435980	444546	444618	452742	450511	443509	448853	450022	452091	454122	457180	456913	460941	457760	462051	453317	456868	455740
662.409	198984	213850	231395	244354	254757	262999	276691	289437	300340	313534	323786	330187	345304	353100	359609	368378	381331	385820	394808	398315	403117	409546	413513	417106	423957	426930	427240	428785	432497	436259	435995	441906	442443	448787	449806	443138	449241	448961	451242	453813	456539	455698	460630	454140	459575	455877	458199	454751
662.534	198178	214348	231862	243217	252861	264393	275093	287997	300401	310971	323178	330568	342534	351121	357951	365490	379514	386084	392675	396881	399997	411471	411974	417010	420662	422891	429308	425539	428643	432334	435489	439925	440319	445674	446626	446752	451588	449240	452254	452454	453154	453731	457945	450790	456989	453674	456468	451746
662.66	198023	214237	231072	242734	253283	264744	276951	288873	297501	307977	323790	331695	340197	349220	357198	363651	380796	385275	388057	394961	398703	411277	408606	413569	419043	420680	424347	425639	426227	434140	435437	439355	438807	443173	444733	447860	449593	449423	452764	451170	452205	451343	455406	449755	454935	449168	453455	448529
662.786	198384	213943	230297	242204	253136	264365	275968	290466	295179	305899	325715	331320	338299	350422	357543	365065	380935	385826	387543	394532	400695	408940	409707	411150	419714	420917	421490	424287	426314	434974	434646	436219	436423	440725	441807	447287	446226	447732	447276	450510	450113	450827	453841	450388	451942	450113	451018	448302
662.911	199289	214490	228225	241838	251607	264645	275506	290951	294447	303908	325363	329806	337283	350331	357801	365663	381603	384661	387766	395650	400293	407586	408902	411837	417088	421547	421473	422480	425968	433062	435280	433983	435337	438186	438973	447529	444557	447214	444612	447892	450980	450267	453659	453710	449525	450676	449016	447671
663.037	199334	213884	227239	237145	248671	263798	273676	288845	293342	304057	321491	328747	337615	349184	356832	363496	377048	383712	386267	394333	398454	405127	407101	410475	416104	421240	420937	420406	424433	429464	432950	430232	435873	437694	433875	444025	442816	446758	443261	445680	448593	449176	449958	451435	448276	446866	445500	446640
663.162	199080	212872	225595	235125	249962	261285	271574	284296	292226	305198	315948	327389	336847	348855	354735	362326	374100	379202	386001	392304	395283	403204	406308	407952	415581	420686	417117	421013	423835	429636	430472	428206	435162	437334	432360	440977	439870	444963	443408	444312	445786	448793	448346	448284	446969	446783	446356	446224
663.288	198465	213060	224384	236197	249947	260772	272521	282821	293430	306304	314332	323249	335323	346626	353575	364544	375575	374893	386312	392860	394656	403288	405435	407927	413415	417455	413650	422461	426203	429058	428197	427916	433475	435866	433720	437440	436337	443573	442588	442517	444029	450458	446075	446901	444986	443799	443826	443033
663.413	195815	213681	224715	238658	250498	260803	274451	284258	296333	304664	314047	324338	337430	346529	350676	365466	375332	377187	387608	392603	393689	402973	406421	405435	413123	413208	414027	423948	424014	429021	426604	432662	433495	432797	435387	437012	439411	444082	441740	444032	442574	450636	442359	445707	443220	441245	441880	440573
663.539	195142	213026	226403	241331	250317	258687	274573	285528	293542	305947	314475	327681	338577	343499	350357	363483	373812	376745	384289	390915	394223	401921	404556	403781	412317	411449	414417	422421	420330	428706	425422	434554	433920	429707	436170	437296	442135	443567	443781	444679	440369	447941	442807	442410	443220	442986	442492	441699
663.664	196880	213068	227343	239468	249437	259255	274676	284900	291733	305924	315889	325202	336456	339628	351266	363739	372941	376704	384008	388816	393071	402883	401484	405720	409161	416703	415118	420729	421873	428512	427100	432794	431688	431384	437257	435737	440570	444135	443498	443593	441106	443489	445518	439838	442742	442599	445060	442595
663.79	197437	212020	227273	238230	248731	259654	273297	282558	291843	303647	314074	320901	332228	338338	349317	362297	370250	374576	382798	386147	392203	402041	398832	403331	406027	416173	415150	417416	421579	422350	427332	428436	429477	431713	434292	438108	436263	442585	440457	441316	442364	438950	444416	439145	441723	439300	443913	442767
663.916	197868	210857	227501	236796	248526	259546	272155	282764	291791	303246	315196	321050	332165	340573	350617	361639	371068	373455	383176	388748	391896	400429	400325	400968	405587	412934	415352	415222	418896	422151	427658	426819	427435	432452	434258	437801	435174	440976	439130	440975	441939	438464	441874	440299	440744	438078	442910	443506
664.041	197599	210647	226752	237541	250348	258614	272146	280786	291184	302701	317337	323492	333119	341928	349458	359511	371054	373548	382675	388239	389549	398147	404883	398831	405405	410441	415832	417309	417815	421142	426766	426436	427027	429869	434538	437202	434037	440387	438977	440947	440555	439275	438463	439397	439960	439090	444895	441339
664.167	196145	211727	223517	236975	250433	256552	272838	279280	291115	301410	315292	323782	329883	340966	347792	358645	369426	374276	381927	387447	389530	396841	407245	397585	403534	409511	415435	419883	417573	421487	423273	424504	427704	430912	433138	436532	433629	436398	436737	440710	438691	442175	437058	439642	439822	438470	442435	438295
664.292	195440	212245	222979	234258	249239	254923	269945	280325	289335	300590	314253	322866	329728	340192	348916	359493	366068	372009	380303	387191	392941	397237	404405	400451	404191	410432	413068	420617	416933	419375	419776	424579	427252	431822	430261	436111	432791	432449	434809	439004	438835	442827	437174	438493	438069	435720	440344	439156
664.418	196305	212137	223910	233003	247819	254271	268528	282254	289589	302461	313039	322675	329815	341620	350819	357588	369589	371651	380223	388367	394524	398827	403857	402062	405553	409687	414475	418504	418927	415796	420978	422451	428081	433717	430773	433320	434950	431654	434182	435995	439004	445372	438648	439364	438993	438331	440678	439591
664.543	194779	210063	222674	233190	246133	255026	268081	283008	287430	301478	310591	321172	330916	340532	349718	355687	367816	369111	378486	383327	392402	397627	403214	400649	404765	409265	411713	413385	417623	416808	420757	421350	424567	433904	429579	430878	430794	430529	432851	434477	439051	443754	436038	438809	438253	437614	438378	434661
664.669	193623	209069	219315	234214	245407	254713	268311	281604	284164	300270	308909	319675	331241	337571	347386	355519	366038	367272	375966	378691	387220	395853	400820	398955	401459	407005	410432	410196	413485	417050	419062	422681	420918	430915	426739	432595	427293	433161	433382	431201	438424	439683	436395	437792	437222	435710	434922	431159
664.794	192547	209714	220261	233746	245337	255697	267080	280330	282130	299270	308024	319827	326800	334543	346526	356820	365632	366364	376621	378435	386103	392861	396307	398962	399579	402794	409046	408460	406975	416438	418088	421065	420744	430433	426624	432075	424354	429760	431896	426811	436928	435512	438263	433803	434272	435074	433397	430353
664.92	192229	207650	221879	231160	242187	256422	265251	278759	280985	299532	306724	315662	325264	334231	347717	352794	363742	365701	375817	377855	384248	392942	393279	398351	397482	400186	408310	406291	403900	416957	417183	417344	421948	427636	422998	429185	422886	424903	428911	424509	433688	429810	436658	430961	431202	430412	430269	428101
665.045	192655	205238	222244	230251	240750	254201	264647	277624	282449	298482	305145	313605	327358	332747	348591	351690	359782	367148	375524	378025	380800	393541	393470	398778	398418	400262	406628	405985	405949	418267	416268	415702	419574	423164	419816	424812	423705	425111	426803	424375	433442	425639	434496	429979	432006	429203	430772	424655
665.171	194030	204525	219334	227713	241955	254821	263672	276054	283053	296500	304842	311708	326513	333701	347564	352902	357178	366115	372373	377197	379593	390990	390611	397068	399333	401337	405684	405097	408080	414313	417192	415221	418279	417653	419699	422783	423169	427953	426692	425210	431755	423988	432914	429505	431347	430048	428327	423765
665.296	193841	205024	215750	228707	243909	254242	263555	275045	280867	295917	305470	312579	324252	332794	343872	352897	358716	364276	371186	377048	379108	386166	390875	394918	399259	401806	405514	404903	406494	412513	417268	414462	417699	415392	422705	420168	424997	431261	426968	424105	432814	425435	430817	432025	428508	431872	428304	421265
665.422	195111	205015	217695	231417	243701	252465	261863	275267	280807	294809	305930	311852	322431	333771	342391	353227	359575	361795	372195	375999	379062	385018	390047	394390	397956	402590	402268	406010	403128	414235	416206	414779	414831	415529	422538	421588	427993	430670	427825	425125	431666	428346	429993	432030	428615	429274	427862	420595
665.547	193657	203353	217372	231429	242083	250831	261598	273392	281300	293363	303229	310260	320942	332831	337624	352121	358673	360000	371307	373233	376532	384545	385961	392121	392382	399197	399945	404173	404049	413828	410731	413427	414415	414292	421166	421153	424968	428180	423245	427380	430552	427067	429301	429411	427253	425173	425401	421086
665.673	192242	205653	216958	231889	241070	249830	260884	272845	283633	293566	301629	310069	322461	334419	334209	349337	356675	360200	370570	372478	376609	384004	386491	390654	390099	398026	398659	402056	406620	412473	408736	413543	415129	414456	419521	421121	420682	428578	420225	429057	430661	428511	427538	427939	428353	424491	422614	423000
665.798	192002	207277	216117	230293	241428	250082	261919	269751	283742	291161	303569	308279	320217	333967	338018	347437	357071	362161	368391	373555	374640	382520	387514	391622	392749	398211	397232	401964	405937	409904	408435	414390	411192	416265	418365	421816	419457	429504	426471	425857	427765	425034	425371	430112	427000	422718	420050	424572
665.924	190540	204037	213549	227984	240537	249748	261858	267589	280952	288607	304816	305945	319753	330771	338809	346041	355917	359842	364309	372784	372256	381548	386884	390972	393207	397813	394693	400670	406445	407997	408352	414016	408449	416215	417034	419530	417659	426783	428679	420203	420719	420816	422267	427654	426050	419479	416746	422086
666.049	189277	200618	212530	227225	239057	249393	260555	270300	280937	286858	302449	306250	318722	329766	339958	346343	354191	358369	366019	371379	372835	380197	385384	389450	392153	398065	392348	400916	405477	406994	408728	412559	408173	418782	415990	416503	415756	423920	426204	419101	419047	419465	419589	424129	424280	419699	418448	421895
666.175	187324	200684	213277	226428	237805	248403	258862	272247	281296	287319	300192	307149	315197	329444	337986	345974	352056	356773	367604	368685	374385	380123	384569	387942	390515	397523	392139	400466	404558	404675	407780	407136	408062	417476	416661	416012	414283	422698	425207	419198	420191	419125	418637	422557	422206	420101	417903	420277
666.3	185963	200491	213553	225629	236574	246897	257764	271210	280854	286457	299513	304938	315265	329987	335220	343589	348544	354620	368616	365515	374129	377752	382654	386657	388491	397185	391881	398460	400434	401262	405561	406756	405816	416973	414744	415405	413084	421403	423851	420521	420905	419184	418090	422911	417606	419546	417336	418408
666.426	186171	200286	214423	224817	236084	247178	258318	269579	278692	286772	297445	304732	317695	331477	334579	342000	346379	352821	365871	362879	373076	377091	381520	384538	386922	393517	392287	395679	397679	400909	405483	408117	407335	415536	412649	413653	411071	421298	420119	421467	420719	418188	418226	418834	417208	421216	417509	419013
666.551	187226	199506	215518	225953	237641	247054	256143	266849	278926	286478	295516	303196	316407	327960	331886	340486	347556	352921	364986	362779	372127	376085	382163	383778	385976	390494	392102	392195	396222	400143	403934	409486	408064	412652	411508	409397	410404	419704	417119	420174	418382	417912	416940	415537	417981	422152	418727	417019
666.677	189128	199594	214307	224315	237974	244391	255879	265174	279767	283836	297407	301970	311525	324461	331309	339627	348062	353686	363530	360897	373066	375044	380458	382834	386994	389588	390739	390200	396045	401170	402948	407578	406359	411027	407508	406498	409024	415606	412032	417451	416321	415362	412120	412182	418018	419634	418070	413211
666.802	189030	201313	212140	222211	236383	244311	256504	264965	280853	282128	299744	299791	309161	321401	332520	338943	350126	352582	364468	360545	371731	374855	378760	384374	384491	390220	388683	390671	391581	399280	402362	403661	402480	410716	402217	408304	412356	414608	412417	413512	414838	414081	413677	410143	419650	417556	415926	410541
666.928	186992	201284	211377	222270	234679	242072	257435	264253	279429	279857	299099	298687	309578	318145	330633	337743	350101	350888	365229	359237	368625	373043	380595	382808	384045	390630	387939	391109	392779	398878	398660	400365	399497	409460	400764	411527	412385	411397	413121	412909	412972	414274	415298	407748	416372	417802	414877	410882
667.053	186562	198446	210812	222767	233562	241819	252224	264784	274982	279902	296307	298966	308347	316831	327427	338261	349155	351904	363190	358062	365859	372015	376127	382288	382895	386459	388352	390398	392559	398820	396079	402294	400602	406773	401749	410012	408701	411408	409024	412447	408954	412192	413727	407079	413300	416097	411405	410705
667.179	186069	198876	210768	222360	232450	242733	250285	264943	274026	280447	292264	298049	310648	315879	327440	337680	347670	351687	358606	357457	364461	369933	371683	377821	378929	384016	389134	386986	390647	399520	396359	401325	402124	405596	400322	406282	408733	409935	405212	411135	406943	410288	409759	407868	411981	414391	406450	406755
667.304	187087	199303	209862	222374	232660	243619	251323	263855	275016	282439	291148	299139	309588	317844	329360	337686	344976	353022	356119	359470	364617	371731	372576	374461	377988	382906	389950	384419	389849	397724	397561	398521	403886	401708	401278	406091	408771	408542	406698	409444	407954	408236	407623	408383	411807	413238	408498	404922
667.429	185417	199224	208855	220876	234200	242471	249456	264335	274435	282136	291354	299119	309789	317237	327810	336198	343329	351670	354809	360537	364219	369998	372921	374235	376502	383085	387336	383657	390799	395288	394030	395182	400482	399428	400470	405122	406658	407853	406526	405459	407072	405518	406596	407628	409822	411672	407123	404265
667.555	185193	196899	208387	218120	232826	241096	249707	263628	272648	279429	290416	299601	309971	315669	325253	333725	342211	350794	352604	361387	361954	367747	369990	373552	375878	382040	384085	383854	391393	392893	390226	395171	396912	398394	398214	404379	403049	406525	403958	404816	406816	402240	407084	406107	409117	410611	405237	403576
667.68	184208	194998	208384	217880	231832	239284	250808	260561	270821	276993	290841	299053	310397	315948	326359	332925	341535	347819	352378	358614	361970	364183	368918	372215	377078	379929	382870	385066	389933	390334	389673	396910	396371	396983	395661	403439	399922	404714	400050	406628	406549	401178	406945	407406	406750	408372	402417	402464
667.806	181653	197960	208733	216858	232249	239311	250759	259322	271018	280209	291959	298646	308809	315560	324855	331990	341023	346401	351364	355808	363043	364055	369994	373186	379572	379766	382064	385930	389488	387305	391989	396752	396817	397081	392011	399963	401547	402991	399140	405879	409262	400618	404682	407738	403740	408377	404941	404280
667.931	181904	199340	208056	218301	231357	240434	249568	260723	271419	282034	292600	299294	308507	315522	322919	329297	343186	347539	349300	354255	364291	365447	372270	374599	377898	379281	382332	382869	389892	386217	392480	395674	396331	397118	393406	398429	401959	401844	396668	404337	409219	401822	405420	406449	402744	406391	407862	404582
668.057	182578	196600	205908	217073	229300	238453	250400	261087	270871	283026	290732	295603	307802	314219	321137	326199	343799	345096	348202	353461	362342	367224	373615	374695	375229	379871	382223	381974	388501	389413	392087	396705	395235	397054	395741	400541	402288	400027	396688	401523	405973	401858	404566	405348	401211	403921	408117	403009
668.182	182596	194096	204423	216577	227073	237812	247860	260765	270764	281435	288963	291913	306249	315043	320917	326689	341927	341836	346146	351375	359764	368649	374863	373410	374583	378218	380875	380290	384769	390567	390560	393227	394879	393862	395716	397768	396740	400345	397060	398479	403090	402113	401784	403323	400778	404501	403592	402169
668.308	181867	194587	205392	215898	226990	237779	247937	261254	270650	277500	287592	292407	304562	315053	322301	325746	338394	342475	347690	350912	357821	368752	370802	373477	373488	375459	381862	379222	381657	388846	388963	390365	393213	393429	392469	397426	394714	402997	398237	398321	404360	401782	402003	402512	400474	403810	400686	403026
668.433	180903	193940	205072	214999	227431	238816	248976	260471	270177	275662	287676	292773	303085	314269	323683	323116	335582	342763	348010	348324	356364	368928	367165	372065	369770	376875	381216	378780	379787	386934	384981	389635	392077	394881	392132	398864	396692	401588	398771	400170	402934	400393	403587	403416	396045	401751	400317	400534
668.558	180872	192137	204207	214528	226597	239490	248641	259606	269528	276835	287623	291547	302495	314040	322031	322867	332867	339123	349935	345120	356855	366059	363404	370682	368840	376382	379967	379771	378386	385537	383965	390699	389646	394923	394070	396129	397790	399945	399102	401127	402082	399668	402998	403939	394530	401034	401764	398744
668.684	180326	190749	204233	215753	228190	237641	247298	258333	267582	276820	286449	291587	301419	314209	317834	324293	332470	337445	348819	344428	357005	363341	361905	367112	367670	377836	377773	381012	376959	384695	382388	388785	388254	393693	392650	392365	399274	397911	397431	398054	400718	399961	400190	399558	396127	401000	399948	398149
668.809	178974	190365	205477	214700	228340	236252	246094	257932	263755	276727	284330	289272	300592	311633	315848	326281	333165	338528	347172	346048	354967	360827	361217	364313	366297	374177	375399	377774	377399	384545	382168	386025	388850	390980	390285	392281	399643	395031	395052	395928	401064	398869	399049	398558	400834	399520	397558	394416
668.935	180285	190045	207352	214773	226101	234404	246677	258915	265099	275991	283007	288967	300901	310792	315871	326968	335464	337523	347027	347073	353704	358841	361823	363433	369336	372958	376219	377273	379598	383056	382240	384122	387766	389822	388174	392709	396066	395143	397411	395658	400418	397889	399886	397268	399477	400030	396777	394204
669.06	180036	189414	205912	212782	224621	232589	245157	256264	264860	274106	283668	291198	298450	307633	314607	325204	334024	334961	345125	347455	356255	357182	362880	359548	368137	370622	372928	375113	376398	379110	381671	385473	385768	388476	387232	392127	390586	391759	394322	394220	396258	398101	399218	396156	398906	396842	397000	392615
669.186	179816	187831	202752	211248	223900	230308	243995	252620	262630	271899	283518	287889	295235	304146	312124	322212	333973	335026	342824	345892	349996	356010	362092	357375	364239	370399	369043	372843	373157	377599	382047	384997	383632	386774	384556	392574	389867	390380	392854	393182	391873	397508	396696	394081	396034	393716	392440	389690
669.311	179185	187920	199640	210441	223049	228999	243357	250550	262245	271309	284596	288344	293613	305012	310225	320453	332326	333961	341437	343540	345311	357458	359050	358062	363192	370999	369421	373832	371720	375127	380990	380127	384258	386621	382064	389796	387882	389988	390482	392499	388489	393620	394119	392612	393424	390217	391071	391156
669.436	178155	190752	200572	209161	225025	228966	243492	251568	262160	271202	282031	286804	293041	306888	309368	321290	330199	332121	342435	342271	344193	358067	355718	358147	361645	371180	370477	373219	373445	375522	377870	376222	381921	386421	382938	389100	386542	390268	387411	391078	388077	390159	391841	391770	389920	387337	391643	390737
669.562	176507	190131	200222	208173	226595	230025	243209	253391	261996	269926	279168	285660	294535	305237	309318	320250	325119	334068	340243	341057	344621	356191	351963	360616	361114	369153	371572	372823	371467	376007	376964	374773	381403	385183	383646	385828	386153	389890	385583	390361	388072	388913	387792	391093	388557	384990	389369	387412
669.687	177106	187881	201187	208300	225107	230572	241256	254724	262907	270697	277144	284949	295748	304105	310018	320365	323493	333151	338117	342069	344449	353782	351426	359724	358830	366796	369040	370481	370702	376070	376237	375163	378714	385322	381421	384724	385394	388213	386132	388106	390150	387418	387249	387668	388722	385946	389350	387000
669.813	176330	184585	200235	208301	225015	231883	241189	254740	259280	272960	277487	284364	294139	303279	310108	318856	326269	330644	337369	341207	344518	354027	354263	358181	357779	366024	366766	368621	371216	375293	373377	376673	375588	385110	381587	384048	384812	389640	382967	385623	389718	386437	388410	384234	387054	386830	389632	388501
669.938	175562	185384	199680	208865	223951	231118	242891	253415	258886	269225	280465	284465	292777	304208	311177	318593	326544	329640	335014	338626	344525	354941	356814	355642	356895	365620	363883	369036	373212	375021	375848	377704	376495	382325	381224	381367	383655	390112	381723	385405	387456	385420	388481	383927	387307	386002	389947	390787
670.063	174705	186608	198416	207945	221763	230464	242463	250918	256597	266937	279133	282199	293203	303119	310871	318042	324666	329509	333820	338244	344487	355452	356944	352652	356246	363167	362070	367263	372567	372953	375580	376122	379491	379328	378388	378278	384012	387917	380261	385300	383990	385124	385923	385358	385778	384415	387744	386009
670.189	176023	187473	196266	207202	220692	231649	241510	251748	256796	265717	275560	279467	293267	303259	308081	317005	324905	329046	333632	340113	343313	352540	353034	350212	355389	362194	361456	366264	369509	372497	372706	374704	380988	377848	375797	378650	382989	383351	379983	384575	384221	384104	385071	385314	384079	382330	384795	382240
670.314	176374	186080	195783	204966	221372	229724	238950	250673	257832	267219	274530	280218	292528	303782	305703	316630	323827	328259	335416	341413	343225	351196	349447	352363	356703	363613	361134	365068	365824	374595	371156	373760	378457	375962	376643	379963	384143	381353	379979	385188	386535	384812	386926	385002	386163	382335	384770	382773
670.44	174961	185924	198356	206010	220912	227569	236444	246843	257242	266126	275268	279363	290276	301338	304897	316598	320721	325205	336358	339193	342928	351551	349292	350840	356873	361748	360319	363736	364416	372215	368597	371618	376152	374862	375218	378606	385185	382096	380126	382029	386041	382608	386148	384173	386234	383860	382961	380887
670.565	174299	186675	198459	208012	219872	226458	234591	246033	256003	265086	273183	279998	286827	297181	303812	313243	318627	322849	336084	334862	341511	351728	350764	349443	357586	358926	359614	363241	362015	368569	366612	371053	373602	371139	374100	377488	382585	379256	379324	380709	385372	381888	387173	383997	385323	382408	378875	380863
670.69	173102	188055	196189	207855	221198	226363	233670	246686	254350	265134	272557	281051	286312	295170	304525	310759	319985	323007	336065	332483	342046	348590	348831	351541	359170	357004	358326	364643	359623	366615	369184	371002	371580	368577	372384	376989	378138	380104	377186	380938	383439	381028	386423	382637	384438	381075	377212	380794
670.816	171489	186356	194726	206220	220974	224914	233422	244245	253905	262851	272122	278745	285791	293402	301054	311511	318723	323888	332545	332039	342610	345418	344831	350011	357362	353931	355171	362823	355322	362695	369633	368116	370172	367677	371818	375796	374466	375726	376458	377238	383126	378462	381482	381375	380268	379951	377447	379218
670.941	170703	185166	195195	204236	217554	225913	234278	245271	253483	262099	272356	277580	284779	293874	298310	311179	318688	323830	328776	330899	340715	346502	343417	349614	354740	353797	355183	362317	354232	362049	367625	367156	370301	367767	375132	375413	373971	372084	375154	377527	383976	378051	378193	382952	378128	377423	380959	379289
671.067	170062	182883	193437	204069	215580	224412	235284	243832	251076	260864	271187	275323	282194	293363	297989	311078	320962	323636	325374	331876	339130	344756	343520	349805	352895	354380	357646	358654	356767	358891	363197	369932	367705	367934	373538	374677	373786	369783	371073	375723	382920	377069	376830	381457	378695	375225	379290	375767
671.192	170357	182071	193941	204485	214300	223525	236553	244063	251497	259916	270162	272265	282389	293274	300106	308113	319567	324184	325264	333620	337733	340558	344125	349802	351755	353968	355502	359676	357951	360466	360784	370623	365251	368737	367674	373002	375487	372524	370577	373052	379746	375349	375104	380565	378150	375746	375982	373994
671.317	170442	182056	193779	202626	214212	223839	236539	242425	251281	259440	270366	272369	284220	290937	300168	309170	317209	323927	323280	332761	336286	339624	343662	349877	350041	352912	357121	357482	359336	359108	362535	368711	363013	366660	365938	371866	371677	373955	370786	374158	375312	375189	374821	382478	375815	375555	373931	372703
671.443	169797	181629	192819	201607	214164	224087	235987	239727	248155	260637	268506	272397	283691	290494	297200	307765	314878	319971	322951	326702	334767	337657	341757	349212	346319	352390	354511	352601	358465	356920	359141	366329	360714	364002	362722	370139	367588	372438	370035	373939	373092	376005	374248	380309	371168	373754	374267	368726
671.568	169093	182102	192352	202673	214005	225145	234182	241015	246286	259662	267046	270855	280710	289240	295773	307730	313824	319551	324516	327410	333576	337031	341504	344992	346941	351943	351440	351121	358387	354696	359207	366162	362323	362040	361210	370299	366603	371084	371655	373680	373530	375036	373727	375631	371290	372354	372844	367088
671.693	168841	182053	193105	203777	211754	223080	233810	241296	243943	258296	267716	269376	279977	287441	296192	305158	311788	319257	325487	326879	332677	334946	339908	340279	346641	348539	350014	351045	359263	352734	359696	364644	360004	361676	361980	369770	366123	369483	372318	373758	373179	371121	375690	373273	371880	369218	371704	365592
671.819	169150	182922	192925	203526	209647	221559	232611	239662	243643	256780	268313	268830	280105	288035	295482	303752	310830	315189	323326	325505	330091	335714	338248	339470	342873	345601	345809	350960	356347	353059	358775	361097	359142	362551	361752	368369	364570	367005	376254	373815	371752	369494	372428	370750	368408	368040	367715	365641
671.944	170194	181697	191745	203087	210170	220214	230188	238836	245301	254070	267234	269866	281142	287863	297682	305652	312564	313780	321842	322814	328778	335951	335675	340090	340997	343754	343741	352307	352444	355364	357961	358842	357061	363225	361807	366059	362947	368902	375405	371496	372322	368106	371392	371615	367693	368299	366945	364761
672.07	170719	179156	191649	202561	210875	218396	228746	237576	245588	252804	267955	268669	278856	289830	296373	303765	310504	312981	319268	321694	328572	335083	334243	341131	339115	344622	343385	350896	351767	356849	355694	358579	353000	363517	361287	365229	362436	369092	370920	369139	372629	366896	373080	369757	366303	367463	366419	366350
672.195	170174	177589	188578	201981	211359	217501	229311	237630	244367	251668	265746	268201	278379	291464	296245	301605	307811	309853	318405	320884	327171	334394	334070	338885	338166	345308	345359	347936	349860	352647	353629	358187	352397	360381	360477	361567	361679	368560	365941	368325	370666	365255	373694	367554	367491	365900	366384	362976
672.32	168471	178392	186191	202789	209260	218204	228580	235140	244474	251933	263277	267762	280117	289054	293603	301444	307492	307826	318175	321008	325250	332625	334294	336829	337833	344661	346749	347156	351590	352780	353170	358372	355420	357996	361346	360153	359700	366008	364430	367265	366989	366131	372015	367442	367903	365401	364337	361435
672.446	167139	179464	185664	202092	207759	217920	227552	234212	244381	251978	262800	265552	279300	285365	289572	299157	306352	307734	317853	319380	324574	330998	334119	335542	336634	344643	344824	345955	352273	353728	351339	355988	355576	358467	359251	359434	361371	364261	364443	366674	364925	367133	368030	364360	367023	366591	363021	364209
672.571	165818	178531	185726	199860	208493	216629	225744	233750	243780	251382	261615	262062	275416	283412	290241	297790	304486	307094	315432	317230	324667	328167	330513	331279	334360	340784	340513	343570	350859	350332	347982	353572	353722	354477	355171	357533	360062	362945	359719	362352	363129	366041	363733	363754	362584	362868	360837	364034
672.696	163903	177779	186121	197488	207409	215838	223740	233865	244536	252316	259949	262282	273742	283835	291213	298339	303480	304786	317124	315410	321304	328081	329070	331192	333221	338341	340223	342592	348153	347540	347349	352382	351647	352295	353898	357678	360485	361838	357100	361098	361316	363811	363862	364161	359547	357304	360066	362581
672.822	163807	176521	186399	196472	206163	216810	222213	233775	243511	251411	257868	262470	272865	283010	290824	296189	302998	302670	317965	317178	319569	328958	325596	330767	331093	336698	342068	340771	344695	346836	345632	351693	350957	353104	354460	356958	359840	359405	357720	362094	359821	362886	363944	362208	360269	359820	358625	363012
672.947	162362	174387	186918	195734	205170	216990	221463	233962	240647	251015	255982	263198	273999	283111	289771	294662	302701	302018	315636	315642	316273	326612	326304	329795	332328	336979	341362	339837	342866	348155	343658	349923	353882	351463	352848	355837	358057	356706	357669	362720	358410	361244	361052	362544	364388	362149	357204	360800
673.072	161289	173543	184846	195085	205918	216617	221143	233018	239036	249715	255905	264569	274517	283408	287046	294166	303019	305420	314825	313484	316225	325684	328140	327380	334315	336464	341801	340035	341059	348193	343446	349186	352364	350794	354221	354043	356267	354824	358112	360264	357638	361169	357292	363268	364371	362243	357026	358787
673.198	161119	174278	183497	194886	205798	215445	220880	230875	237519	246547	253791	263554	271955	279980	282882	293396	301408	305799	311990	311333	315477	324557	329042	325685	333717	335701	340736	339740	338022	346932	344120	347364	350540	349697	352663	352350	354207	354093	356500	355215	358276	358487	354318	361276	360634	358453	355833	357945
673.323	161440	174846	183271	194214	205852	215167	219009	232762	237819	247647	255658	264314	271417	277683	282784	291550	300181	304509	309300	312250	317332	325177	326837	325705	331366	334287	340582	338380	338083	344735	342586	347316	351266	348839	352049	352175	352836	356774	355290	354537	359299	357629	354574	356431	360264	357937	357991	355194
673.448	163520	174213	182633	192536	204809	213439	217301	233036	238325	247457	254351	263166	269685	278804	282821	290077	299628	303117	308315	312041	318447	323509	323998	326250	329454	333449	338386	338124	338051	342390	340098	343994	349550	347476	349994	350375	350677	356366	353374	354289	358464	357543	355200	353878	360692	357654	357869	356410
673.574	163584	174017	183292	192455	204067	211383	218012	234089	238493	243927	253856	259251	269830	277861	281584	287967	299245	302083	311364	310879	317226	319664	324675	325189	331545	332347	335720	338189	337870	339523	340347	341821	348580	345906	347567	349114	348299	353202	353549	353744	354217	355437	356820	355202	359083	356168	356721	354783
673.699	162606	174255	183805	192603	204580	211376	216257	232524	235674	242930	254794	258172	269776	278095	283411	288826	297951	303478	310092	311242	314654	319165	324306	323979	331586	332562	335788	338031	336620	337276	340171	341672	345118	345341	346632	350687	348803	351131	353276	354497	352397	354570	357064	356631	358360	357169	353907	353255
673.824	162660	174357	185120	191619	206537	209934	214793	232140	235977	244937	253580	258852	269783	279055	282259	289253	296629	303431	309355	310961	314530	318285	322811	325875	331035	331472	334843	339497	336148	338162	339710	343021	344401	346054	345146	351299	348466	348885	351771	354722	353063	353968	353968	355769	356321	358907	352924	352426
673.95	160551	172250	183917	192442	207915	207892	216189	232011	235502	244006	251550	257623	270628	275954	282285	288972	295794	302001	308555	310798	314124	318527	321729	324284	327372	331403	333361	337572	335509	338259	336381	344227	342552	344589	344370	348564	349115	348305	351247	352811	353566	353578	352548	354998	355856	356538	353240	350077
674.075	160547	170402	182875	191171	207156	206821	216205	229089	233884	243821	252081	256467	270463	272527	281873	289752	296669	300091	307766	309549	314222	319006	322890	322063	325124	327241	330879	334497	334094	336994	335871	344824	340999	342614	344365	346261	350132	347082	352259	349043	353970	354487	352050	351792	353696	353760	352196	347927
674.2	160902	169681	181518	190059	204458	206114	216614	227399	233448	243414	253035	255533	268848	273147	280256	289625	296066	298230	307239	308938	314230	317669	321861	320378	323587	323858	331579	332709	331857	335892	337034	342459	341429	342884	345454	346572	348625	348042	351160	345975	353250	353753	351705	349453	349654	350919	351213	347707
674.326	159895	168780	180127	190320	200950	204990	217998	227197	233466	241434	251840	255973	265271	274640	278394	288216	295775	300771	307289	305193	312342	315775	319321	322301	322766	324780	329947	330652	333252	334237	338119	340507	341994	344759	344506	347438	343116	350430	351032	346749	353405	349827	352679	349458	349140	349451	347889	347593
674.451	158420	169589	181013	188723	199621	206388	217776	226768	231670	240751	251211	255025	262815	273606	278061	285430	295220	298263	304573	304966	311900	315682	318429	320921	321060	325121	327104	331067	332764	333061	336788	338608	341228	343704	341794	345948	340256	352738	351007	345007	350287	346377	352979	347503	351006	349755	348589	346623
674.576	158040	170446	181106	187006	200513	208026	217412	226648	232090	240892	249494	254734	263688	271253	278357	282467	293903	296728	303226	305064	311504	315195	316912	319151	319266	325349	325882	328942	331729	336524	336182	336484	342394	344276	341241	344963	340207	352914	347683	343225	347309	342838	353262	345588	350189	346807	349203	345644
674.701	158326	168554	180185	187192	200946	208049	216481	225763	231592	239511	247855	252730	264960	269795	278486	280366	290397	294540	299674	304733	309226	314006	316650	318422	316473	323389	324642	327030	331865	336738	332982	334385	338444	342724	340558	341511	338804	349398	345193	345853	349361	341512	353823	345868	347567	343370	347197	346454
674.827	157947	167067	179796	188750	200438	207828	215560	226531	228726	240217	249124	252481	267604	271431	279046	282497	289974	296121	300429	306039	307986	315074	317457	320386	315907	322810	325556	329674	332981	334181	332602	335752	336130	341536	341898	340075	341087	345632	344459	349267	349837	344703	354418	346599	346920	342879	347420	347703
674.952	157853	169105	179755	189252	200770	206437	215588	225320	228579	239892	249867	252720	265338	271379	278945	284746	290661	296804	302452	305406	307759	316030	315677	318715	316314	324135	327650	330918	332572	333180	332710	334916	334755	342168	341999	340703	340013	342851	344990	348961	349191	347213	352301	347030	346452	344601	348683	347154
675.077	157633	169178	177747	186360	200419	205442	214309	223309	229129	239142	247419	250368	261437	269226	277295	284153	291553	293012	303293	303941	307321	312819	313414	317328	314892	322492	323449	326846	329121	329366	331762	332022	332903	339679	338122	340994	339024	342217	343718	346806	346838	345544	349970	346415	345264	342774	345556	345736
675.203	157228	167901	176127	187605	198084	205818	213708	222044	230170	238817	244884	248014	261052	267191	275492	282443	291132	291373	301863	302813	308915	310522	311734	315207	314912	320719	322143	324889	324138	327820	330680	330940	331244	337741	335117	342063	337941	342777	342953	346270	344862	343567	351538	345121	344792	340340	343506	343232
675.328	156872	167600	177320	187404	197416	204885	212915	221573	230409	238952	245838	248977	262262	266660	275840	282431	291749	291426	300790	303907	306573	310161	310323	314871	316641	318898	321949	325241	323452	328467	331727	329707	330283	335780	332138	339831	338524	342633	341460	345334	344179	346318	350998	345447	346069	339886	343986	341855
675.453	157842	166875	179323	186973	198362	203899	211224	220137	228113	237765	248862	248667	262296	267021	275128	281182	292373	290800	300538	301177	303680	310737	310856	315530	316683	320635	323485	325567	323947	326842	330709	327872	330910	331252	331896	339643	338415	339565	341546	342349	344473	346465	350284	342065	345903	340486	341008	340445
675.578	158339	166716	179213	186436	200002	203770	211477	219550	228879	236995	249154	250318	261076	266014	276526	280182	291274	289622	299329	299660	302286	310911	311303	316676	315397	319921	324460	324575	324929	327282	329119	329392	331103	331577	331738	338905	338670	341385	342355	339276	344713	344635	347518	339917	344503	341221	337498	337983
675.704	157601	165722	178329	185496	199736	204527	212723	220546	229588	236375	247809	250682	259152	266024	277618	277434	288726	289231	298518	298697	301577	311675	310865	315147	315887	318952	323079	321461	325582	327930	330779	329766	331358	333299	330004	337730	337934	340776	342256	337594	341878	342537	343637	341671	341341	341355	337848	338135
675.829	154851	164911	175673	185913	198051	203090	212522	220795	228242	234630	246618	250082	257311	265386	276205	275773	286014	289937	293707	298957	303412	309712	308439	312562	314933	319186	320625	319709	323763	327882	328640	330212	330639	333683	329464	335739	334749	338495	340024	338224	339879	341375	341602	340908	340434	340415	337224	339676
675.954	154575	165969	176597	184474	197195	202119	210174	221128	228870	234250	247033	249891	256967	265254	274724	276383	286552	292250	292057	300863	302402	309993	309299	311228	314793	320514	319161	321940	323707	328934	326021	331185	331084	334553	333461	336513	333843	339271	337379	341046	339811	342581	340783	337810	341702	341386	337771	340718
676.08	154523	164945	176636	184915	196016	201358	209520	221690	228049	234489	244324	246027	257561	266365	272186	278859	286690	292608	292772	302172	300081	310801	308739	311117	313919	319377	319687	321468	325312	327936	325357	331032	330289	333481	334160	335752	333630	338964	335806	340467	338656	339439	340985	336129	342003	342207	337676	338469
676.205	154511	163028	176480	185095	194057	200994	209964	222575	226017	233832	244480	245996	255755	265440	271748	278408	285145	292161	294835	299717	298489	311329	304865	309231	309761	317041	319228	320507	325181	327610	324404	331860	327914	334410	335007	335963	336248	337762	335213	336950	339148	335975	338791	333680	340487	342615	335780	337213
676.33	153159	163461	174278	184317	193308	200395	209671	221894	225847	233688	245150	247427	253358	267412	273850	276198	281362	289618	294747	297685	298586	308933	302414	308129	311134	316851	317175	318479	323081	327548	323618	330296	327422	334005	334152	334671	333544	336427	334379	333629	338305	334419	338266	335930	338966	339060	338806	334868
676.455	153239	164348	173595	183513	194572	199039	209878	220002	227873	232355	243203	247495	253424	265519	274837	274332	278555	286411	293748	296714	298191	305213	300617	307951	311274	314656	317854	317093	322988	326592	324332	327669	328126	331015	333843	333384	332928	335832	332986	336462	337222	336219	338874	340192	339634	336432	341371	334094
676.581	153677	163787	173852	183521	193317	199467	208477	218771	228383	233096	242515	246729	252734	262297	274493	274069	278077	286479	292753	297432	297913	301869	299635	306817	308966	313199	317352	316702	320897	326241	323727	324859	328381	328611	329486	329375	331086	335350	332521	337361	336280	336340	338540	340181	340424	336051	339847	335014
676.706	154160	162902	172005	183484	193843	199798	208285	218040	225992	231916	242722	246468	251830	260311	273539	272766	279217	285081	291278	297094	296412	302673	302680	306733	310391	313750	318092	316517	320355	325785	321959	324467	326656	328370	326344	327670	331723	333603	333459	337099	334864	335809	335223	336947	340679	337661	339191	332180
676.831	155179	163502	173012	183652	193938	200558	209548	218586	223792	231703	243785	245642	251384	261074	271763	272764	282006	286802	289354	295251	296522	300982	307924	308354	313290	313737	319348	316306	320141	325026	322162	323880	326685	329516	328095	328599	332907	334225	334624	335941	335191	336678	335226	335317	339368	337316	336831	330783
676.956	157081	163723	174378	183981	193498	200260	210721	218701	224297	231967	244409	246860	253678	261231	271087	274566	282444	286841	288612	293188	296612	300527	308859	308219	313989	311629	318039	316104	318694	322409	323602	323423	327303	328125	327932	327291	332686	333684	332358	337115	336091	335261	332624	333445	336854	336290	337621	328616
677.082	155861	164916	173251	182870	193351	199444	209132	218169	224638	232963	242986	245528	254702	261171	270351	277238	281305	287124	287397	291470	297637	299536	304740	305643	312644	311625	317068	315882	319440	318865	322202	319984	326727	326928	327569	327249	331073	331256	330399	339016	335169	333708	331918	330749	336111	335364	337584	328718
677.207	154088	165020	172435	181768	192510	200021	205214	217129	222506	230429	241620	243811	254022	259903	267690	278416	281723	285964	286743	290713	297034	296940	303920	303451	311282	312160	315095	314228	320871	319597	322622	319933	323587	325826	328047	329866	329334	331954	330131	336998	334051	333654	333132	330386	336932	334030	335226	330918
677.332	153628	164090	172501	182491	193113	200230	206436	217036	222949	231343	240950	242616	252752	262095	265719	277145	282856	284300	287043	291826	297709	297713	302489	304564	310003	314682	314724	312353	320952	320645	324566	323410	322415	325245	328614	332428	330954	332748	331874	333836	330475	333877	333422	332401	335766	333270	333190	330942
677.457	152209	161444	173408	180870	194616	198709	205536	217380	224512	229793	240113	241865	249684	261534	264493	274405	281962	283724	287311	291976	299374	298096	302233	305197	309644	312984	312482	311576	321255	318819	326309	324758	322753	325230	327557	332786	330169	331592	332903	331333	330315	333664	333142	333274	333071	332948	331392	331371
677.583	152176	159031	173357	180745	193204	197957	205348	219595	223463	227915	238533	242969	247932	259263	265195	272911	280958	284788	285769	293596	297967	297606	302145	304703	309208	310771	309707	311181	318421	317343	324359	321940	322413	324132	326824	331813	328560	330900	334200	329522	329242	333511	331868	331567	332804	333712	329972	330081
677.708	152191	158817	172268	182161	191904	199116	205633	219956	223037	228069	238024	243623	247485	258145	267340	272058	281336	284134	282581	293461	298418	299114	303292	304739	306896	311033	310397	312520	317655	319155	320197	318724	323046	324860	327220	328976	327215	330269	335213	328933	330734	331811	331611	330219	334257	333771	328446	331944
677.833	150685	158732	170969	183492	189711	199484	205974	220275	221714	229456	235946	242126	247912	258066	266765	271827	282410	282160	281785	292773	297479	300758	302839	303581	305045	310722	311267	310682	317195	317950	317972	318986	322672	325589	324888	327589	327066	328037	333000	328559	331655	331697	331300	330848	332841	335933	325247	331627
677.958	148705	160082	169800	181791	189325	198923	209134	218860	219666	230822	237669	242821	248953	257378	265981	270929	281619	281611	283453	292542	296514	300418	301843	303297	306566	309833	311069	311330	316633	317220	315841	318886	323790	326838	324581	327709	326631	329638	330440	329610	334178	331402	329965	329267	329893	336403	326401	329554
678.084	147224	158575	170004	180015	189354	198403	206985	215990	219399	228285	239773	243190	249575	256437	264386	269693	278774	283529	286170	292042	296471	298650	301047	303846	305019	309324	309851	312536	315239	316445	314529	319296	323031	324675	323236	327424	326669	329670	327611	330113	332141	331445	328110	328813	328056	332478	327518	327707
678.209	147581	159061	171635	180017	188939	195771	204991	213614	221507	225119	240234	241785	247918	256872	264341	269534	276861	282646	286118	290454	295020	298767	299807	302673	302981	309981	309014	311917	313819	316646	314623	319689	324512	323739	322271	324919	326548	328725	326711	330425	329729	332786	327043	328547	327067	327683	328211	326618
678.334	148078	158862	170315	179970	189122	194975	205848	213006	221797	224335	238365	239008	246709	256729	263881	268794	277946	278180	284462	290760	294021	296802	299174	298836	304271	308692	307733	311742	311225	316456	312737	317740	322389	321611	321365	322439	323444	325993	324649	329280	327935	331456	327290	329394	325292	327096	327021	324974
678.459	149417	158545	169494	181436	190031	196400	205203	212791	220701	224884	237134	237764	247072	256417	261575	267696	277374	279570	284758	290739	292719	296681	298874	297202	304007	307283	308608	310067	308101	314010	311419	317049	319523	318711	321561	322782	321289	324625	323784	328022	326432	327811	328375	326428	327777	328290	325733	323150
678.584	150248	158261	169506	178215	190103	196241	204144	211093	220396	225463	235203	237813	246904	255543	259949	268181	275062	279286	284813	288917	291040	295387	298171	296866	305365	305943	307856	308273	307788	312316	312177	317352	320027	317970	318593	320636	319510	324039	322552	327554	324349	325864	329795	325259	327152	326970	326561	323108
678.71	149671	157995	170098	174973	188112	194702	203874	210633	219839	225439	235166	238733	246282	254074	259601	267638	272611	279962	283888	284787	291682	293626	299057	297778	305481	306742	306612	309499	307458	311739	311685	316511	318514	319343	316316	320025	319400	323807	320064	325793	324370	324652	327171	323328	325861	326047	325417	324176
678.835	150285	158331	170179	175624	186792	193059	204390	211680	222157	226211	235468	239769	246661	253924	258074	266802	270269	280148	281538	282779	290550	293491	297319	297473	303347	304428	305377	308972	308737	313351	312860	315437	316815	319824	312528	317586	319742	324192	318640	324892	324128	323358	325615	322949	326199	325230	322643	324833
678.96	151393	160180	171352	176083	186159	194208	201626	214062	221900	224364	234963	240103	246213	252428	258563	265704	271826	277561	279966	283833	288997	293987	296657	296664	302568	302129	304129	306412	308537	312595	312130	314592	316797	318562	311673	317953	319873	322965	317459	323374	322531	321940	324012	323072	325195	326288	321538	323468
679.085	149386	159779	170708	174309	183131	194386	199381	212739	221325	222192	233522	237065	244148	252273	257191	262771	273796	274379	279155	283721	285300	290971	296674	295329	301067	300855	301042	302844	306964	310004	310249	310627	314677	317220	313619	314614	317337	319293	317231	321328	320292	319501	321461	320628	320573	323905	318386	320365
679.21	149069	157903	168020	174568	181459	193665	199781	209009	220199	220535	233833	234829	241926	250241	257477	262111	272344	274329	279188	282528	282741	289405	295308	294820	300006	302040	298640	301751	304263	309217	309734	307916	314350	312556	314038	312695	316294	317289	316571	320354	320488	317829	321984	319135	320036	321475	315898	317151
679.336	150443	156974	166983	175166	182526	193033	198897	207917	217164	218813	233572	235587	239326	250707	258295	260995	270722	273522	277213	282190	282853	289561	295105	291885	298698	301057	300253	301263	305629	308891	308679	308173	311917	309939	313609	313411	316282	317018	315608	319690	319949	317525	320126	318116	319039	319098	314153	316779
679.461	148996	155769	166173	174421	181734	190972	197345	207771	214705	219135	232505	235683	239792	250281	256903	259025	269916	270143	274985	281625	282565	287808	292200	290684	294426	297978	300867	300115	303212	306222	308336	307797	308193	308566	311992	311110	315758	314235	315152	317099	319458	317138	317040	316549	318009	317204	315254	314150
679.586	146136	154520	165889	172663	182482	188575	197606	210418	212854	220143	230454	234454	239972	248317	256255	258676	268075	268916	272059	282375	280964	287382	291384	291561	291545	298036	301009	297629	301980	303465	307631	307285	308975	309033	309548	309647	314064	312578	315685	317658	319341	315826	314528	316710	317763	315449	314030	312980
679.711	143373	154870	165411	170514	182918	185939	198678	210499	211661	219254	227977	234526	239885	245637	252988	258660	265697	268427	271713	281561	278809	285138	289146	290194	289550	297845	298161	296862	301334	303342	305150	305107	307599	309633	308843	308864	314584	312777	314742	315938	314719	318185	313391	314713	315636	313575	311339	314392
679.836	145245	153691	165442	169694	182198	185777	198204	209973	209976	218457	226807	233325	239085	244474	252120	258891	265114	267126	273416	279711	280579	282152	286195	288361	289597	297300	297402	297398	299424	302272	305547	303114	304881	308653	309531	309724	315102	314196	312255	312176	313104	316561	314891	312860	313022	312583	310411	314933
679.962	144909	151995	166255	170529	181045	184772	198533	206434	208922	217791	225291	231175	237901	245096	251259	257199	265555	268305	272137	278203	281401	280676	287133	286221	287105	293773	296829	295369	297302	299304	304625	303497	305103	306315	309602	308531	313330	315280	310280	311182	312456	310428	314257	313268	309807	312166	307441	313005
680.087	142505	151415	165251	171001	180008	185186	199516	204601	208355	215647	227261	231516	238159	244897	250318	255435	264103	268962	270353	278185	281469	279919	288466	287275	286699	293454	296431	295080	295767	297466	303461	307071	304403	307543	310401	305876	310591	313111	308045	313116	311261	307690	315847	312695	310905	311622	306541	311884
680.212	142790	152008	164392	171671	178773	184228	199596	204247	209250	214268	227217	230594	239545	244928	251454	254432	263817	267890	271551	275761	282530	281614	287242	289778	288693	291403	295379	293161	293732	298449	301642	305778	303750	307387	308642	304552	310895	309605	308563	313102	309431	310083	315733	310791	310652	313035	307874	310843
680.337	142165	154197	165461	173277	179129	184791	197983	205521	209924	213296	226207	228878	237566	244380	254555	254180	262904	266749	272274	274702	280208	283352	285386	289174	288174	289723	295609	292154	294591	300247	300413	304084	305034	306230	309726	304271	312677	311238	310917	310611	311348	311916	313912	311673	312991	313938	310291	309221
680.462	141896	153750	166467	171818	179292	185410	197522	206289	208851	212350	225692	228252	236611	243880	252247	254944	261741	266005	273118	274672	278587	283282	284749	288220	286910	290616	295603	291543	296670	299595	300837	301764	303920	306286	307978	307830	311312	310356	310528	310282	310836	312401	310187	309554	315168	314967	312135	309480
680.588	142793	151788	166096	172592	179164	187805	197334	206026	208846	215140	224616	229637	237370	242209	250399	254230	262062	266226	272533	272744	279193	283503	284090	287193	288019	292584	293616	292898	296761	300739	301740	300458	302753	307762	306417	308565	310297	307742	310596	310249	311286	310830	310961	307927	315073	314711	312594	310984
680.713	143110	150672	164072	172009	178339	187248	194269	204776	208991	216349	223398	228341	236638	242687	247866	253385	263071	267813	271637	271093	277661	282585	284180	287891	288902	292893	291881	294667	296578	301663	301784	300898	303688	306841	305923	308302	309424	305223	311861	310267	309858	308472	312246	308634	312958	312421	312303	311611
680.838	142457	151978	163616	171880	179638	185596	192868	204526	209622	217506	222591	229014	235364	243786	248095	255356	265516	269861	269507	272898	275777	282552	285201	287817	287660	292467	291928	293255	296266	301009	300002	302320	304737	306611	304319	308463	308299	306291	309737	309402	310243	309795	311272	309293	311769	310550	311631	311146
680.963	142668	152524	162305	171364	180823	184621	192930	202801	208843	216139	222527	230706	234359	245197	248169	254345	264149	269226	268179	275212	274006	282861	285887	288710	288469	294586	294798	293357	295500	298797	299318	302394	302415	304873	303209	306111	309581	307352	309127	309714	310228	310543	311502	309782	310596	309096	310349	311134
681.088	142436	151303	162318	169945	180299	185298	193669	202740	208690	215845	224043	231100	233911	244815	248311	253340	263534	264812	268552	275736	275802	283322	285875	287644	288959	295509	293706	294049	293888	295307	300473	302167	303170	305243	303570	305780	309121	308794	311018	311406	310450	311925	309338	308571	309768	307759	310008	311359
681.213	143378	150313	161482	169015	180330	186238	193183	205876	208104	215621	222072	232349	234281	243294	249078	254364	264133	262847	269943	274471	279197	282989	285614	286025	287865	294193	291958	294308	293957	295302	300054	302396	304364	305925	305522	307051	308641	309269	312244	308930	310343	312070	310331	308848	312343	307872	312274	311948
681.339	142787	151298	160248	167463	179927	185776	192467	204232	208396	214909	220409	231521	234834	241668	248390	255722	261434	261922	270656	272531	275871	281887	284058	284755	288181	293129	290327	293174	293997	297642	298660	300171	303476	305706	305706	307705	306898	308248	311412	306733	308860	311412	309884	309059	312154	308318	311306	309196
681.464	144151	153750	159970	167992	178581	185290	193335	202087	210497	215672	221563	230119	236782	241294	247872	254815	259674	262438	271115	271555	274485	280935	283811	283383	287010	293761	289309	292516	292560	297215	297476	299571	301938	306147	303178	308032	307432	309067	308722	305507	308641	309192	308798	310177	310308	306006	308191	306394
681.589	143454	153705	158969	165512	177622	184333	192789	201113	209282	215048	222413	228804	236216	240888	247236	251792	258553	262442	270611	268095	272119	281150	281561	283462	284622	292135	287728	288469	291954	295743	295639	299126	299640	303544	301371	307551	308433	308008	308408	304860	309102	308287	306280	307340	308545	306605	306525	303400
681.714	143243	151700	159328	164265	177981	183862	191168	199796	208119	215869	221980	227797	235228	239637	247570	251698	257987	261842	269100	267987	270483	280691	280838	285028	283432	288619	290258	289680	291916	295060	292904	297247	300007	302544	299451	305818	308262	307205	307517	306542	309391	307413	305161	305918	307066	305398	305394	304148
681.839	142787	150585	161657	163688	177239	185012	188938	200412	209043	215173	220721	225198	232712	240055	247150	249954	258531	261013	266024	269616	269091	279277	279861	283237	282848	287640	290247	291952	291843	293264	290799	298394	299973	301384	298105	304056	306619	305531	308432	307384	310884	306042	304200	305856	306761	305313	305430	304870
681.964	141994	150564	160112	166349	177504	182643	188572	198411	207581	213623	219082	224847	229534	240733	246386	248729	257743	260388	264130	268892	269072	278634	278323	283885	281375	286907	288239	290853	290031	291962	290956	297190	299765	300550	297404	300839	304983	305237	308574	307845	307838	304660	303572	307016	307443	307367	304407	304561
682.089	142049	151409	159473	166137	179076	181191	189331	197945	206766	211614	219771	223600	226675	240667	245030	247657	256265	262983	263250	269574	269913	279285	279084	282524	279244	284645	287566	289531	290417	289967	291252	293656	299645	300405	296773	298823	302831	303111	305523	307093	306435	303620	304104	307907	306127	307414	303551	304272
682.215	140712	150324	158823	166974	177688	181875	188805	197760	204364	209964	219108	221779	226727	240479	245539	249901	253967	262591	264495	269741	270444	278212	277986	280774	280799	284467	286119	288336	292140	291212	291429	294467	299367	299098	295467	298546	301123	303759	304573	303820	304555	303167	303076	306457	307663	306770	303695	302348
682.34	139510	149228	159082	168232	176076	182337	189860	196174	203417	209196	218286	221091	230413	238616	245184	250713	255251	259195	264375	267934	270953	276319	278785	280878	280988	285245	285613	289306	294996	292725	289117	296001	298189	298785	294841	298551	299133	303363	301825	302882	303363	303013	303516	306118	307781	305801	302855	303826
682.465	138441	149229	159294	168696	175259	182486	191251	196201	202223	209074	218548	221117	233222	237779	244976	250073	257702	257289	264722	266826	268696	273979	277234	280308	281019	285919	285572	286398	291660	290582	287316	295394	296217	299326	297344	297171	299206	302755	300205	303526	303445	303216	305529	305503	306182	305409	301490	302609
682.59	138989	150446	158072	167772	176358	180495	191020	196471	202502	207775	218537	222984	233283	237314	242596	250639	257078	257345	266021	267084	268244	272623	275506	279118	279898	284275	284732	283877	288115	288723	287619	295150	295237	296658	296396	296536	298213	303672	299570	303562	304098	302859	307106	304616	301926	304714	303748	300614
682.715	139340	149345	157191	164998	175457	179096	188844	197100	202023	208626	217805	222756	231164	239068	240769	248859	255256	256910	265564	264864	267776	271849	275582	277990	278156	282845	280864	282801	287725	287721	286274	294332	293564	294541	293767	296363	296385	302949	300202	303385	301957	301813	304981	303150	300395	303413	303403	299390
682.84	140136	149193	156505	165818	173397	180449	188723	197633	201365	211112	217377	222423	229847	238926	241277	247686	254396	258663	263733	263225	268978	271650	277340	276550	278712	279898	279089	286275	289535	289462	288207	292447	290849	293096	292789	298762	294147	303871	299657	305202	301421	303185	303968	303187	301605	300044	301681	298966
682.965	140125	149939	156748	166038	171824	180919	189909	197341	201251	211171	216843	221294	228899	235895	240350	246907	253741	255995	261491	261428	268094	271999	276975	273938	277636	278999	278729	286833	289127	288392	288366	289728	289865	290641	292765	296800	290836	302418	297104	303360	301858	302595	302047	302943	301224	298169	298868	298897
683.09	138986	150584	155589	164346	171327	178972	188701	197211	200234	209003	214582	218256	226973	234044	240354	246877	249434	253274	260142	262588	266046	270662	275793	272723	276452	277134	278660	281594	287096	284907	288141	289397	291896	288455	291855	294457	291443	299788	298505	299250	300818	301336	301388	300922	299768	297150	297860	299239
683.216	138718	149154	154153	163471	170997	178193	186466	196448	197868	207088	212610	218039	225635	233414	239721	246032	247354	253078	259767	262181	266953	270556	275350	273823	275012	277190	279244	279405	282761	281780	287357	288706	291741	288597	291515	293083	291412	298471	298135	296666	297625	299195	299461	299479	298673	297245	297440	299525
683.341	139597	146937	155148	164692	169840	178335	185380	195972	197770	205999	213101	218077	225258	232806	240571	243846	249153	252992	260607	260491	265679	269808	273938	275259	272850	279062	279820	278576	280410	281739	286489	288975	291298	288742	292375	293989	291847	298234	296881	295933	295697	296301	298666	296178	297238	298345	298760	299372
683.466	139625	145626	154966	163551	169599	177771	184604	194147	197110	204631	212809	216557	225873	232686	239507	242004	248957	253477	261288	259925	264130	267220	273052	275214	273421	278578	279205	280029	281498	282009	284468	288758	287376	288911	292583	292409	292471	296897	294562	294842	295232	294356	298574	294378	296091	296304	298344	296041
683.591	138741	144342	154756	162263	170377	177112	182357	193339	197547	203758	211727	216574	227587	232364	238668	242287	248538	252487	259927	258210	264970	265176	270771	274677	273450	277910	278570	279983	282834	281086	283425	290283	286426	290002	292224	292977	294114	294937	293498	295368	295282	292880	297807	293774	294910	295451	296923	295743
683.716	137997	142910	155018	161947	169873	176445	181541	192620	198500	203707	211087	215558	225181	230333	236406	243794	247080	251900	256753	255699	264138	265159	268291	272375	273026	275422	278117	278058	282050	281059	282776	289742	285120	289238	291290	292976	293493	293057	293104	294735	296702	293553	297107	293607	294846	293803	295204	295050
683.841	138782	142342	153894	160732	170243	174531	182484	191373	199204	204192	210209	215143	223793	230888	234816	243486	247986	251911	257014	255441	262771	265891	267300	271056	271890	274661	277563	277424	281392	283290	278539	288876	285641	287214	287858	293401	292290	292690	293855	294070	295823	294684	295081	292385	294931	291618	294887	292904
683.966	137813	142375	153190	159684	168784	173090	182954	189796	197246	202647	210195	211850	222197	231436	234322	241713	247355	250862	254560	254500	261356	265434	265027	269089	269205	273165	274817	275060	280572	280374	278779	283743	285259	284329	285592	290627	290868	290051	292653	291539	292408	291143	294854	291137	292268	289168	293162	287257
684.091	136526	143620	153383	160478	167907	172448	183470	189571	196835	201690	209639	210837	221157	229743	233885	240243	248466	251443	252924	255621	258843	265654	264826	267807	270661	271919	274829	274456	279436	276817	281380	281637	282767	284608	284718	287524	291399	289712	293050	290761	293232	290309	294081	292225	291315	289321	292961	285248
684.216	134553	144355	152388	160685	167273	172544	182730	189657	196587	201937	209664	211527	222023	227575	234270	240223	247093	250039	253695	254247	258718	264969	265366	266967	270544	273319	275108	275935	276970	275573	280922	282579	281603	284538	282758	286823	291067	290986	292393	288864	294805	291648	292412	293679	292500	290885	293458	287180
684.341	133916	142082	150960	160092	167158	171519	181946	189187	195695	200380	208362	211886	222415	226649	232514	238719	245679	247724	252198	251604	258776	264507	266318	266445	267806	272094	273933	276399	274694	275821	279169	283577	282044	286090	281791	285867	287630	290977	290547	286925	292119	291999	290383	292342	291218	291625	292496	288782

## Sheet: b_Threshold (intensity)
Pump energy / µJ/cm2	Peak Intensity / arb. Units
126.497	467532
138.684	491840
152.045	517412
167.119	544313
182.752	585188
199.847	871468
219.661	1.26991e+06
240.822	2.52648e+06
264.699	2.23386e+06
289.459	6.52327e+06
317.345	9.16778e+06
347.918	7.59457e+06
381.436	1.07509e+07
419.254	1.28844e+07
459.644	1.17269e+07
503.926	1.13099e+07
551.064	1.18979e+07
604.154	1.31673e+07
664.052	1.75907e+07
726.169	1.61268e+07

## Sheet: b_Threshold (FWHM)
Pump energy / µJ/cm2	FWHM / nm
126.209	85.9873
151.343	85.1911
182.413	85.6688
200.008	0.955414
240.453	0.796178
316.96	0.955414
458.112	0.796178
725.987	0.955414

## Sheet: c_Peak-shift
Wavelength / nm	180 nm	183 nm	186 nm	189 nm	191 nm	194 nm	195 nm
564.966	251795	572860	68873	514435	228920	217081	171605
565.094	252396	580583	68938	518277	233199	217512	172983
565.222	252657	585533	69965	519149	234564	217789	173303
565.35	253241	586399	70997	521940	234971	219099	173538
565.478	252200	586771	71658	525500	234619	221226	174539
565.606	253414	589665	72007	530707	236154	222076	175382
565.733	253577	592478	72704	533535	237427	222723	176424
565.861	256662	598000	73248	533690	239373	224053	178524
565.989	258208	600963	73839	532813	242677	223618	180625
566.117	260016	601019	74118	533658	243431	224200	180793
566.245	262362	601644	74980	539023	243324	223919	181821
566.373	263091	603149	74517	540833	242457	225510	183681
566.5	263917	604340	74786	541100	241131	228283	183501
566.628	264806	608771	73998	540722	242649	229599	183680
566.756	266600	613718	73788	543968	243566	229806	185770
566.884	266964	614683	73282	550282	243981	232261	186108
567.012	266770	617295	73875	555269	243458	233325	187673
567.139	266251	615105	72836	556784	241636	232653	187728
567.267	265731	614807	72226	555131	241077	233402	189360
567.395	267620	620621	73843	557049	245267	233321	191550
567.523	270598	624073	74255	563068	249655	232205	191694
567.651	272883	623025	75224	569146	250786	234094	190810
567.778	274935	626125	76130	571835	248419	235935	192498
567.906	277653	625322	75970	572703	250089	236344	194257
568.034	276649	624918	75027	574190	252102	237681	196371
568.162	276557	624224	74614	572761	253995	237531	196441
568.289	276379	626306	74020	573718	255149	239335	197174
568.417	277359	632720	73437	577016	255022	242041	198137
568.545	280173	637384	74138	579130	255295	242715	198391
568.673	279860	639787	74571	583462	257028	243897	198472
568.801	278421	643009	75527	585540	257732	245866	199306
568.928	279112	644039	75161	588143	260350	245942	200882
569.056	281647	644361	76222	593132	264370	247114	201045
569.184	283151	645569	75207	593345	264880	247221	201260
569.312	283012	652621	74877	594718	264633	249001	202208
569.439	283582	660682	75278	599635	267815	250023	204164
569.567	285160	660328	75937	602768	267610	251658	206557
569.695	286345	661783	76649	601803	267805	253429	208050
569.823	287976	663370	76506	606388	266166	256358	208619
569.95	288149	663869	76908	612606	267663	255702	210511
570.078	287235	660072	77318	611703	268822	255602	211176
570.206	288118	658759	76547	610504	270304	257116	210079
570.334	288793	663797	77281	612791	273967	259414	210079
570.461	292417	676125	78406	617813	273652	261929	211820
570.589	293880	679626	78745	622333	275529	261546	213846
570.717	296354	681198	79117	623777	278071	259681	214540
570.844	299275	682482	78833	627048	276975	259547	214987
570.972	298109	684349	78488	628498	276831	259970	216611
571.1	297761	687081	78879	630471	275655	263347	216501
571.228	298059	690649	79730	634390	278940	263461	216509
571.355	299269	698567	81109	639476	283698	264930	218898
571.483	302530	702234	80726	637607	285681	265019	222708
571.611	305246	705942	80261	636766	285299	267590	225619
571.738	303513	707310	81183	640719	283559	266483	226861
571.866	303800	706002	81761	646259	283764	266648	226360
571.994	303825	710239	82112	649490	285740	269074	225570
572.121	303763	714699	81314	652835	286151	270645	225554
572.249	305551	716724	82073	651448	287213	271122	228241
572.377	308566	723418	81886	653504	289303	270318	230721
572.505	308052	728296	81917	657340	290129	272333	232082
572.632	307800	732070	82954	660546	291561	274362	232779
572.76	308051	734356	84033	664152	292087	273948	233950
572.888	310859	740221	84301	668284	292297	274991	235049
573.015	311050	745958	84583	667025	294751	277152	236989
573.143	310559	745906	84659	665426	295982	277269	238446
573.271	309298	748977	83353	668995	295866	275337	237191
573.398	311619	748920	83963	672618	297341	275938	238054
573.526	313771	751495	85060	674511	300870	280867	240598
573.654	311243	760112	86425	677067	303266	285057	241622
573.781	309036	765204	87567	677673	299590	284962	243075
573.909	309538	770019	86420	678398	301155	283326	245609
574.037	311738	773711	87504	680702	302526	281659	247249
574.164	313314	778787	87345	681607	304196	283869	247070
574.292	313400	783237	85828	682648	305956	286091	247750
574.419	313663	783179	85510	685023	305846	284475	247685
574.547	315629	783713	86266	692068	305623	283730	249790
574.675	318129	790556	86750	697040	308542	286076	251032
574.802	318919	797138	86718	695109	311298	287960	251099
574.93	322149	798323	86768	698407	312757	288997	252724
575.058	325490	798722	86873	707063	313225	286867	256430
575.185	328532	802124	86448	710400	312703	288294	258609
575.313	329837	804609	87923	709516	312699	288871	257937
575.44	330087	813896	87429	714357	314924	290956	258105
575.568	332294	818257	88154	717280	316018	291195	259327
575.696	333442	823644	87571	718579	318051	292875	259848
575.823	331472	830233	87422	724590	320829	294033	261376
575.951	330029	835818	87370	725952	323311	294493	264046
576.079	334014	839640	87142	724173	323827	296136	266884
576.206	338579	847788	88791	730560	324235	297468	268900
576.334	340105	851301	89456	736709	321952	300485	270590
576.461	343048	852700	88676	739663	322204	299050	273601
576.589	343797	853426	88821	735359	323059	299488	274754
576.717	343525	857113	89637	736267	321742	301761	275997
576.844	343510	867326	89459	737849	321675	304122	275959
576.972	343606	872104	89052	740315	323379	305776	275159
577.099	342955	882128	89622	743680	325450	303525	275936
577.227	345790	890443	90106	743305	326021	304116	277601
577.354	348829	894893	90203	746740	328716	306741	278086
577.482	351999	896688	89918	754169	331151	304984	280166
577.61	352467	906365	92521	759003	331173	306029	280331
577.737	349847	918127	92840	762346	334402	306296	280880
577.865	350996	926029	92734	762432	336191	307044	282995
577.992	354500	935726	92369	761392	336080	308910	284649
578.12	357141	943066	91918	766259	335188	309734	285457
578.247	357644	950812	91620	771669	332636	308534	286449
578.375	359649	955769	92799	772419	333238	309212	286848
578.503	360179	957526	92349	769693	335423	312309	287123
578.63	360265	961376	91675	775719	336587	314495	288855
578.758	362685	965676	91792	778948	338849	315035	292532
578.885	363927	971188	91496	779297	340839	314344	292893
579.013	368486	978273	92056	783085	342813	314644	293354
579.14	371763	991802	93085	787591	344043	313110	296182
579.268	371198	1003377	94362	787655	344744	313035	300037
579.395	370643	1011194	94391	789055	342706	314868	301413
579.523	371580	1021672	94141	792337	344237	319778	299692
579.65	373346	1029800	94408	792460	346054	320501	299264
579.778	375279	1030154	94705	793689	344799	320238	300982
579.906	376575	1032922	94749	794765	345082	319930	303366
580.033	376406	1040592	95174	799559	346830	319038	302595
580.161	377518	1052095	95821	801638	347259	319555	303852
580.288	381779	1057825	96396	803569	348533	320356	305490
580.416	383911	1064285	96006	802884	350222	321089	306557
580.543	385121	1075027	95189	800554	352257	323844	307562
580.671	388913	1082654	94946	802909	351541	325560	309452
580.798	388993	1089865	95675	807205	352157	325771	311104
580.926	389716	1100325	96691	808614	352480	327743	313227
581.053	388441	1108701	97213	812351	350491	327930	312499
581.181	390225	1113578	96863	818169	347335	327751	310315
581.308	391897	1125136	96745	819035	344966	328386	309935
581.436	390111	1134992	96108	827193	346863	330834	309559
581.563	390181	1146058	96143	832153	351162	330786	309344
581.691	391363	1157354	96474	832973	356287	329016	307020
581.818	392210	1166876	97641	832751	357298	327221	307814
581.946	394608	1180498	99327	829709	358866	328044	310550
582.073	397960	1189814	98797	832148	359189	330089	307252
582.2	402587	1197883	97264	839399	358984	331900	302705
582.328	400717	1206653	96266	844085	360672	332975	300717
582.455	400325	1217102	96524	847282	359179	333564	301274
582.583	402037	1230213	96611	850658	363422	336718	301399
582.71	403069	1240611	97111	851542	364843	336014	298629
582.838	403193	1244724	97811	853300	362561	335537	298263
582.965	405600	1256526	99814	855993	363341	335928	299341
583.093	409167	1267859	100862	855091	365126	337190	297252
583.22	413777	1274286	100544	853347	365880	339501	296864
583.348	413812	1281251	100836	853182	368580	340779	297049
583.475	411438	1291696	100358	855562	371298	341006	294832
583.603	412973	1301056	100215	860909	371283	342760	297790
583.73	413320	1307005	99916	863657	371718	342465	300416
583.857	414791	1313934	101184	862599	369403	343239	300945
583.985	418244	1322856	101881	864385	368830	345519	301960
584.112	420957	1335969	101538	862673	371225	347074	305194
584.24	421820	1347536	100685	863245	373831	347296	306035
584.367	423651	1359658	100856	865087	373056	346739	306657
584.495	424707	1374079	102328	862973	372391	347467	308793
584.622	423776	1390706	103077	868586	375419	345566	312183
584.749	423930	1402177	103544	871911	376478	343751	316388
584.877	424285	1408061	103370	875121	376665	343713	320900
585.004	426885	1412658	102749	872698	378426	346140	322655
585.132	429734	1409740	104098	874988	378201	347718	325382
585.259	431503	1408489	104629	877542	376591	345625	328020
585.386	431157	1418134	104809	882559	378452	345769	328689
585.514	431977	1428897	106079	884097	381004	346850	328727
585.641	434104	1435001	107190	885241	382929	346701	330968
585.769	436696	1450168	107448	893806	384577	348250	334812
585.896	435525	1460795	106281	896330	385188	349521	336606
586.023	436489	1469988	105275	894818	386067	351524	337904
586.151	436654	1488665	105800	894388	389345	353935	337967
586.278	434182	1497451	106336	892590	390898	352423	337564
586.406	437622	1504202	106804	891805	389812	353980	337450
586.533	439466	1515531	108021	892511	393124	355605	336150
586.66	438289	1525910	108135	894153	395523	359169	337964
586.788	439913	1536662	109257	894567	395240	360292	339764
586.915	438207	1546408	108509	896212	395086	359799	342234
587.043	438470	1558764	107892	897204	394362	362141	345490
587.17	443871	1575069	109275	900194	392307	362631	347550
587.297	448790	1588124	110757	903628	391902	357814	347163
587.425	451748	1590919	109919	908818	394704	358171	344091
587.552	455583	1591475	109822	911163	398456	362501	346378
587.679	456792	1605957	110604	909171	401915	364057	345467
587.807	459650	1612459	112116	909019	400427	362781	348515
587.934	461590	1615627	112381	911454	399998	362577	345248
588.061	467091	1632389	112346	913557	400198	365408	345553
588.189	470453	1645166	112731	911173	402014	368410	348233
588.316	474122	1642461	114116	914781	402819	371734	352676
588.443	477780	1647604	115434	920345	404758	373114	354525
588.571	482896	1662000	115462	926255	408556	373358	354652
588.698	493436	1668011	114990	933979	411398	372714	357931
588.825	503577	1676682	114840	936300	410711	374057	360605
588.953	517198	1693240	113363	932533	411993	376317	358993
589.08	546044	1712657	114040	923666	413891	379478	360175
589.207	590200	1724611	115822	919358	413780	378151	363287
589.335	668554	1743611	115399	924326	415301	376381	363624
589.462	813267	1754479	116564	933515	416697	380963	363656
589.589	1042183	1758228	116151	935682	417326	386723	363780
589.717	1337773	1759576	117461	936406	417066	384952	363780
589.844	1631077	1777718	119828	938182	416406	382798	364342
589.971	1908732	1799138	120654	941499	419240	381577	364930
590.099	2298169	1808926	120093	937299	420614	380296	365480
590.226	2571434	1815923	120359	936108	420428	383459	368218
590.353	2317013	1820855	122732	936595	423808	387013	371552
590.481	1745360	1833222	126105	938334	422352	386082	371432
590.608	1329457	1841056	129859	936395	424758	386577	370805
590.735	1137134	1845117	132780	935312	424889	387124	372577
590.862	1037959	1847848	134557	939144	423019	389632	374643
590.99	968937	1848470	135222	946067	422281	391003	375442
591.117	890036	1843353	134592	947318	424847	388728	377517
591.244	786858	1848126	132279	948900	427008	388540	378998
591.372	671696	1854879	130412	949160	430911	388369	381604
591.499	576700	1856114	130907	952336	429546	387376	382906
591.626	527450	1857740	129814	951743	429472	387702	381472
591.753	505831	1855078	128677	954696	430068	391044	381686
591.881	494993	1862560	127865	960499	431837	394394	381676
592.008	485486	1861369	129558	958639	430146	395405	380659
592.135	476506	1846713	129255	954584	431419	395379	381401
592.262	474625	1834740	130157	954390	434118	392985	384457
592.39	476879	1835074	131809	957451	437888	393164	389226
592.517	475349	1831567	130851	965105	438650	390735	390896
592.644	471198	1821902	129226	969565	440445	390113	391652
592.771	466745	1817608	129836	969023	444185	393207	392848
592.899	465118	1814040	132141	966451	442076	397181	393251
593.026	465599	1817201	131830	964064	441712	395882	395840
593.153	465065	1822286	131554	968851	442386	396778	398522
593.28	466128	1831360	132313	978024	441209	398295	396766
593.408	468075	1838025	132650	976680	440318	398711	397734
593.535	465435	1837721	132481	977976	438575	400459	397780
593.662	462869	1846845	133122	978295	439562	400903	398778
593.789	464920	1860341	134078	977826	441123	402982	402621
593.917	466222	1863951	134022	983589	444789	402176	405693
594.044	468012	1857705	135049	986457	444378	401935	405142
594.171	466422	1854025	135697	983936	445008	403149	404786
594.298	465019	1870513	136480	987388	448085	404393	403939
594.425	464445	1880011	137536	985513	449122	404146	406506
594.553	463953	1886208	137458	988377	451879	405308	409104
594.68	467270	1893427	138088	993917	453285	405602	411031
594.807	470827	1904390	138855	996959	453156	405571	411482
594.934	469201	1919805	140690	994324	454816	408578	411779
595.061	465995	1942345	141655	990440	457347	407309	412703
595.189	463371	1973810	143099	989929	458803	408920	411473
595.316	466067	2002381	143328	996453	456974	410213	412381
595.443	467964	2042926	142631	1001600	456172	409912	415899
595.57	471361	2095566	142380	1003829	458294	408519	418967
595.697	471977	2159683	143130	1004637	458955	405120	419459
595.825	470609	2218404	144113	1002292	458945	406503	418231
595.952	469484	2221796	143553	1000716	459444	408317	419248
596.079	475340	2164862	143975	1003861	458225	409208	422854
596.206	479205	2127575	145548	1003358	457454	409807	423468
596.333	478431	2138148	145344	1005271	459435	412957	424710
596.46	477309	2128437	145346	1008044	462003	413707	425771
596.588	477638	2031496	146840	1007596	461472	413782	429827
596.715	478204	1905292	146574	1006548	460012	412495	430170
596.842	477994	1814554	147491	1009026	458221	411562	433376
596.969	479653	1739089	149759	1018080	460917	409156	434652
597.096	481973	1665442	151241	1019637	461722	408495	434972
597.223	482578	1613060	150938	1016916	462049	408478	436122
597.35	481535	1582595	150517	1014351	462997	412454	439231
597.478	482464	1568368	150976	1017533	463143	415699	440728
597.605	484677	1562516	151414	1014269	464893	416956	444488
597.732	483271	1573613	152109	1013113	464962	416678	445417
597.859	483153	1592081	154480	1016252	463799	414993	441519
597.986	481192	1605650	154344	1016138	465890	413632	439910
598.113	479590	1625367	154432	1018745	464419	411762	442332
598.24	479939	1650849	155786	1024971	466286	412493	447352
598.368	483718	1686955	156951	1028312	467873	411707	450812
598.495	483287	1733808	160341	1028301	469366	411139	453422
598.622	484511	1793347	161993	1026059	469174	410347	456447
598.749	486160	1879086	162291	1028858	468356	411880	455495
598.876	488719	1995249	163741	1033317	463317	411260	456384
599.003	488873	2164490	164975	1037899	462244	410139	456032
599.13	488871	2413099	164942	1040723	463511	411512	455549
599.257	488500	2750774	168911	1041141	465897	412983	456662
599.385	488872	3295352	172167	1039385	465984	412359	457704
599.512	490815	4228976	174021	1039815	469721	410200	456664
599.639	491489	5296630	173714	1043015	472218	412002	457836
599.766	494133	6308384	173568	1047957	472493	412075	459649
599.893	493080	8101354	173924	1049173	465843	411762	459779
600.02	490745	11401754	177618	1050032	464363	412881	459398
600.147	490290	15711751	180185	1048211	465988	416306	457452
600.274	491653	21169828	181110	1052737	466930	415370	456345
600.401	493815	24720448	181387	1055157	466587	413999	459615
600.528	493374	23134730	182896	1055661	467008	416626	463425
600.655	494342	15492905	185609	1059277	468361	419549	465333
600.782	497147	8628470	188406	1067391	468768	417939	469128
600.91	496294	5042061	189992	1073338	471659	416842	468125
601.037	496313	3517626	190628	1079369	473351	415647	468021
601.164	497812	2909205	190546	1086362	476110	415864	470749
601.291	497304	2608820	190677	1085464	474649	415434	468719
601.418	498707	2430741	189877	1077519	473909	414590	468704
601.545	499769	2318346	190224	1075793	472836	412904	469065
601.672	503388	2234142	191503	1065778	475594	414389	472589
601.799	506826	2170323	194293	1062104	475320	412730	471702
601.926	507464	2108434	196054	1061742	476940	412295	468234
602.053	508539	2048047	195763	1059528	477839	415142	471423
602.18	512779	2006151	196556	1061157	478397	414876	476532
602.307	511627	1966037	196039	1063317	477214	415851	478271
602.434	511188	1927765	197818	1061498	477434	415550	478380
602.561	511675	1903566	199849	1060926	476437	415513	478650
602.688	512815	1879849	200945	1064511	476620	417375	482833
602.815	511672	1850637	202814	1064587	474437	417546	485941
602.942	511596	1815979	203208	1064113	473279	417699	488384
603.069	509977	1787781	204380	1061273	473814	417784	487575
603.196	506627	1755837	206534	1065681	474155	418735	487342
603.323	502725	1726848	207164	1066763	474495	415648	486542
603.45	501021	1706760	207451	1070881	475754	412548	487094
603.577	502956	1696214	209041	1067711	474244	411121	492309
603.704	508164	1694021	210920	1070267	471801	413159	498468
603.831	510252	1699224	212153	1068841	471877	411957	501898
603.958	507415	1717234	211685	1066420	475794	413142	503741
604.085	504537	1737863	211189	1066727	479631	411484	503604
604.212	504882	1751131	212314	1067110	481093	409999	503373
604.339	506093	1755843	215058	1062743	482761	407996	501745
604.466	506389	1760339	219743	1062234	480022	406936	499901
604.593	506428	1751874	218563	1070099	478723	409464	500084
604.72	505410	1742239	217729	1073480	477388	412826	502234
604.847	500508	1742894	218883	1071261	475856	414011	506397
604.974	498950	1733992	220899	1071933	476169	409879	510917
605.101	500657	1727132	220758	1071393	478332	407557	512510
605.228	504422	1733857	225328	1071297	478811	408032	513814
605.355	504070	1737507	226802	1070884	478407	409662	510867
605.482	503684	1734371	226848	1067997	478195	412184	508115
605.609	502585	1724986	228700	1066391	477645	413766	508398
605.736	503423	1715714	231447	1070413	476658	413287	512695
605.863	507209	1717434	232048	1071510	475000	414073	519929
605.99	508846	1713050	233921	1074251	473964	414268	523928
606.117	511735	1707492	234987	1071409	473982	415038	532289
606.244	511962	1706190	237009	1067218	473801	413948	540290
606.371	510758	1706249	239790	1063249	474879	412341	547565
606.498	506136	1711056	243061	1067000	476343	411356	558834
606.625	509137	1716200	244922	1072560	479136	410585	575581
606.752	512186	1714078	247131	1071465	478187	411456	592059
606.879	510234	1716734	252338	1071098	480035	413160	615400
607.006	504727	1717039	259063	1072155	481254	411266	655511
607.133	501123	1711517	265388	1063850	481147	411629	726628
607.26	501061	1704511	273539	1062874	478323	413446	833574
607.387	504436	1691546	283577	1072886	478803	415358	972279
607.514	504421	1683189	295391	1076622	478514	414506	1142768
607.64	501353	1684131	308854	1073939	478355	411832	1363828
607.767	501897	1683254	322859	1074389	481007	412001	1560433
607.894	504297	1678613	340534	1075599	478099	409360	1694918
608.021	506105	1681815	359431	1072186	476210	406341	1843170
608.148	509115	1683162	382207	1069576	473877	407244	2052203
608.275	509186	1676203	406500	1070670	472180	410084	2234038
608.402	507113	1682373	438004	1074758	476920	413978	2241798
608.529	502967	1696864	477695	1078902	479776	411884	1874579
608.656	497764	1696578	524632	1077101	476848	410404	1255041
608.783	497781	1698805	588500	1078643	479355	412873	821277
608.91	500820	1696650	681196	1087572	477011	411107	636698
609.036	499188	1682693	820196	1088587	475539	408530	563025
609.163	494603	1672556	1022770	1087428	474697	408274	527887
609.29	494793	1677553	1305833	1087497	479005	409352	505321
609.417	498899	1683490	1775748	1086771	483055	413298	490161
609.544	500459	1680085	2742878	1090605	479503	413086	482262
609.671	498739	1670441	4442603	1095303	479689	410962	477538
609.798	498791	1669997	7062437	1095659	482360	410225	478570
609.925	497706	1665370	11035712	1097212	478542	410053	481676
610.052	494190	1656396	15799309	1098773	475652	409337	490166
610.178	492442	1654899	19240568	1094988	475751	411853	499801
610.305	492044	1656641	19861610	1096441	478060	409994	511335
610.432	491678	1656241	16981908	1100673	478095	410020	516540
610.559	492234	1645261	10393325	1102484	477418	410844	516696
610.686	490936	1637264	4750961	1102210	476104	408583	514047
610.813	494603	1637910	2310438	1105984	474412	407457	510862
610.94	494023	1628160	1438904	1100205	472699	406175	507759
611.066	487726	1623721	1060684	1098322	473015	405467	502808
611.193	484849	1624006	855525	1102100	473124	404875	496943
611.32	483404	1607414	727025	1108550	469206	406589	498646
611.447	480292	1598446	636674	1108167	467962	407700	499433
611.574	478405	1589412	569284	1108592	473354	407874	498617
611.701	483218	1583027	512393	1115174	475478	408310	497452
611.827	486077	1575679	467974	1116790	476475	406196	496841
611.954	484321	1570340	432238	1113425	475124	402974	493851
612.081	483315	1549344	403689	1118207	472085	400367	496340
612.208	482331	1529403	379069	1122798	470906	401283	496208
612.335	479160	1520408	354755	1119423	473905	403586	492483
612.462	478142	1511634	335024	1124465	475288	405327	492805
612.588	479741	1499449	319038	1131053	472064	404909	494700
612.715	479279	1487739	303320	1123633	471592	405686	490714
612.842	478906	1470221	289930	1119199	467894	402835	489644
612.969	477909	1461452	278709	1120856	464144	403990	488098
613.096	475442	1462848	266594	1119344	466000	405247	486085
613.223	471964	1462622	255944	1115055	467227	402283	486212
613.349	473967	1464831	247601	1118014	466213	403452	490905
613.476	474177	1468380	239100	1123912	470085	404828	494642
613.603	473350	1463953	232494	1123777	475284	401475	496567
613.73	475654	1451618	226415	1118534	477218	401695	496995
613.856	476120	1436743	223059	1117443	474618	405072	498290
613.983	469451	1429617	220828	1114069	476422	404925	497524
614.11	467462	1426689	220222	1115123	478587	404164	496089
614.237	465443	1412513	217498	1120763	477714	405519	496271
614.364	461723	1401644	213901	1120221	479146	403902	498371
614.49	461487	1387517	211566	1119012	482839	401227	503463
614.617	463475	1376747	208950	1119206	483256	399420	506389
614.744	464897	1369322	208432	1123438	483820	403050	507095
614.871	462587	1366096	206662	1123965	485023	403976	505415
614.997	461064	1358290	205081	1120030	482964	400894	507302
615.124	464252	1347679	203285	1121988	484545	398346	508760
615.251	461074	1339670	201735	1128480	485523	398434	506000
615.378	455607	1335604	201942	1129810	489029	399077	503633
615.505	458003	1317971	200067	1133426	490339	398724	507113
615.631	460132	1305613	197743	1135701	487308	400569	509296
615.758	458706	1298070	197685	1139067	485563	400102	509925
615.885	459907	1289740	195406	1145782	489729	399405	511552
616.012	461984	1272381	193326	1146289	490600	398987	514726
616.138	459408	1267975	191421	1146112	492416	396720	510497
616.265	457671	1262793	191029	1153071	494700	397164	507773
616.392	459032	1248124	190104	1161618	495339	397369	510189
616.518	459336	1238774	187204	1168025	492612	397531	511125
616.645	454059	1235920	185420	1174574	494973	394482	509076
616.772	449999	1229751	185346	1192816	495511	392426	508671
616.899	448882	1215267	186043	1209969	494631	392435	510140
617.025	448759	1201894	185369	1224989	494757	390682	511768
617.152	449813	1195287	183574	1246133	495762	390397	512273
617.279	449396	1187571	182614	1271065	495843	393022	513457
617.406	449459	1181626	181298	1299055	497570	394135	511819
617.532	447473	1178095	179011	1332843	501028	393378	510902
617.659	448086	1176366	176804	1366344	502685	394795	511044
617.786	446040	1168197	176402	1416404	503001	394834	508924
617.912	444578	1160140	177530	1481775	504823	390783	509201
618.039	441728	1153056	175713	1557123	504480	388826	512733
618.166	439727	1143514	173145	1667697	499756	389024	514609
618.292	438585	1132492	171774	1831910	503610	387599	514201
618.419	439247	1124674	171619	2089447	506238	388387	513129
618.546	441092	1117563	171449	2408285	505781	390359	516907
618.673	443082	1111853	169955	2739450	507276	389713	514279
618.799	441530	1105932	170273	3104232	503738	391282	511805
618.926	439080	1097039	170776	3629284	498444	390487	513642
619.053	436637	1087420	167318	4547950	499443	387450	511484
619.179	433110	1081048	165855	6303086	501657	387720	509042
619.306	434125	1073881	166013	9662268	503987	389519	505129
619.433	431604	1069699	165782	14330607	506120	388498	503292
619.559	429486	1066468	164845	18115616	506392	391201	503373
619.686	428310	1066042	164103	19642304	506516	389193	501953
619.813	424973	1062969	162646	21435242	508126	387939	500307
619.939	425073	1056909	161022	22243216	507982	385781	498755
620.066	425730	1049417	159623	21303886	511024	386968	499035
620.193	421562	1045095	156554	17326056	513349	387241	494322
620.319	419863	1046989	156449	12003627	513348	386616	492230
620.446	422092	1037354	155774	7703380	511268	382205	496434
620.573	424878	1027210	154193	4703288	513466	379171	497258
620.699	426099	1024700	151566	3128460	515886	379328	496715
620.826	423871	1021668	150347	2418164	519607	379642	496913
620.952	420781	1019524	150378	2051452	520350	381083	500228
621.079	418076	1015396	149428	1832380	520387	379859	500141
621.206	418230	1013334	147512	1688527	521234	380124	495306
621.332	418459	1004951	145283	1582982	522086	378041	494893
621.459	413326	990438	143208	1500076	520396	379648	498909
621.586	410608	982321	141209	1433451	521561	379939	497056
621.712	411822	983585	142296	1379181	520312	380080	496147
621.839	412873	979683	141741	1333149	523546	379476	497928
621.965	412144	978164	141436	1296880	524513	379523	495873
622.092	411706	973465	140326	1263676	524653	381252	495250
622.219	411659	972270	137688	1234982	525414	381818	494938
622.345	412317	971317	134969	1209118	526179	381743	491009
622.472	410241	967460	133790	1185873	530517	382531	486472
622.599	407348	963849	134072	1166231	536802	384584	485050
622.725	406171	960077	134168	1156380	538779	383694	481635
622.852	408934	956627	134106	1139566	544664	382917	481495
622.978	406611	952216	133047	1128176	553016	384881	482013
623.105	401689	951585	131157	1120067	561591	387180	479691
623.231	400972	947344	129655	1108805	570077	387986	479977
623.358	402312	945762	130041	1100579	581130	383390	476634
623.485	403228	949868	130994	1096068	596164	380669	476553
623.611	404750	952090	129702	1088476	609782	382543	475492
623.738	401525	950208	127494	1080707	623175	381882	470382
623.864	401031	946978	127865	1075435	642933	382055	467107
623.991	401330	942044	128575	1072501	662682	386356	466821
624.118	400619	937317	127245	1068275	688152	387997	466735
624.244	397261	936536	128063	1061844	720064	388835	465381
624.371	396620	931527	128898	1058367	753865	387860	464369
624.497	395353	924097	127655	1054910	791548	385421	464804
624.624	394879	922768	126465	1045211	841346	384482	466304
624.75	393168	924497	126852	1037703	901071	383292	464623
624.877	392164	923687	126104	1033857	986449	382988	462087
625.003	392478	924935	125288	1036861	1105388	382826	461774
625.13	389369	922078	125743	1034404	1280286	382265	463547
625.257	385351	915131	127280	1025515	1565180	381768	462284
625.383	386674	912069	125539	1019406	2066756	382167	455969
625.51	385835	905926	123437	1016469	2953800	382138	454029
625.636	384447	907613	123374	1013033	4567625	384246	455603
625.763	383133	906078	123346	1009179	7324538	386516	455806
625.889	380917	907372	124013	1005522	10939409	386120	454922
626.016	381697	907319	122797	998850	14013063	386045	454492
626.142	379112	903401	122877	995569	15873828	387762	451465
626.269	380180	896276	122972	998661	17052690	388262	451770
626.395	382976	896084	123173	998374	17275334	385243	450749
626.522	382220	900362	123123	998968	15717051	380696	448405
626.648	379643	899644	123097	998631	12587307	379921	447571
626.775	381576	895741	120984	988793	8893714	383447	447984
626.901	381623	890868	120672	981330	5344672	387012	449597
627.028	379468	888293	119221	975706	2936763	387800	446874
627.154	373672	882591	118422	971866	1816782	388750	445147
627.281	372196	879498	118397	972082	1363812	389323	447331
627.407	374282	877792	118587	968483	1141868	386886	448431
627.534	374322	876020	118281	967801	1005972	385645	448971
627.66	372423	878316	117235	964234	911323	387815	450612
627.787	373081	881815	117832	956098	847372	388014	451600
627.913	370125	880935	116490	950259	799026	387390	451570
628.04	367159	877206	115436	946603	751142	387492	453498
628.166	364594	873440	115009	944882	711580	387059	455676
628.293	366416	873653	115307	946677	679860	386952	455735
628.419	369078	867837	115578	947793	655277	387208	456894
628.546	367565	862002	115603	947491	632344	388802	456641
628.672	362469	862600	115999	947764	610774	386597	457465
628.799	360242	862308	114232	943866	592199	384757	460823
628.925	362491	856169	113400	933078	573965	385317	462380
629.052	363981	851816	112901	927645	559983	388755	464383
629.178	361325	853759	112297	923763	547967	391711	468809
629.305	360763	856826	112492	923328	536735	392049	468231
629.431	361291	855293	112444	922396	527795	394667	467941
629.557	356734	855677	111817	917949	516684	394667	470216
629.684	353030	850631	111469	912634	507166	396732	470883
629.81	354711	847045	111893	909941	501891	396108	472683
629.937	353779	841977	111114	912754	496103	395014	473974
630.063	352669	842026	111196	910184	492527	396630	471906
630.19	352345	845153	111345	909546	490249	402436	475858
630.316	352296	844647	109817	905514	487873	405226	477584
630.443	351034	847042	108623	897839	485770	406370	480048
630.569	350531	846341	108078	893810	483519	412567	480501
630.695	348304	841908	106927	895699	479344	418113	477546
630.822	348446	840438	106697	889565	475459	423522	477643
630.948	349637	839370	107064	877795	470541	429326	479442
631.075	348391	833340	106090	876778	466116	438113	479695
631.201	347997	833451	106755	872258	465473	448726	482702
631.327	345400	830625	107069	866506	467528	462069	484915
631.454	345396	824181	105543	864430	463073	475857	486999
631.58	346207	821250	105393	864288	458380	490595	490039
631.707	347905	824827	105178	857953	456578	508440	490097
631.833	346213	824005	105137	852040	457940	528399	487619
631.96	342755	819871	104625	853115	458279	553411	484696
632.086	339920	820495	104531	849581	457674	582831	480757
632.212	338700	817791	104665	844594	453515	619044	482517
632.339	339631	813142	104804	843774	452497	667141	484073
632.465	337209	810837	104000	844570	452442	733888	483412
632.591	337105	811607	103559	844140	451541	841716	485849
632.718	336215	809940	103393	840281	451215	1016124	489949
632.844	336293	809358	103369	835056	448973	1307374	492497
632.971	336457	808977	102955	830475	444355	1826085	491320
633.097	336960	806206	103233	831298	443137	2775688	492463
633.223	336038	803587	103700	829485	439381	4394979	490873
633.35	335420	798463	103293	827642	436508	6540754	492196
633.476	333924	796508	102748	827306	433934	8536226	495118
633.602	331842	796033	102067	828765	431409	9590859	498891
633.729	330789	793870	101985	825824	431296	9568896	500380
633.855	329105	791179	102144	822608	429333	9254256	497639
633.982	327989	792449	101352	821604	428522	9072456	499015
634.108	329713	791858	99863	818344	425051	8103361	501301
634.234	330286	790103	97828	816679	422866	5937639	500535
634.361	329022	785012	98201	814663	421238	3602363	502691
634.487	328728	782690	99033	814591	418932	1992625	504382
634.613	330499	780190	98948	811702	417532	1220840	508131
634.74	329229	778521	99633	808458	420171	907521	510121
634.866	326222	776084	99417	808447	417771	759212	512042
634.992	324671	777032	100036	807080	413331	672768	514929
635.119	322118	771744	99265	809705	411993	617574	520024
635.245	319146	767950	98441	804879	411771	572096	525579
635.371	318376	767682	98571	802136	408119	540354	529866
635.498	318495	766847	97841	804131	406194	514116	532615
635.624	319550	767507	98617	803895	405446	492214	534005
635.75	320643	766765	99455	799100	404186	472604	536552
635.877	318024	764545	99754	796616	400348	454607	542998
636.003	317367	760134	99280	797379	397576	439670	551750
636.129	314977	758869	98137	794442	397188	427026	557452
636.255	313523	750514	98611	793636	392321	416906	562881
636.382	311329	741497	97130	791472	386318	406367	571019
636.508	309567	738642	94935	792093	383890	394600	583105
636.634	308689	737332	94792	791605	383827	384240	595639
636.761	307518	739878	95186	783880	385432	378449	610530
636.887	306083	741309	95524	782337	383497	371411	624363
637.013	305224	741818	95877	782576	383682	365856	641098
637.14	306266	736311	96654	781929	382793	362057	663531
637.266	307475	732940	95453	778559	379159	358413	683573
637.392	304885	733875	95580	776179	372809	356218	702180
637.518	303597	731533	96115	780408	369876	356682	732544
637.645	302271	729336	95484	778266	367887	353100	766112
637.771	304583	732060	94428	774809	367597	349729	809420
637.897	301845	730359	93163	770959	364582	348427	861855
638.023	302716	725809	94189	769847	362512	348618	931007
638.15	303257	722995	93801	768621	364088	343426	1021114
638.276	305246	719956	94405	768334	363999	339338	1143417
638.402	303044	723483	94426	765825	360103	337328	1332382
638.528	299551	722587	93884	764052	358452	332806	1646428
638.655	297364	714753	92560	763269	356347	329849	2200439
638.781	295584	707848	93683	759400	353956	330169	3320430
638.907	294484	705012	93115	760347	354245	331252	5509132
639.033	294576	704498	93146	762225	352794	330080	8623078
639.16	296964	701219	93377	759827	348919	329097	12007760
639.286	297257	702853	93443	756340	347842	328076	15897623
639.412	295881	700443	92747	753820	347191	326484	20813228
639.538	294839	697898	92189	751174	346319	322858	25911136
639.665	295401	698843	92176	748953	347082	323496	28540368
639.791	295217	698188	92276	752139	347017	322294	25595792
639.917	292254	689885	91445	753797	344796	320099	15727943
640.043	289689	686049	90962	750024	342858	317086	7350607
640.17	286623	688019	90729	747735	341962	314014	3610652
640.296	284222	686799	91462	748187	340160	311102	2270905
640.422	285411	684669	92452	746864	338266	312653	1697284
640.548	284457	682902	92562	740221	338611	312996	1385396
640.674	283465	680612	92002	737159	337547	310337	1183000
640.801	283300	675421	91633	737559	335067	308929	1046451
640.927	283593	677541	89843	735025	333796	307519	949523
641.053	281326	674689	89511	731918	334397	307190	868073
641.179	280780	666885	89879	732365	335508	306714	804803
641.305	279901	662338	89704	729262	332638	303899	751481
641.432	280826	663182	89274	731996	330408	299796	706084
641.558	278628	661850	88798	732372	331669	301158	668917
641.684	278102	659505	89131	731237	329903	301311	638246
641.81	275870	659339	89461	729492	329157	299246	608202
641.936	275049	658793	89668	732438	329663	296171	578475
642.063	275420	655752	88837	731555	329405	293933	550783
642.189	275234	652538	87946	735115	325240	293148	525972
642.315	273329	654045	87298	730118	322787	294017	506306
642.441	273218	655191	88271	720735	321602	292481	489244
642.567	273083	649917	88376	716725	318603	290053	471729
642.693	271646	646323	89108	714519	318222	289943	454629
642.82	272242	643012	89461	715570	316973	290112	441376
642.946	270524	639795	87786	713608	315892	286227	433619
643.072	268046	641327	86892	710101	317698	283698	429425
643.198	265761	640940	85065	712796	315426	282861	423798
643.324	265844	639412	84818	710731	314153	281407	421955
643.45	264405	635454	84095	706246	312979	279373	419124
643.577	263465	631470	83772	706798	311842	277704	414099
643.703	263856	627170	84299	705750	311853	277305	409285
643.829	261823	621627	84298	705142	312386	276406	403654
643.955	258274	619197	83603	703604	310356	273841	396594
644.081	258351	623932	83055	699387	310628	273610	393851
644.207	258089	622563	83499	698812	310516	273944	387030
644.333	258364	617343	83957	698191	310443	270563	382851
644.459	258387	615634	84642	696524	309631	267328	379810
644.586	258240	614260	84056	694621	305820	266794	376063
644.712	258294	609565	83556	693461	304124	266096	371175
644.838	256702	606474	82865	691021	302502	264210	369042
644.964	256435	606371	82903	688894	302374	260521	366786
645.09	256550	603789	83400	687001	301765	257665	366992
645.216	254031	602287	82468	682264	300070	255676	367300
645.342	252364	598573	81543	680812	299747	254731	362571
645.468	253506	599845	82271	680458	297670	253403	358831
645.594	254327	601034	83193	675719	297938	250938	357085
645.721	253046	599858	83126	669227	295852	248867	352505
645.847	251485	595810	82422	667347	294744	246050	349853
645.973	250889	590298	82407	666664	295421	244660	349058
646.099	249779	585334	82746	664956	294595	245857	345906
646.225	248055	582800	82248	662045	294225	246851	342625
646.351	247290	579963	81641	662975	293281	247669	341614
646.477	246234	578661	80875	664092	291661	245397	338139
646.603	248663	574726	80464	665002	291515	244094	336337
646.729	247295	574453	79696	663402	293068	243402	333589
646.855	244391	573799	80747	663934	290618	242700	331900
646.981	241756	570992	80163	663762	286590	241887	329789
647.108	240314	567974	80504	659085	285848	240126	326422
647.234	240473	564016	79446	652297	286239	239958	324334
647.36	240872	563303	80055	650145	285262	240065	321722
647.486	241067	562644	80845	647940	283305	239108	317771
647.612	239814	560612	79421	646698	282052	238066	315042
647.738	239699	557430	79477	644901	281357	239232	313539
647.864	238047	554640	79125	641742	279478	237490	312266
647.99	235885	554051	78245	643671	277641	236625	308616
648.116	235418	551142	79143	645602	275519	236003	304664
648.242	235837	550319	78939	644272	274124	234257	301587
648.368	235164	554003	79809	641250	272139	233518	302574
648.494	234593	552278	78925	639972	272152	233063	302530
648.62	234241	549337	77967	635886	275226	232337	300207
648.746	233112	548326	78126	629137	276670	232966	294000
648.872	231663	545566	78561	629976	276400	231897	290540
648.998	231114	543361	77575	629646	278216	231649	288882
649.124	231921	543684	76873	629807	277281	230912	285957
649.25	233012	543560	76056	628612	276423	230698	283056
649.376	232101	542025	76122	625736	274285	230396	279972
649.502	230335	536493	77143	623441	272474	228107	278758
649.628	228275	532336	77487	621652	273068	227028	277563
649.754	225247	530679	76837	620760	272804	229448	274406
649.88	226543	528305	76531	619594	272374	228881	272961
650.006	228032	530015	77421	615224	274922	225856	273131
[truncated: 290 more rows]

## Sheet: d_Spectrum-comparison
Wavelength / nm	non-structured	structured
[truncated: 1,024 more rows]
